# Supplementary material for: Mss2 shapes the virulence of Candida albicans through reactive oxygen species (ROS) and calcium signaling, independent of direct transcriptional control
Source: Virulence. 2025 Nov 20;16(1):2590329. doi: 10.1080/21505594.2025.2590329 (PMC12645863; doi:10.1080/21505594.2025.2590329)
Supplement: Table S4.xlsx [file KVIR_A_2590329_SM4208.xlsx]

## Sheet: Raw count
transcript_id	Solid_WT_1	Solid_WT_2	Solid_WT_3	Solid_mss2_1	Solid_mss2_2	Solid_mss2_3	Liquid_WT_1	Liquid_WT_2	Liquid_WT_3	Liquid_mss2_1	Liquid_mss2_2	Liquid_mss2_3
C1_00010W_A	5	8	11	3	8	4	3	3	3	10	1	4
C1_00020C_A	2504	3230	2333	4722	4885	1849	1311	1183	1343	3476	1457	1377
C1_00030C_A	96	9	22	106	154	44	24	9	18	53	3	9
C1_00040W_A	3014	1725	1142	2843	951	593	1926	1374	1300	2618	972	791
C1_00050C_A	16	3	6	8	7	7	11	4	2	14	3	7
C1_00060W_A	8709	13479	10418	7763	8002	8305	6415	6830	7604	7650	6810	6672
C1_00070W_A	1864	3207	2691	1904	1088	1738	942	1211	1184	1418	1012	1078
C1_00080C_A	1521	1679	1016	1534	1720	1005	1575	1247	1470	1250	941	1007
C1_00090W_A	49	65	42	23	27	19	52	20	39	30	22	18
C1_00100C_A	300	279	263	180	136	145	199	215	211	184	122	154
C1_00110W_A	2532	3898	2669	2650	3006	2220	1836	2070	2326	2119	1737	1395
C1_00120C_A	856	1143	957	1555	1520	1021	521	525	575	1388	786	557
C1_00130C_A	1032	1237	1067	1070	697	912	448	438	538	1036	485	496
C1_00140W_A	2066	2182	1517	1800	1013	1904	1170	780	901	1216	709	735
C1_00150C_A	2397	1837	1059	583	1088	640	2328	1606	1997	1234	774	717
C1_00160C_A	5933	4055	2588	5735	3826	2831	7395	7157	8223	5913	5093	4120
C1_00170W_A	614	1312	788	883	236	172	180	463	612	237	302	194
C1_00180W_A	16745	17873	10913	19772	14189	8153	17771	17506	20137	18743	14008	12108
C1_00190C_A	2890	4017	2493	1392	1172	519	3231	2178	1859	2584	1308	1027
C1_00200C_A	67	122	87	45	30	25	104	83	102	52	53	69
C1_00210C_A	4430	4658	3320	3752	2001	2050	4290	3562	3825	3214	2681	2633
C1_00220W_A	5039	16138	8442	2096	4598	2045	6618	8734	10459	3402	5551	5978
C1_00230C_A	909	767	652	1053	507	351	683	860	1019	952	832	776
C1_00270W_A	3232	1726	1498	1359	347	587	1976	946	1687	1545	516	846
C1_00280C_A	5	0	1	0	0	0	2	2	0	3	1	0
C1_00290W_A	21823	23405	19555	10055	5493	4490	17273	12642	13947	9603	7599	9436
C1_00310W_A	11478	9619	7806	11408	3821	4721	3995	4729	4448	4690	3659	3412
C1_00320W_A	482	548	462	395	355	305	321	353	372	326	226	226
C1_00330C_A	952	930	716	513	442	493	502	672	756	541	459	361
C1_00340W_A	1382	1577	1335	1061	702	815	1049	868	941	925	667	587
C1_00350C_A	4642	3931	3108	1431	406	612	7654	10018	9871	3309	7822	6024
C1_00360W_A	418	474	375	296	417	283	517	502	501	314	379	304
C1_00370W_A	332	283	193	277	199	127	294	266	221	144	198	203
C1_00380C_A	2750	2413	1944	3100	1407	1134	2239	1820	1549	2592	1851	1763
C1_00390W_A	32469	10475	10390	53671	8414	12180	19398	8134	6780	48598	11950	12182
C1_00400W_A	4581	3080	2479	3363	2204	1905	2386	2310	2296	2323	2012	1877
C1_00410C_A	2716	2038	1777	3669	2757	3189	2435	3205	2016	5409	3318	2972
C1_00420W_A	2406	2578	1999	2522	1417	1277	1975	2230	2248	2681	2338	2088
C1_00430W_A	2363	1720	1382	1401	1295	1106	2666	2420	2463	2888	1473	1572
C1_00440W_A	2951	4171	2771	2835	1904	1259	2103	3363	3929	1809	1967	1614
C1_00450C_A	1073	833	647	1382	525	664	485	576	479	801	619	522
C1_00460W_A	1435	1182	950	2439	2932	1428	1170	1380	1316	1562	1434	1348
C1_00470C_A	689	631	546	387	212	278	596	737	757	766	480	361
C1_00480C_A	1327	1370	1063	2111	1585	1052	1373	1164	1176	1659	981	797
C1_00490C_A	4462	4818	3298	5794	5245	4354	3581	4933	4527	3150	2508	1681
C1_00500C_A	1322	2270	1758	1315	562	958	756	926	676	940	579	393
C1_00510W_A	488	490	300	512	673	387	662	609	642	586	424	375
C1_00520W_A	715	552	389	436	475	202	793	727	827	855	478	464
C1_00530C_A	488	508	301	401	158	144	415	249	237	288	207	201
C1_00540C_A	757	727	615	702	397	388	787	750	920	685	571	547
C1_00550W_A	681	534	440	547	351	328	605	582	670	639	379	273
C1_00560W_A	410	524	433	544	449	394	608	733	768	673	500	454
C1_00570C_A	708	941	616	595	529	624	841	827	885	1162	713	678
C1_00580W_A	551	736	548	452	486	492	629	489	586	790	446	444
C1_00590W_A	5273	5596	4232	15709	16668	10454	4963	5909	7385	7049	7135	6588
C1_00600W_A	756	1010	857	871	1136	824	535	518	568	921	486	492
C1_00610W_A	2733	3384	2566	3009	2590	1884	2694	2097	2166	2400	1953	2369
C1_00620W_A	1218	1051	751	635	484	435	1284	836	989	1217	576	603
C1_00630W_A	282	401	330	365	276	281	132	135	100	208	90	110
C1_00640C_A	2328	2055	1434	3687	3690	1922	4164	4856	5283	3441	2986	2573
C1_00650C_A	2903	2730	1960	2925	2488	1351	3538	2933	2939	3839	1684	1626
C1_00660C_A	1893	1424	963	1498	901	587	1871	1665	1845	2008	967	894
C1_00670C_A	439	721	644	324	280	417	287	247	312	408	197	178
C1_00680W_A	310	402	512	236	192	226	144	151	211	223	146	137
C1_00690W_A	102	111	225	58	41	78	24	19	24	32	23	37
C1_00700W_A	153	77	160	85	166	95	27	103	170	80	136	122
C1_00710C_A	7488	11368	13245	3159	2035	3762	1637	1892	2051	1188	1594	2205
C1_00730C_A	1139	2034	1693	782	670	763	839	921	1049	932	706	723
C1_00740C_A	1500	1763	1603	2340	2515	1596	1520	2618	2704	1707	2029	1770
C1_00750C_A	2353	2623	1778	1438	1370	973	1984	1865	2025	1558	1192	1492
C1_00760W_B	1436	1263	863	1518	1740	1057	1057	1155	1248	1586	1121	1286
C1_00770C_A	702	297	290	374	224	231	346	522	528	274	446	376
C1_00780C_A	588	1239	1611	475	637	578	714	390	425	242	261	434
C1_00790W_A	85	95	152	86	81	63	114	70	68	77	47	55
C1_00800C_A	193	365	404	153	44	104	144	104	115	78	95	84
C1_00810W_A	90	74	63	74	58	86	36	51	45	55	41	37
C1_00820W_A	27	60	122	10	30	18	15	70	64	21	59	67
C1_00830W_A	554	723	639	225	234	277	295	390	561	224	246	207
C1_00840C_A	134	274	317	74	21	112	44	41	41	26	53	154
C1_00850W_A	1907	3645	3316	660	341	510	412	889	1036	426	424	561
C1_00860W_A	409	326	433	138	42	87	164	377	353	225	238	252
C1_00870W_A	1463	1370	1363	1275	439	852	1015	1798	1599	1554	1156	1172
C1_00880W_A	922	790	489	835	223	712	778	742	493	4180	755	859
C1_00890W_A	473	611	514	342	349	312	438	442	353	517	340	374
C1_00900W_A	517	375	354	768	314	287	636	686	759	414	522	397
C1_00910W_A	282	135	175	124	27	83	92	89	66	175	67	68
C1_00920W_A	968	943	961	467	269	380	475	434	387	543	316	495
C1_00930C_A	5014	3721	2852	3174	1440	1668	4567	4562	4848	4042	2505	2418
C1_00940W_A	548	428	352	400	357	254	450	569	564	541	463	323
C1_00950C_A	1051	1873	2004	659	293	820	616	735	929	393	920	2136
C1_00960C_A	1046	865	737	826	1237	760	1155	1000	1130	1638	681	668
C1_00970W_A	137	88	79	94	72	85	66	78	56	77	38	39
C1_00980W_A	241	174	153	338	706	365	208	286	336	254	241	193
C1_00990C_A	2073	1451	1116	3048	3435	1938	2210	2518	2990	2851	1838	1489
C1_01000C_A	356	321	268	509	246	198	316	353	341	353	282	297
C1_01010W_A	2242	1392	1134	3222	1792	1248	1140	1366	1225	2480	1472	1179
C1_01030W_A	882	797	722	1775	793	655	891	1160	1304	855	920	772
C1_01040W_A	627	446	371	659	694	376	429	562	583	435	307	250
C1_01050C_A	1354	1516	1559	1186	323	621	672	1007	992	539	605	556
C1_01060W_A	9022	8822	5949	13170	9112	5369	7588	8973	9592	6874	5955	5154
C1_01070C_A	422	231	207	387	179	168	346	198	190	383	202	204
C1_01080W_A	272	237	262	221	95	136	134	113	105	173	90	99
C1_01090C_A	1298	660	576	1483	1533	760	1217	915	953	1309	909	828
C1_01100W_A	9347	8026	7790	4912	3691	2552	6316	4274	4943	3995	4058	4614
C1_01110C_A	2805	2066	1684	3755	1531	1445	2891	2575	2473	2406	1601	1559
C1_01130W_A	13145	9971	9833	17476	11823	5908	14062	12333	10764	27867	9216	10533
C1_01140C_A	10757	8770	7652	13742	11085	7339	16619	9076	7562	17030	5221	6328
C1_01150C_A	1573	829	731	2456	1581	907	1960	1574	1418	2269	957	978
C1_01160C_A	1230	596	491	1506	547	471	1467	1229	1219	1151	711	663
C1_01170C_A	1139	705	590	1450	894	435	798	1172	1293	932	695	664
C1_01180C_A	61	38	41	101	157	71	102	103	77	106	54	44
C1_01190C_A	491	523	442	476	355	361	380	411	490	518	326	266
C1_01200W_A	1308	1079	764	1565	2356	1459	1194	1334	1306	2320	1028	1019
C1_01210W_A	2708	4337	2837	2123	1326	1034	1654	3553	4384	1982	2017	1939
C1_01220C_A	2057	1415	936	4716	1169	1413	2608	1889	1627	2560	1079	1178
C1_01240W_A	1327	589	453	1526	247	748	1168	942	588	779	372	280
C1_01250W_A	1422	2358	1643	1673	921	1025	1556	2305	2397	1019	1465	1346
C1_01260C_A	270	475	347	178	223	121	307	427	341	200	263	268
C1_01270W_A	2644	2542	2172	2772	1585	1062	3024	3773	3634	2920	2044	2143
C1_01280C_A	51	34	39	22	25	14	38	78	92	42	36	38
C1_01290C_A	545	575	525	367	126	245	252	491	475	336	229	278
C1_01300W_A	2640	3270	2984	2261	983	1488	1691	2934	2719	1638	1766	1758
C1_01310W_A	0	1	0	3	0	0	2	0	2	3	0	0
C1_01320W_A	4417	2959	2116	5191	3153	2749	5046	5983	4981	3936	3202	3300
C1_01330C_A	180	286	384	112	90	177	70	84	125	77	85	86
C1_01340C_A	224	271	235	128	169	109	206	360	393	226	182	146
C1_01350C_A	20348	32956	20447	20337	18569	12736	28496	63919	66037	16791	18712	18440
C1_01360C_A	4483	5685	4439	3227	1462	2034	4311	5271	5359	1551	1838	1979
C1_01370C_A	5160	5695	4193	6639	5503	3959	4771	7117	6616	4278	4726	4599
C1_01380C_A	998	928	790	1158	1611	821	1082	946	982	947	970	944
C1_01390C_A	1820	1193	1009	1636	1102	862	1198	774	808	960	1305	1544
C1_01400C_A	1365	2131	1827	1667	1299	907	1048	1759	2145	1225	1653	1786
C1_01420C_A	10754	6968	6923	10037	4279	3321	5804	5823	6605	4714	7193	8310
C1_01440C_A	131	47	57	42	41	24	44	64	44	56	55	46
C1_01450W_A	6553	3114	2576	19524	21695	9865	7729	7887	6810	9765	9709	9202
C1_01460W_A	3161	2479	2047	2033	2006	1698	2107	2110	2419	3275	2512	2905
C1_01470W_A	3933	2858	2190	3778	2834	1815	3649	4540	4322	2968	3370	3107
C1_01480C_A	12610	16403	9837	12160	9156	5809	14090	17981	20433	13311	13942	14317
C1_01490W_A	19281	12832	11313	25339	11578	11285	12253	14090	10575	13964	13120	12830
C1_01500W_A	0	1	0	0	1	0	0	1	1	1	1	0
C1_01510W_A	8040	6231	6688	10513	4334	2484	6549	6543	6787	22253	13026	16615
C1_01520C_A	3229	3111	2423	5782	1916	2917	1340	2472	2421	1740	2084	1985
C1_01530C_A	6495	6077	4464	8112	7666	4702	5598	6920	6246	5624	4822	4521
C1_01540W_A	3760	3726	2530	3688	5764	2604	3709	3604	3086	2963	1830	1912
C1_01550W_A	1658	1665	1187	913	913	657	1341	1130	1398	1550	882	783
C1_01560W_A	2071	1672	1376	1380	1942	1564	2285	1524	1972	1728	1111	1240
C1_01570C_A	450	260	269	253	148	107	389	276	288	326	133	190
C1_01580W_A	589	640	421	1075	1291	832	803	852	937	779	916	756
C1_01590C_A	3687	3897	2718	3578	5703	2969	3997	3925	4699	4656	2986	3076
C1_01600W_A	967	749	553	1183	1555	1041	1204	1463	1539	1122	1235	996
C1_01610C_A	1431	714	837	682	614	460	696	1255	1311	1016	545	498
C1_01620C_A	2594	1672	1481	1296	416	968	2850	1613	978	1540	716	992
C1_01630W_A	5051	6976	5605	3125	1322	2661	8990	6636	6805	4716	2310	2335
C1_01640W_A	4083	3879	2427	4736	4162	2113	6219	6735	7207	5311	4072	4010
C1_01650W_A	2238	3055	2401	1722	1301	989	2283	2567	2663	2393	1803	1741
C1_01670C_A	193	372	532	111	71	137	78	165	211	111	130	197
C1_01680C_A	329	326	333	425	673	324	334	594	780	315	376	345
C1_01690C_A	3267	4391	3709	2795	883	1705	1476	1871	1770	1188	1069	1254
C1_01700W_B	940	913	791	721	346	360	1364	976	1010	773	684	783
C1_01710W_A	4503	3774	3776	6834	4689	3475	6686	5038	4158	11323	4363	5414
C1_01740W_A	12072	2787	3076	27155	12951	14342	8773	10991	5774	9121	10937	10807
C1_01750W_A	301	88	79	262	580	345	333	408	358	351	206	218
C1_01760W_A	438	738	538	464	424	397	376	275	297	590	287	335
C1_01770W_A	157	220	189	100	44	84	60	53	54	77	47	48
C1_01780C_A	32327	42091	30564	22183	13867	10924	36061	39104	30376	47053	18469	17094
C1_01790W_A	913	1296	1029	759	996	726	884	1201	1106	899	896	921
C1_01800W_A	323	260	245	278	275	182	241	328	330	313	238	204
C1_01810C_A	2225	2851	2279	2589	1095	1812	1405	1318	979	2486	1069	1029
C1_01820C_A	1171	748	676	801	444	358	1042	1139	957	910	699	609
C1_01830C_A	10720	7667	5618	11326	7083	4807	12687	10662	8961	9944	5223	4367
C1_01840C_A	2657	1096	902	3645	3215	1969	2857	2780	2594	3881	2273	2206
C1_01850C_A	2685	1687	1355	2581	1180	969	2381	2576	2301	2400	1751	1499
C1_01860W_A	2072	1702	1233	1945	1576	1129	2633	2267	2507	2597	1526	1415
C1_01870C_A	1855	2468	2056	2419	1337	1347	1610	1940	1942	1702	1390	1153
C1_01880C_A	481	393	365	410	443	369	432	449	481	588	253	222
C1_01890C_A	7246	6292	4334	9601	10602	5161	7782	7517	7283	8033	4893	5276
C1_01900C_A	626	576	450	491	296	267	569	567	575	471	417	297
C1_01910W_A	2028	2012	1745	2303	1010	1322	1691	1485	1190	1289	1028	854
C1_01920W_A	19850	26265	23796	28101	14385	10253	17056	8073	5386	28539	4928	4662
C1_01930W_A	8969	16871	12428	5437	2278	3269	3478	4634	4533	3392	2419	2287
C1_01940C_A	548	396	360	603	274	188	419	568	653	431	441	464
C1_01950C_A	1093	556	658	809	1058	541	631	1042	1001	699	1173	1178
C1_01970W_A	3	0	2	1	2	1	2	3	0	2	1	0
C1_01980W_A	132393	135559	102379	144925	67317	54691	104008	113300	100115	105953	92248	107197
C1_01990W_A	4689	4531	2834	1788	4569	4320	1371	2558	3207	761	1156	1999
C1_02000W_B	1523	1026	948	1040	759	615	1112	1403	1530	1047	761	690
C1_02010C_A	419	313	263	402	363	335	295	304	305	544	305	299
C1_02020W_A	158	116	100	104	33	54	84	116	58	79	67	59
C1_02030C_A	399	186	139	214	133	77	276	216	212	213	100	109
C1_02040C_A	11052	19606	13176	16334	8563	5767	16252	14860	10121	15927	8092	7241
C1_02050C_A	3237	2067	1751	2943	2872	1864	3045	3823	3212	3006	1752	1674
C1_02060W_A	327	342	310	355	98	147	297	257	202	177	119	152
C1_02070W_A	1237	685	1423	44	34	239	1607	193	128	571	90	70
C1_02080W_A	606	254	263	592	300	239	434	505	364	338	265	200
C1_02090C_A	420	226	237	333	241	219	393	397	423	397	266	262
C1_02100W_A	151	175	184	146	84	138	78	115	84	133	70	101
C1_02110C_A	18044	11058	8767	49214	53698	55788	10774	33139	19250	48855	37095	31483
C1_02120C_A	37400	18079	14624	47740	35789	23349	41613	35356	32878	89320	37605	36219
C1_02130C_A	9559	13265	9330	24755	12635	10715	15832	19617	15295	49945	20334	17632
C1_02140C_A	1	2	1	2	2	2	1	0	3	12	1	4
C1_02150W_A	22334	23280	17430	47839	28782	23376	29235	35658	28403	102421	32536	29373
C1_02160W_A	759	347	310	514	409	251	643	639	497	752	483	381
C1_02170C_A	3909	1605	1666	5811	6743	4309	4809	6401	4953	16169	7440	6550
C1_02180W_A	8268	5386	4383	17227	18204	10385	12025	20572	15214	79161	23232	17908
C1_02190W_A	317	242	189	219	153	113	370	582	578	301	432	305
C1_02200C_A	1222	1081	811	693	375	335	964	973	787	573	496	493
C1_02210W_B	3950	4926	3484	2170	1829	1621	4765	4407	3678	2546	1709	2081
C1_02220C_A	770	1695	1695	428	439	624	666	649	590	483	432	621
C1_02230W_A	753	1460	1630	472	329	398	312	837	1006	478	681	720
C1_02240W_A	5316	4278	3661	2764	1319	1649	2831	5197	5105	2742	2522	2438
C1_02250W_A	6068	2035	2427	2207	1063	1660	1411	5764	3869	4180	4011	2503
C1_02260C_A	1851	1546	1448	1203	670	641	1445	2043	1902	1485	1334	1248
C1_02270C_A	2882	781	725	3293	2134	2862	1703	2314	1816	5355	2921	2808
C1_02280C_A	368	202	251	195	285	146	298	323	430	338	200	234
C1_02290C_A	299	366	357	163	114	158	141	289	263	126	215	184
C1_02300W_A	13	9	24	4	2	9	13	17	33	9	16	18
C1_02310C_A	112	79	92	107	128	105	105	114	151	109	65	72
C1_02320C_A	4110	3418	2791	3380	4235	2724	3326	4450	4260	5159	3788	4205
C1_02330C_A	2018	2457	2611	1061	1667	1001	941	4340	5303	1303	3387	3342
C1_02350W_A	337	265	260	177	160	198	317	470	449	310	337	321
C1_02360C_A	23	18	20	9	2	8	29	23	32	14	10	17
C1_02370C_B	74	128	217	50	44	93	78	150	164	34	58	95
C1_02380C_A	36	22	25	21	73	53	30	39	36	24	27	30
C1_02390W_A	226	218	216	180	358	215	182	289	292	295	197	226
C1_02400C_B	145	167	242	26	104	55	71	229	346	55	150	154
C1_02410C_A	378	417	449	239	142	123	183	377	443	274	264	304
C1_02420C_A	16502	10930	9629	16571	7192	6873	10688	11831	13771	10270	7673	10585
C1_02430C_B	1785	1743	1510	1200	522	493	1357	2103	2407	1505	1750	1640
C1_02440C_A	779	986	862	590	169	221	455	372	418	621	508	550
C1_02450C_A	430	319	279	347	258	88	367	641	668	641	642	683
C1_02460W_A	18756	20353	13533	22716	17539	11638	18939	22449	24098	21030	16703	14902
C1_02470W_A	170	134	130	177	107	115	131	211	243	207	121	124
C1_02480W_A	540	688	968	151	192	168	139	769	1022	164	544	569
C1_02490C_A	504	502	538	514	470	384	327	625	660	302	477	408
C1_02500W_A	306	223	284	135	208	133	115	399	430	198	267	253
C1_02510W_A	327	189	160	165	124	111	199	170	177	170	131	127
C1_02520W_A	590	306	649	422	99	1575	108	105	110	400	262	341
C1_02530C_A	58445	47218	39626	72393	29192	21882	50970	65220	50435	76403	56268	54551
C1_02560W_A	6	8	2	6	6	0	3	6	8	2	3	12
C1_02570C_A	731	618	777	399	196	439	265	233	196	254	260	248
C1_02580W_A	397	450	496	378	181	274	221	300	194	388	189	155
C1_02590C_A	3114	7044	4853	1752	1136	1678	2295	2091	1764	1047	1300	1509
C1_02600W_A	692	1190	720	289	111	168	671	449	418	136	209	229
C1_02610W_A	1234	1343	1083	1171	691	656	1337	1102	1205	835	658	748
C1_02620C_A	1208	2866	2087	1484	536	919	695	699	513	676	453	460
C1_02630C_A	2370	8234	5993	779	537	493	1675	1947	2268	1094	825	683
C1_02640C_A	1615	1538	1211	2658	1001	960	1239	1648	1590	1588	1294	1073
C1_02650W_A	2632	2022	1683	2891	2019	1667	1237	1310	1291	2174	1600	1442
C1_02660C_A	478	528	481	570	447	468	361	389	416	470	419	336
C1_02670C_A	32	18	22	62	71	50	11	6	13	32	12	9
C1_02680C_A	364	282	293	289	425	333	338	254	217	470	287	309
C1_02690C_A	6	4	4	5	0	2	3	2	5	5	5	1
C1_02700C_A	6207	3527	6386	1760	2019	1033	1084	6333	7810	1134	2427	4147
C1_02710W_A	10782	10521	8671	9475	6018	3804	9801	9327	9345	7717	10455	11406
C1_02720W_A	564	391	317	390	173	182	398	374	363	501	320	395
C1_02730W_A	6882	3959	4512	1912	807	1164	4131	7355	7668	8639	3582	3804
C1_02740C_A	163	202	193	113	119	170	111	108	126	139	81	107
C1_02750C_A	2785	2663	2298	2114	1121	1242	2869	2393	2440	1908	1430	1534
C1_02760W_A	2634	2831	2141	2821	1696	1303	1824	2355	2602	2093	1960	1392
C1_02770W_A	114	90	83	175	102	68	53	51	56	110	35	26
C1_02780W_A	830	1432	1304	847	203	540	304	365	354	412	281	285
C1_02790W_A	2910	2534	1786	3175	1387	1236	3006	3561	3629	2810	2337	1871
C1_02800W_A	104	34	34	104	55	69	67	57	61	110	53	41
C1_02810W_A	6694	3167	1909	7092	5967	3522	6074	6789	6274	10495	4758	3282
C1_02820W_A	3406	5725	4040	4192	1707	1655	3702	3648	3780	2246	2291	2302
C1_02830W_A	605	960	764	687	262	444	473	612	490	1194	448	405
C1_02840W_A	3181	3146	2534	2894	3060	1321	5692	4976	4142	7143	3906	4105
C1_02850W_A	915	1301	946	685	356	367	1477	1232	1231	778	582	632
C1_02860C_A	2077	1578	1339	1144	963	732	1318	1536	1606	1335	1023	950
C1_02870W_A	760	628	653	410	295	329	515	623	764	764	448	374
C1_02880C_A	1498	1141	734	2134	2418	1345	2517	2677	2832	1609	1734	1254
C1_02890C_A	645	245	230	886	314	258	454	537	671	357	320	355
C1_02900C_A	418	390	414	465	461	323	487	496	545	491	371	325
C1_02910C_A	236	252	189	138	60	93	154	153	155	213	90	88
C1_02920W_A	1093	1030	877	979	940	737	1094	1322	1344	1188	914	758
C1_02930C_A	326	294	217	501	645	347	539	396	373	407	309	322
C1_02940C_A	634	564	433	384	342	185	722	646	731	479	343	345
C1_02950W_A	122	68	54	73	62	57	77	73	54	84	47	55
C1_02960C_A	1358	1650	1223	1345	992	911	1475	1717	1975	1113	923	960
C1_02970W_A	2592	4018	2839	1578	1026	1074	2500	3934	3748	1775	1973	1513
C1_02980W_A	935	1498	1098	264	297	920	1193	1515	1684	243	411	379
C1_02990C_A	209	92	89	122	22	73	231	188	158	110	82	73
C1_03000W_A	360	494	446	286	435	332	338	249	262	447	187	151
C1_03010W_A	2109	1945	1434	2337	2038	1198	1949	2219	2144	2095	1757	1688
C1_03020C_A	12394	14589	8924	15413	12028	6941	15295	16339	17552	15260	12703	12464
C1_03030W_A	5008	6197	4299	5779	5051	3204	5678	6731	7454	5317	4840	5214
C1_03040W_B	522	322	259	367	466	244	518	396	442	487	293	224
C1_03050W_A	1209	1265	860	834	1178	805	1368	1262	1412	1958	776	838
C1_03060C_A	218	185	156	323	179	216	330	268	283	264	202	150
C1_03070C_A	1692	2061	1402	1112	1334	944	1602	1538	1683	2409	1126	1262
C1_03080C_A	638	451	467	287	108	152	272	333	344	344	414	449
C1_03090W_A	18815	22726	14113	22288	15578	9744	22608	25124	26267	21833	19806	18590
C1_03100W_A	7015	9888	7575	5434	1011	2657	9193	5957	6659	5335	2987	3710
C1_03110W_A	9765	9003	5686	9341	8715	5173	12536	12144	12255	11395	9526	8356
C1_03120W_A	8001	4407	3561	6641	5155	3347	11220	7179	6699	8598	5263	5736
C1_03130C_A	2356	3711	3033	1655	553	991	1792	1689	1563	1342	1121	1233
C1_03140W_A	264	278	253	226	91	116	203	160	165	289	178	168
C1_03150C_A	1788	1054	837	2163	294	641	1011	1614	1527	1061	1019	959
C1_03160C_A	1190	1789	1454	1413	859	704	1010	1121	1199	1322	1014	962
C1_03170C_A	209	190	130	79	122	118	187	107	160	138	102	99
C1_03180W_A	144	88	86	61	32	24	101	108	101	111	56	56
C1_03190C_A	25335	27907	27301	20474	8511	13877	10269	16179	17728	5688	13579	15691
C1_03200C_A	334	357	375	288	194	297	490	394	377	377	247	217
C1_03210C_A	3699	6085	5736	2309	830	1521	1569	1712	2124	1609	1409	1565
C1_03220C_A	18841	24577	20207	18372	7295	10326	13931	14023	12464	14497	11191	10425
C1_03230C_A	1994	1320	1199	2347	1363	1255	2467	2810	3078	2058	2196	1602
C1_03240W_A	336	432	366	309	104	175	218	328	366	285	228	174
C1_03250C_A	427	338	333	525	540	298	329	540	680	529	385	255
C1_03260W_A	501	507	474	678	634	523	445	562	697	878	515	395
C1_03270W_A	1792	2223	1389	2148	1180	1332	1877	1547	1273	1636	1217	1325
C1_03280W_A	2091	2805	1958	3626	4192	2334	2430	3198	3882	2625	2638	2156
C1_03290W_A	1665	1312	1176	1756	617	590	1706	1848	1853	1445	1084	845
C1_03300C_A	1433	1629	944	1344	1675	1075	2071	2354	2675	1732	1444	1149
C1_03310W_A	1768	2497	1726	1431	1777	1148	3257	2367	2320	1971	1703	1839
C1_03320C_A	4993	5192	3098	4060	2376	2949	7097	6769	4865	5563	3350	3348
C1_03330C_A	1491	1157	766	761	757	609	1620	1264	1375	1831	813	599
C1_03340C_A	1031	1085	883	615	808	574	1065	1498	2027	836	856	700
C1_03350C_A	3895	3369	2507	3831	2788	2037	3876	3976	4931	3611	2531	2238
C1_03360W_A	3267	3130	2134	4281	4228	2679	4371	3296	3958	5576	2189	2329
C1_03370W_A	16175	15317	10298	20087	18971	12936	16606	20203	20133	16563	13032	11317
C1_03380W_A	53180	59180	39483	49729	42782	25710	74851	72675	65250	53645	36632	41616
C1_03390W_A	9933	8070	6265	7179	2400	2352	16012	20538	20472	14971	10783	8439
C1_03400W_A	5050	4170	3268	5676	2372	1775	4854	6745	5918	5972	3048	2431
C1_03410W_A	178	91	98	127	68	96	171	132	147	108	101	123
C1_03430W_A	526	366	275	570	269	320	530	632	591	622	474	405
C1_03440C_A	889	1081	1093	950	522	660	767	606	486	648	419	359
C1_03450C_A	2223	2765	2089	2448	2618	2158	2800	1853	1651	2494	1576	2004
C1_03460C_A	87	71	72	61	60	58	89	62	51	67	32	46
C1_03470C_A	14	51	48	28	94	80	63	97	90	113	40	40
C1_03480C_A	1973	1572	1318	2160	2750	1725	3592	6479	5607	4279	3659	3742
C1_03490W_A	1358	1600	1354	913	728	597	1225	2611	2801	1628	1682	1353
C1_03500W_A	10423	7773	5498	10434	10971	6694	9912	8874	8018	11092	7763	7065
C1_03510C_A	2603	5219	3937	2237	1499	1913	2021	3291	2704	1518	1584	1445
C1_03520W_A	4227	5858	4155	3628	3058	2058	3325	4371	4550	3486	2443	2078
C1_03530W_A	804	734	575	734	1119	655	830	998	1043	1246	753	610
C1_03540C_A	92	115	103	124	138	97	74	171	160	119	102	87
C1_03550C_A	908	2305	2146	1051	612	812	928	979	1007	1152	627	682
C1_03560C_A	9764	9125	5944	12219	15551	7493	13456	12474	12019	13091	8653	9222
C1_03580W_A	0	0	0	0	0	0	0	0	0	0	0	0
C1_03600W_A	457	701	687	300	128	197	245	252	338	219	221	196
C1_03610C_A	370	354	314	361	314	266	277	310	351	342	234	173
C1_03620C_A	753	686	564	718	549	353	401	979	1045	495	579	503
C1_03630W_A	394	479	328	307	260	292	444	434	449	383	254	295
C1_03640C_A	231	261	233	159	80	136	198	273	298	177	186	170
C1_03650C_A	1239	1147	827	1813	3082	1443	1144	1483	1702	1739	1541	1319
C1_03660W_A	268	124	155	465	664	411	112	187	243	247	170	136
C1_03670C_A	2199	1860	1501	2742	1646	1623	1225	1278	1244	2970	1625	1456
C1_03680W_B	1536	776	611	1030	464	884	1163	629	529	579	408	622
C1_03690W_A	720	1000	772	682	404	500	685	531	628	498	463	482
C1_03710C_A	773	908	973	545	303	606	498	318	418	252	331	578
C1_03720C_A	1211	2332	2337	916	388	878	384	216	156	1118	470	711
C1_03730C_A	1600	2408	1948	1056	377	780	787	991	1086	800	735	637
C1_03740W_A	1835	1331	816	1323	2021	1364	2085	1166	1109	1416	907	935
C1_03750W_A	1408	702	577	747	769	563	963	1178	1487	1506	613	577
C1_03760C_A	3363	3603	2469	1851	820	707	2800	3351	3492	2842	2244	1879
C1_03770W_A	3462	3400	1750	3253	1646	1473	3459	3343	2916	3716	1735	1347
C1_03780C_A	1707	2329	2228	1858	873	1465	1114	2186	2449	1902	1623	1340
C1_03790C_A	2295	1496	1356	2814	660	1166	2803	2368	3072	1433	1804	1783
C1_03800W_A	95	71	75	49	34	45	125	111	131	65	87	83
C1_03810C_A	468	214	206	169	101	80	513	453	507	404	287	229
C1_03820W_A	2007	1088	1048	906	937	1026	3573	4184	3878	1517	2264	2190
C1_03830C_A	582	371	323	489	171	204	725	960	1056	601	624	500
C1_03840W_A	7	6	13	1	7	3	0	6	18	3	7	8
C1_03860C_A	983	981	848	477	500	505	782	992	1300	619	517	536
C1_03870C_A	667	943	1584	170	109	150	262	714	1049	226	185	214
C1_03880C_A	0	0	0	0	2	0	0	0	0	0	0	0
C1_03890W_A	4	2	7	0	0	0	8	1	0	1	0	0
C1_03900W_A	73	26	68	30	29	35	28	65	54	33	33	20
C1_03910C_A	508	307	251	301	290	160	319	267	308	307	339	350
C1_03920C_A	129	103	141	101	47	65	141	186	225	128	82	98
C1_03930W_A	251	261	204	180	216	188	147	369	376	172	181	223
C1_03940W_A	1976	1440	1501	2148	2322	1605	514	1111	1212	1368	1142	1051
C1_03950C_A	32	25	27	22	5	10	20	40	41	24	14	26
C1_03960C_A	568	620	519	362	249	225	766	790	910	624	480	431
C1_03970W_A	15	4	3	14	14	5	31	14	7	21	5	6
C1_03980W_A	37	19	64	16	11	14	36	80	55	26	38	40
C1_03990W_A	327	223	266	233	216	88	200	549	736	146	250	197
C1_04000C_A	285	181	361	173	108	131	155	382	431	147	309	290
C1_04010C_A	1794	5722	4586	877	299	320	331	2639	3937	292	793	644
C1_04020C_A	21881	73179	59446	8761	4036	5968	4048	10380	12312	4720	4742	4258
C1_04030W_A	278	572	539	201	191	285	119	264	280	154	199	180
C1_04040C_A	706	542	455	722	320	308	860	786	866	665	606	474
C1_04050C_A	0	0	0	0	0	1	0	0	0	0	0	0
C1_04060W_A	403	618	574	635	277	418	150	79	55	639	194	233
C1_04070C_A	25	68	154	18	16	33	11	61	72	34	62	66
C1_04080W_A	141	157	153	193	440	217	96	103	113	282	126	112
C1_04090C_A	341	156	150	176	72	70	438	247	256	258	182	162
C1_04100C_A	29755	34253	24372	44792	26092	32189	23363	26443	21777	31404	28504	30240
C1_04110W_A	82	36	66	65	125	76	133	146	157	104	94	113
C1_04120C_A	411	442	357	392	171	145	305	480	492	352	309	231
C1_04130W_A	858	700	749	798	325	365	1037	1411	1434	744	900	729
C1_04140W_A	544	2312	2284	630	332	218	91	1874	3200	182	583	655
C1_04150C_A	127	89	129	48	79	64	94	165	131	94	107	127
C1_04160C_A	74	100	103	46	71	64	82	103	129	78	79	53
C1_04170C_A	3827	5748	5963	2134	1177	2905	5847	3736	2974	1121	1812	2351
C1_04180W_A	2893	4247	5159	1295	927	2001	4613	2955	3538	904	1515	2165
C1_04190C_A	933	829	841	507	414	270	747	900	896	575	544	513
C1_04200C_A	333	497	727	159	82	149	168	283	269	78	144	226
C1_04210C_A	3895	10112	8236	3383	2412	2396	2266	2897	2880	2345	2365	2415
C1_04220C_A	923	1589	1103	811	584	470	1370	956	1039	786	826	838
C1_04230W_A	1204	1892	1568	1059	514	425	871	1276	1457	765	719	766
C1_04240C_A	3018	3677	4425	1354	842	2019	4046	2297	2687	504	1287	1856
C1_04250C_A	19	2	5	3	3	3	4	9	22	5	11	7
C1_04260W_A	3151	5640	6578	1029	949	2803	7676	2495	3175	343	1109	2506
C1_04270C_A	137	82	153	6	3	25	245	26	21	5	19	27
C1_04280C_A	37	63	133	5	10	17	10	56	55	8	34	45
C1_04290C_A	20358	16265	16933	17249	6936	11608	4274	3608	2337	8136	6125	5781
C1_04300C_A	3778	6674	5171	1904	346	2170	4178	1532	1837	625	734	739
C1_04310C_A	902	334	446	171	105	150	627	1644	2015	236	427	292
C1_04320W_A	1737	997	1091	1262	739	802	1941	2920	2988	1597	1135	1093
C1_04330W_A	13369	8137	7009	21800	16190	10575	15188	22578	22097	18317	10512	8598
C1_04340C_A	222	101	103	108	127	76	145	243	273	142	140	134
C1_04350C_A	436	189	214	367	382	473	366	375	414	274	218	200
C1_04360C_A	9361	4755	3566	14794	6116	4389	5640	5633	5473	7181	4313	4279
C1_04370C_A	2414	1873	1529	3705	2062	1419	2612	3647	3581	2253	2610	2238
C1_04380W_A	2102	1279	916	1597	834	673	1612	1816	1863	1304	902	776
C1_04390C_A	1558	980	761	2341	1175	1139	2188	1339	1421	1472	1276	1119
C1_04400C_A	9993	16666	11200	8998	4028	5435	10721	8861	7550	7754	5872	6213
C1_04410C_A	1559	1569	1279	1682	743	735	1250	1393	1371	1370	1060	975
C1_04420C_A	2059	2860	2122	2217	2202	1477	1680	2113	1951	2276	1822	1686
C1_04430C_A	673	807	678	612	438	482	333	468	317	506	473	397
C1_04440W_A	27	0	0	0	18	0	14	0	0	0	1	0
C1_04450C_A	175	133	74	270	499	173	136	803	386	70	508	351
C1_04460C_A	1649	651	468	1844	955	954	1469	1649	1273	1664	1423	1415
C1_04470C_A	386	156	152	327	84	54	306	449	357	223	265	243
C1_04480C_A	16578	17356	13271	18627	12758	7975	22515	17132	15355	20944	12856	15532
C1_04490W_A	14314	11143	8405	15364	9946	5122	14655	14502	14143	13167	10069	11957
C1_04500W_A	27582	7862	5830	36535	18928	16680	30083	43725	30629	50565	39023	38690
C1_04510W_A	576	240	190	268	191	120	629	458	488	409	291	209
C1_04520C_A	2019	1950	1577	1953	1792	1196	1565	2102	2198	2597	1946	1673
C1_04530C_A	915	836	546	855	1029	660	921	951	879	1220	749	581
C1_04540C_A	708	825	663	490	265	418	673	664	565	528	424	473
C1_04550W_A	181	100	106	73	112	54	144	124	164	172	74	64
C1_04560W_A	1019	919	938	351	224	370	377	471	466	466	233	296
C1_04570C_A	90	122	127	46	24	56	42	51	45	61	41	49
C1_04580C_A	682	683	716	338	266	300	275	396	435	486	364	346
C1_04590W_A	2874	1804	2358	1016	360	315	557	2201	2345	852	1065	1280
C1_04600C_A	1163	1806	1281	2273	2242	1539	1090	1854	2186	1397	1648	1548
C1_04610W_A	23113	23187	16972	42786	17726	24148	9215	13016	11962	19567	14624	16394
C1_04620W_A	1004	1630	1681	635	513	497	659	908	1020	568	610	724
C1_04630C_A	1617	1125	964	705	789	645	1099	784	938	1254	786	829
C1_04640W_A	2419	1674	1499	1329	813	829	1243	598	662	841	1221	1558
C1_04650W_A	6569	4116	9230	2222	200	3444	2699	1099	548	468	129	121
C1_04660W_A	5216	2347	4710	6579	693	5721	2403	1473	1320	1428	894	808
C1_04670W_A	881	1329	1038	1147	222	269	572	894	860	613	1021	1210
C1_04680W_A	72498	92819	73540	36070	10636	26984	33061	45070	37467	22198	22962	22995
C1_04690C_A	97	110	120	26	29	26	24	47	38	38	29	35
C1_04700C_A	601	906	981	600	409	507	504	651	652	659	416	515
C1_04710C_A	141	82	122	109	46	60	131	193	169	141	116	120
C1_04720W_A	274	167	209	239	276	112	127	308	284	168	193	223
C1_04730C_A	1696	1508	1360	2302	1230	1092	1086	1175	1311	1779	1142	942
C1_04740W_A	323	584	580	342	179	244	199	339	332	261	135	185
C1_04750W_A	122	127	90	110	76	158	86	58	60	59	20	20
C1_04760C_A	891	540	357	551	820	557	763	881	1377	960	445	447
C1_04770C_A	956	1185	1496	570	277	282	489	892	1008	251	221	400
C1_04780C_A	467	392	415	262	214	264	291	276	341	239	236	189
C1_04790W_A	603	649	491	503	277	323	446	481	476	508	311	411
C1_04800C_A	8	7	6	12	5	17	6	6	13	7	2	3
C1_04810W_A	1784	1287	688	1166	1692	943	2585	1413	1488	2116	1294	1416
C1_04820C_A	347	253	192	424	577	268	334	507	639	371	364	327
C1_04830W_A	1454	2768	2511	1160	409	783	1030	1444	1580	950	1058	928
C1_04840C_A	375	198	187	268	173	137	312	368	377	257	192	197
C1_04850C_B	25	6	10	5	6	2	7	22	28	12	7	16
C1_04860W_A	1451	1536	1227	1179	484	563	1150	1373	1298	1260	972	906
C1_04870W_A	4	4	11	15	28	6	10	3	7	7	2	7
C1_04880C_A	113	105	67	166	204	142	132	160	178	133	124	108
C1_04890W_A	3675	4824	3396	6106	3745	3262	3135	4429	4588	4353	3786	3021
C1_04900W_A	1147	618	603	629	896	444	1402	680	794	717	807	967
C1_04910C_A	453	412	403	279	183	167	525	309	338	272	279	334
C1_04930C_A	109	114	109	45	17	22	52	63	43	35	37	40
C1_04940C_A	111	52	118	48	72	94	25	14	30	85	24	32
C1_04950C_A	1463	1288	1145	1060	1922	1288	1834	2399	2394	1078	1233	1626
C1_04960C_A	772	777	649	658	898	551	451	1170	1275	953	849	791
C1_04970W_A	687	877	704	993	1499	982	1132	1732	2000	745	1209	1017
C1_04980C_B	736	813	546	660	426	418	572	1113	1278	458	511	564
C1_04990C_A	273	300	297	509	353	274	256	227	246	288	168	178
C1_05000W_A	269	126	106	740	2666	1224	430	548	338	340	247	142
C1_05010C_A	444	322	456	176	209	152	231	458	519	258	346	317
C1_05020C_A	369	241	216	200	167	158	322	221	216	253	187	174
C1_05030C_A	378	185	165	220	82	110	234	221	210	170	142	111
C1_05050C_A	1645	1128	917	1772	1973	1231	1780	1568	1793	1968	1248	1058
C1_05060W_A	758	309	305	801	419	366	1018	630	637	593	459	367
C1_05070C_A	292	238	303	439	186	395	106	91	142	247	112	108
C1_05080W_A	550	287	344	767	285	900	228	187	126	363	126	131
C1_05090W_A	884	741	572	870	591	423	877	882	984	1021	616	544
C1_05100W_A	103	113	156	89	76	112	43	43	68	83	77	56
C1_05110C_A	3893	4301	3046	5505	2363	1744	3956	5044	5665	2269	3221	2326
C1_05120W_A	1476	1372	1171	1503	511	650	1401	987	889	1338	808	1001
C1_05130W_A	0	1	1	2	3	0	0	1	0	4	0	5
C1_05140W_B	21908	12356	12384	23856	18860	16885	25785	11141	8737	16224	9820	11230
C1_05150C_A	2	1	1	1	7	5	4	2	1	0	4	11
C1_05160C_A	32984	43478	34521	46802	31073	20224	48107	30307	22259	36659	25083	24923
C1_05170C_A	9231	9070	6672	9375	3120	3135	7028	6573	6154	5092	4785	5419
C1_05180C_A	475	283	276	581	485	328	189	244	210	316	253	240
C1_05190C_A	612	409	475	719	559	377	260	473	459	522	353	350
C1_05200C_A	1908	1045	922	1655	587	820	2404	1419	1296	1321	604	725
C1_05210C_A	972	805	550	1337	1373	804	1357	1624	1795	1042	1010	735
C1_05220C_A	68	52	36	39	22	13	83	60	82	33	22	24
C1_05230W_A	282	177	174	289	168	128	316	344	304	205	221	164
C1_05240C_A	4131	5096	3545	3787	2518	1727	3900	4203	4649	3324	2524	2332
C1_05250W_A	154	0	49	136	103	64	106	142	0	127	0	0
C1_05260C_A	785	1504	973	881	1125	692	1172	1502	982	810	795	803
C1_05270C_A	957	725	520	1446	1129	770	1411	1755	1850	1042	1100	934
C1_05280W_A	902	914	709	569	365	264	1033	1034	1051	1086	671	606
C1_05290W_A	3854	4125	3084	4910	2248	2450	4083	3668	3981	3765	2629	2346
C1_05300C_A	2181	2730	2249	1588	344	956	2052	1193	998	1118	778	994
C1_05320C_A	521	534	536	480	199	229	402	456	428	379	295	250
C1_05330C_A	1333	1235	857	1341	847	546	1240	1771	1720	1362	839	636
C1_05340C_A	18333	16842	10167	23009	18262	11342	36251	25511	21672	36100	13501	15632
C1_05350W_A	2026	3390	1860	2359	1752	1100	6380	3571	3474	3344	1692	1791
C1_05360C_A	2403	1944	1262	1840	1406	831	2949	2501	2679	2801	1450	1269
C1_05370C_A	843	891	664	641	354	520	1205	728	699	906	411	525
C1_05380C_A	643	571	569	821	1680	826	759	772	889	1157	560	601
C1_05390C_A	922	1043	866	748	610	497	1004	826	940	1001	640	620
C1_05400C_A	267	270	164	416	386	166	375	408	452	288	265	223
C1_05410C_A	1358	1844	1524	1588	1001	1278	839	1144	1094	862	870	750
C1_05420W_A	830	535	412	749	651	519	708	706	704	819	587	509
C1_05430W_A	661	391	292	368	309	336	1016	506	531	455	315	292
C1_05440C_A	8244	7290	4671	6590	3194	2923	15088	7801	6621	9847	3046	3789
C1_05450W_A	315	0	0	0	0	0	318	36	0	165	0	0
C1_05460W_A	5673	6366	4139	5597	6047	3643	8105	6752	6471	6611	4323	4352
C1_05470W_A	3363	2418	1538	1283	756	324	1637	2891	3568	657	963	672
C1_05480C_A	23	39	23	63	73	37	45	43	41	32	40	17
C1_05490C_A	1525	1069	800	1265	693	556	944	1049	1080	874	831	657
C1_05500W_A	737	357	304	1163	895	510	1088	1224	1598	984	787	647
C1_05510C_A	105	110	187	19	99	30	23	461	813	51	145	129
C1_05520W_A	2289	2399	1694	1520	1627	1078	3353	5484	6016	4194	1752	1555
C1_05530C_A	472	587	644	463	629	424	393	884	976	396	485	587
C1_05540C_A	8975	5869	4378	7853	6952	3761	11107	16151	17366	19133	7147	7884
C1_05560W_A	9459	8867	6460	7680	2559	2050	5643	11699	10861	6489	6316	4427
C1_05600W_A	499	584	587	747	648	842	417	401	279	770	356	301
C1_05610W_A	293	277	247	351	254	222	248	179	188	309	166	163
C1_05620C_A	38	66	48	24	37	59	20	20	20	60	18	21
C1_05630C_A	5157	7486	5766	8503	4981	4371	4401	4512	4921	3501	3596	3334
C1_05640C_A	564	409	407	720	849	568	716	443	508	635	412	339
C1_05650W_A	180	153	180	224	159	166	159	132	116	180	121	142
C1_05660C_A	2033	2425	1846	1513	815	886	1766	1937	2182	1796	1138	1190
C1_05670W_A	2414	3076	2476	2243	647	1485	1632	1691	1602	2286	1457	1360
C1_05680C_A	1518	2264	2309	1070	850	1062	657	832	832	773	771	827
C1_05690C_A	124	53	38	163	447	330	306	237	156	807	271	252
C1_05700W_A	3964	2913	2212	3657	1824	1796	3076	2303	1893	4698	1729	1791
C1_05710C_A	542	209	325	52	32	109	355	181	72	110	25	23
C1_05720W_A	11721	13204	7688	18603	12401	7163	14751	16948	19329	13039	11140	10582
C1_05740C_A	103	122	175	69	85	69	35	35	40	97	44	46
C1_05750C_A	615	677	624	685	937	622	613	559	752	731	417	432
C1_05760C_A	13	18	12	2	0	11	10	2	3	5	1	2
C1_05770C_A	2942	3344	2680	1641	1086	1907	3556	3263	3796	2396	1167	1316
C1_05780W_A	1900	1514	1060	1130	611	556	2392	1960	2323	1671	1101	1029
C1_05790W_A	339	296	228	322	737	487	368	692	748	343	295	332
C1_05800C_A	441	249	235	329	335	201	533	514	585	635	345	256
C1_05810W_A	328	371	322	467	280	239	362	365	404	365	244	183
C1_05820C_A	162	246	209	201	98	126	112	145	169	102	108	74
C1_05830W_A	10	5	4	4	0	2	2	13	14	3	4	0
C1_05840W_A	2795	10505	6033	5167	618	836	905	1878	2269	1254	761	666
C1_05850W_A	1148	933	946	2439	2041	1033	736	1407	1607	1625	1271	986
C1_05860W_A	586	1634	1115	501	314	317	279	432	498	466	274	340
C1_05870W_A	2175	27876	12551	1169	713	732	593	4346	8274	1253	1203	1887
C1_05880W_A	4181	7812	6177	3548	366	1049	699	912	1237	1139	843	1028
C1_05890W_A	387	11	146	133	4	525	1	13	20	131	54	77
C1_05900W_A	7619	4602	3635	5363	2441	2319	6190	5182	5616	2804	2742	3094
C1_05910W_A	4818	2631	2202	5581	5911	3159	5300	5390	4309	4645	4624	4992
C1_05920W_A	876	1178	1604	424	186	329	326	490	702	275	652	924
C1_05930C_A	486	416	361	544	351	364	586	678	659	458	391	521
C1_05940W_A	374	557	289	312	696	228	504	1325	1148	438	641	485
C1_05950C_A	556	240	359	232	131	530	216	249	247	209	220	255
C1_05960W_A	420	73	205	190	26	817	31	108	134	227	141	125
C1_05970W_A	9	5	8	33	11	26	10	16	17	13	3	2
C1_05980W_A	883	736	693	571	777	505	642	594	841	823	603	578
C1_05990C_A	293	479	473	161	152	210	257	313	386	235	265	244
C1_06000W_A	630	271	271	439	209	261	992	247	202	364	288	334
C1_06010W_A	1978	2241	2019	1155	1111	803	886	1763	2017	990	1581	1397
C1_06020W_A	597	553	712	301	329	309	414	586	665	371	412	436
C1_06030C_B	78	39	69	21	42	25	90	64	80	64	46	53
C1_06040W_A	294	295	333	169	234	141	257	272	270	286	222	181
C1_06050C_A	1034	893	844	1916	2293	1458	398	827	717	978	888	1032
C1_06060C_A	752	782	726	688	925	516	312	848	874	569	802	705
C1_06070W_A	805	805	703	770	852	468	624	1107	1345	729	856	722
C1_06080C_A	534	507	853	214	240	240	234	590	614	289	536	558
C1_06090C_A	3709	2178	1518	2441	1813	1006	5356	3764	3591	3477	1995	2110
C1_06100C_A	7430	8056	6554	7941	2426	2806	7758	8485	9028	5225	5080	4447
C1_06110C_A	894	881	726	548	156	200	567	777	891	352	420	432
C1_06120C_A	35	24	47	22	9	9	15	53	52	12	40	21
C1_06130C_A	8353	5895	4811	8631	2324	1502	6140	4911	5587	5101	3984	4561
C1_06140C_A	12	5	10	2	0	3	11	2	2	2	3	4
C1_06150W_A	4	1	0	0	3	1	0	1	2	2	1	0
C1_06160W_A	9	0	7	4	6	6	4	2	2	3	3	4
C1_06180W_A	13168	17628	12854	14684	6190	5484	10522	12865	12986	13349	8381	8822
C1_06190C_A	530	2	466	433	0	0	272	148	1223	2	0	0
C1_06200W_A	1101	1759	1392	1422	505	471	884	1139	1201	956	834	751
C1_06210W_A	210	152	199	158	132	104	123	315	477	188	224	195
C1_06220C_A	4	12	9	12	15	10	11	20	21	12	12	18
C1_06230C_A	15607	17391	14505	44752	43820	21311	22769	20609	14335	40617	21238	25488
C1_06250W_A	147	302	339	127	79	107	150	209	211	200	132	148
C1_06260W_A	2	1	2	6	5	3	3	2	9	6	5	11
C1_06270W_A	341	422	499	294	193	213	106	128	178	267	125	158
C1_06280C_B	660	2251	2543	103	79	156	305	351	622	144	378	660
C1_06290C_B	0	0	0	0	0	0	0	0	0	0	0	0
C1_06320W_A	573	224	233	330	311	230	442	274	299	303	156	221
C1_06330W_A	0	0	0	0	0	0	0	0	0	0	0	0
C1_06340W_B	69	66	105	10	2	30	40	22	10	17	16	13
C1_06350W_A	837	188	142	1444	1689	1165	1630	1075	835	3234	1034	1196
C1_06360W_A	567	294	195	637	299	231	550	478	513	454	363	250
C1_06370C_A	2767	1824	1714	785	580	373	264	400	525	282	256	110
C1_06380C_A	144	91	85	139	87	52	167	98	141	119	103	75
C1_06390W_A	132	120	179	63	101	77	52	232	226	58	131	96
C1_06400C_A	4973	3584	3284	3244	2880	2706	2059	2781	2727	3284	2173	1919
C1_06410W_A	409	278	270	133	81	112	324	206	212	273	97	108
C1_06420C_A	667	722	549	329	370	299	552	428	451	693	243	226
C1_06430C_A	269	201	300	89	483	373	880	648	314	191	73	98
C1_06440C_A	372	327	289	193	136	131	440	483	353	382	295	322
C1_06450C_A	3863	5003	3517	5140	5135	2820	4066	5331	7288	4523	3986	4565
C1_06460C_A	5395	7861	5683	5765	4349	2927	5111	8384	11230	4712	5933	6265
C1_06470W_A	1997	1393	1170	2516	1418	777	1508	1926	3266	1769	1065	1129
C1_06480C_A	977	656	879	352	234	227	388	963	1283	380	627	726
C1_06500W_A	392	509	426	235	53	123	290	294	298	198	168	222
C1_06510C_A	1578	1133	868	1470	1048	1052	1620	2352	2972	1779	956	985
C1_06520C_A	736	1430	1333	652	828	750	797	594	641	980	690	901
C1_06530C_A	1331	1407	996	1123	576	568	1249	1431	1953	1012	827	708
C1_06540C_A	845	619	463	972	160	249	601	718	917	711	687	602
C1_06550W_A	19519	12840	14407	25215	6407	15564	6878	5987	6764	11290	4305	4220
C1_06560W_A	323	186	173	181	125	163	232	138	163	242	121	163
C1_06570W_A	1428	152	120	802	487	378	1414	920	815	1262	818	606
C1_06580W_A	10708	13015	8475	11229	8578	5458	12062	14099	15200	12183	10596	10377
C1_06590C_A	2120	1466	1075	1901	1257	778	2395	1833	2035	2374	1548	1434
C1_06600W_A	6282	5794	3894	7177	8358	5869	5881	5631	5920	7787	5261	5172
C1_06610C_A	14	34	7	13	51	29	95	60	50	22	21	10
C1_06620C_A	15	56	67	8	39	13	32	33	34	15	0	13
C1_06630W_A	303	672	540	329	468	304	318	317	286	316	218	264
C1_06640C_A	431	495	296	666	439	225	336	385	401	209	135	174
C1_06650W_A	1745	1823	1243	2024	1500	883	2347	1699	1657	1464	1347	1455
C1_06660W_A	17797	16867	11061	18664	6930	6294	20554	16581	13736	14744	9518	7905
C1_06670W_A	1469	1662	1072	1087	752	546	1448	1494	1458	1514	849	754
C1_06680W_A	562	932	800	358	194	240	374	462	478	459	314	317
C1_06690W_A	340	804	560	116	30	100	467	189	170	160	136	239
C1_06700W_A	671	3194	2305	295	143	267	707	710	701	331	529	844
C1_06710W_A	550	527	486	522	648	460	522	430	349	654	387	349
C1_06720C_A	252	330	239	260	83	132	191	174	180	180	141	123
C1_06730W_A	2014	1490	1305	1173	903	574	2422	2076	2122	1389	1065	897
C1_06740C_A	347	303	275	240	127	145	403	336	328	221	186	141
C1_06750W_A	182	186	129	130	65	70	124	127	158	124	76	77
C1_06760C_B	583	472	416	506	219	310	832	763	846	513	417	367
C1_06770W_A	1160	970	745	1094	595	511	1413	1270	1424	1072	715	672
C1_06780W_A	4224	3790	3400	2470	2303	1801	5795	5986	5870	3872	2294	2067
C1_06790C_A	520	542	399	585	1405	772	608	722	834	622	658	497
C1_06800W_A	567	357	367	402	143	153	420	441	477	376	392	329
C1_06810W_A	15330	16187	9719	18691	4886	11578	4736	4495	4075	7404	4112	3943
C1_06820W_A	2171	1233	893	1626	1651	979	2109	2143	2359	1343	887	776
C1_06840C_A	712	1029	592	828	816	414	923	1346	1369	449	454	414
C1_06850W_A	3916	4963	2934	2182	1110	1023	3794	3993	3721	1821	1275	1091
C1_06860W_A	114	14	21	81	210	238	160	58	34	167	25	29
C1_06870C_A	167	127	117	6	9	25	75	15	14	5	6	2
C1_06880C_A	13	12	11	11	5	7	16	19	8	17	10	5
C1_06890C_A	4835	5986	3904	5107	5693	3833	5316	6455	6808	5112	4433	4492
C1_06900C_A	4642	6814	5978	2772	824	1762	2394	2075	2218	1441	1509	1960
C1_06910C_A	1250	1173	914	768	701	576	1263	1459	1648	1114	772	738
C1_06920C_A	393	535	411	170	122	158	337	622	743	284	270	292
C1_06930W_A	2653	4178	3008	1408	779	1581	1259	1820	2218	1175	1165	1186
C1_06940C_A	3582	2034	1384	2479	1734	2451	3764	2557	2614	3561	1880	1846
C1_06960W_A	2765	2791	1941	4032	2059	1614	2856	3993	4052	3082	3033	2662
C1_06970C_A	2279	3261	2382	4244	6380	3462	4222	3389	2624	3780	2603	3144
C1_06980C_A	1627	1629	1130	1988	3381	2187	2888	1737	1224	2437	1227	1409
C1_07000W_A	509	315	275	1188	1615	1016	627	655	744	895	658	530
C1_07010W_A	593	222	220	265	164	179	881	365	380	545	185	256
C1_07020C_A	1650	1163	1097	1057	1145	867	1837	1284	1548	1609	939	933
C1_07030C_A	2208	1011	1380	1391	805	1059	800	1330	1643	725	768	1929
C1_07040C_A	7	34	36	3	0	2	5	4	2	1	2	0
C1_07050C_A	411	552	481	421	673	336	256	359	467	663	321	258
C1_07060C_A	199	176	247	168	265	179	88	232	335	169	173	182
C1_07070C_A	518	259	229	252	135	196	587	377	365	256	164	252
C1_07080W_A	1621	1207	994	1012	525	524	830	708	647	570	323	373
C1_07090C_A	1109	1394	1095	787	596	495	1149	1264	1423	1083	911	889
C1_07100C_A	248	171	174	125	48	57	140	133	143	92	73	91
C1_07110W_B	2426	2681	1853	1741	1528	1201	2617	1739	1998	2358	1389	1457
C1_07120W_A	24236	42257	35232	16677	7660	7067	13905	22600	31540	9545	16657	18592
C1_07130C_A	841	845	781	1282	1623	879	1057	748	769	1134	758	731
C1_07140C_A	3162	3058	2711	2720	1472	1189	3139	2638	2971	2049	1872	1989
C1_07150W_A	159	87	70	169	154	98	115	98	88	96	86	91
C1_07160C_A	3196	2357	2209	3060	1427	595	4232	1674	1385	2066	1019	1723
C1_07170C_A	1975	2236	1578	2146	1215	777	2392	2199	2161	1668	1261	1416
C1_07180W_A	3076	7031	4551	2915	1221	1185	2000	2853	3208	1951	1751	1563
C1_07190W_A	2912	3456	2299	2046	2851	1988	3211	3026	3274	2993	1820	1751
C1_07200W_A	318	427	333	791	319	396	261	167	205	502	300	208
C1_07210C_A	2041	1631	1135	1529	1127	671	1891	2042	2067	2446	1365	1251
C1_07220W_A	12334	1867	1783	6945	6726	2912	12361	5013	3629	7800	7059	7047
C1_07230W_A	3125	4144	3234	3134	886	780	2002	2422	2567	2023	1319	1288
C1_07240W_A	1625	1063	778	1690	648	695	1330	1000	1031	1474	676	543
C1_07250C_A	655	996	954	662	418	414	535	633	759	498	449	541
C1_07260C_A	393	628	521	462	294	307	253	222	264	466	218	227
C1_07270W_A	1042	1280	1004	948	532	583	790	671	761	961	539	574
C1_07280C_A	42	27	32	27	32	25	29	31	23	42	13	27
C1_07290W_A	36	16	23	27	37	28	30	26	18	36	15	18
C1_07330W_A	107	15	12	27	74	103	86	18	16	32	6	2
C1_07340W_A	816	941	838	913	558	575	807	1061	1381	704	658	601
C1_07350C_A	774	553	603	852	384	398	629	528	499	358	373	373
C1_07360W_A	2491	1771	1554	2270	3552	1772	2688	2440	2750	2361	1765	2042
C1_07370C_A	185	268	302	138	82	136	138	86	124	128	75	85
C1_07380C_A	2265	2476	1538	3015	3513	1610	3378	2149	2040	2991	1751	2132
C1_07390W_A	2088	1806	1283	1550	897	656	1966	2340	2436	2094	1300	1238
C1_07400C_A	1802	2270	1654	1214	1043	435	1374	1330	1199	1054	998	984
C1_07410C_A	5729	6310	5006	4769	3428	2812	3351	4798	4720	3435	4043	3466
C1_07420C_A	869	792	716	608	254	288	845	761	720	739	627	498
C1_07430W_A	30	24	9	12	8	21	37	14	17	39	15	18
C1_07440W_A	1787	1901	1480	1374	796	1382	1501	1180	1110	1426	769	791
C1_07460C_A	813	674	633	498	423	334	872	873	924	775	405	423
C1_07470C_A	94	85	78	115	115	105	117	101	107	108	66	47
C1_07480C_A	15	12	6	21	45	32	13	12	14	27	6	10
C1_07490C_A	82	107	169	46	25	59	32	24	28	20	25	28
C1_07500C_A	378	498	515	550	233	302	335	509	586	438	502	365
C1_07510W_A	170	164	209	182	92	117	110	201	227	152	186	131
C1_07520C_A	3639	5660	4541	3087	572	759	3827	2981	3019	1202	953	1411
C1_07530W_A	4	5	2	4	3	1	1	3	5	2	2	3
C1_07540C_B	2370	4200	2910	2024	1183	1667	2977	1519	1187	1798	1242	1611
C1_07550W_A	467	689	538	448	225	277	435	296	349	346	201	221
C1_07560W_A	828	419	316	654	434	289	1356	570	505	1042	446	511
C1_07570C_A	124	112	103	146	128	95	100	84	64	109	76	62
C1_07580C_A	101	15	55	90	8	366	6	4	6	111	3	10
C1_07590C_B	263	418	451	154	84	150	128	300	329	192	172	203
C1_07600W_A	697	602	848	541	760	665	221	774	745	507	873	906
C1_07610C_A	18	30	27	23	11	22	11	13	21	19	11	23
C1_07620C_B	9	10	1	7	5	2	8	5	4	5	4	1
C1_07630W_A	1220	863	734	1595	1725	991	714	1060	993	1036	929	856
C1_07640C_A	1556	1506	1608	1253	1159	925	1266	3232	2949	2329	2341	2567
C1_07650W_A	125	161	101	62	55	70	141	76	101	149	58	53
C1_07660W_A	87	63	58	46	25	32	60	84	73	67	69	90
C1_07670W_A	31	17	12	26	60	23	33	102	53	22	25	35
C1_07680W_A	1188	354	368	712	380	284	1247	1460	1542	922	697	770
C1_07690C_A	371	417	423	194	145	130	422	682	754	173	291	281
C1_07700C_A	977	1226	1410	514	270	387	541	1594	1831	562	876	985
C1_07710C_A	1856	1121	999	1571	1527	855	1806	2497	2358	1658	1459	1140
C1_07770W_B	308	335	312	188	83	172	169	102	119	110	126	136
C1_07780W_A	362	537	529	385	191	216	275	214	191	291	162	225
C1_07790C_A	147	84	123	248	105	87	186	114	126	150	149	118
C1_07800W_A	171	82	90	361	484	255	275	154	199	263	161	122
C1_07810C_A	167	121	124	156	89	113	140	113	122	101	67	86
C1_07820W_A	148	156	151	145	49	119	75	148	110	75	88	78
C1_07830C_A	157	171	184	125	139	106	159	120	95	101	167	151
C1_07840W_A	1099	2052	1601	1571	1108	792	1056	1388	1034	790	1210	1310
C1_07850C_A	93	119	147	73	67	96	34	46	41	77	33	58
C1_07860W_A	32	25	47	9	9	16	17	25	36	16	16	25
C1_07870C_A	23387	30448	22501	37653	18577	13771	36462	31635	27533	34247	25916	26043
C1_07880C_A	3057	2062	1483	2204	1500	1101	4102	4901	4564	2290	2120	1932
C1_07890C_A	1986	1864	1694	2645	919	1332	1933	2064	1976	1669	1608	1416
C1_07900W_A	2243	757	1693	1050	507	555	693	11772	12943	847	6641	6504
C1_07910C_A	1102	817	770	1030	823	552	1319	1998	2242	874	1206	1164
C1_07920W_A	525	249	281	685	633	336	161	264	368	370	272	330
C1_07930C_A	114	103	139	100	23	29	82	110	142	78	70	113
C1_07950C_A	385	131	182	338	151	113	308	436	483	320	376	275
C1_07960W_A	245	96	102	197	78	62	221	259	314	174	160	172
C1_07970C_B	2807	2343	1944	2230	1189	1015	4036	2773	2763	2694	1592	1776
C1_07980C_A	8751	4925	4483	6620	5281	3304	13762	5699	5050	7803	3214	4422
C1_07990C_A	7117	6012	4582	9656	2141	2809	8272	7089	4829	9030	2903	2733
C1_08000W_A	394	170	101	324	155	117	482	208	328	294	117	143
C1_08010W_A	1271	2197	1993	917	379	748	358	473	636	485	422	421
C1_08020W_A	857	1017	782	982	427	521	658	741	745	705	460	433
C1_08030W_A	3663	5214	3995	4537	2408	2480	1298	1904	1908	1687	1403	1011
C1_08040W_A	326	74	69	772	331	197	105	186	138	240	72	42
C1_08050W_A	3818	2219	1711	5592	2019	1713	2102	1796	1650	2979	1739	1377
C1_08060W_A	2966	3255	2651	4328	2291	2295	2385	2460	2486	2876	2159	2267
C1_08070W_A	52667	38027	31153	67596	55190	48136	81398	63965	54724	53608	31504	37216
C1_08080C_A	2610	1245	1073	4179	2277	1765	792	670	728	2229	1042	1076
C1_08090C_A	4358	4289	2989	6418	3898	3504	4905	5448	6653	5356	4220	3359
C1_08100W_A	2079	1863	1410	2804	1479	1450	2290	2623	2839	2932	2119	1715
C1_08110W_A	1845	1880	1498	2326	1863	1606	2007	1901	2198	1915	1208	1160
C1_08120W_A	823	924	698	588	464	502	681	555	584	739	441	445
C1_08130C_A	447	766	652	582	900	630	340	448	469	873	365	443
C1_08140W_A	269	356	337	306	501	386	209	290	347	443	228	230
C1_08150C_A	34	33	42	13	6	10	7	13	12	16	8	4
C1_08160W_A	1040	924	714	825	522	432	1158	1067	1227	1110	639	581
C1_08170C_A	1529	2360	1778	1457	1080	1057	1307	1588	1475	2065	1761	1994
C1_08180C_A	5559	3973	3215	4852	2585	3530	3989	3304	3232	3746	2009	2354
C1_08190C_A	712	393	427	632	431	383	361	371	373	423	294	270
C1_08200W_A	816	507	418	1713	1769	942	565	599	682	1535	868	619
C1_08210C_A	2973	3245	2877	2738	1153	1702	2685	2642	3674	2507	2020	2098
C1_08220W_A	2172	1792	1219	1587	1074	904	2325	2049	2213	1905	1592	1648
C1_08230C_A	5901	10469	8335	4367	3319	3364	6254	7490	7200	3684	5916	6487
C1_08240C_A	228	111	72	248	270	178	276	215	230	344	138	127
C1_08260C_A	1202	1160	942	1026	908	809	777	995	905	1190	839	636
C1_08270C_B	2675	2002	1533	1504	1169	1331	3006	1973	1788	1722	1008	1167
C1_08290C_A	982	707	589	1196	566	674	1523	1607	1739	1304	1051	1000
C1_08300W_A	3139	2725	1820	3012	1974	1720	2797	2798	2575	3365	2471	2669
C1_08310W_A	4712	2116	1880	9592	4293	3110	4351	4568	5139	4053	3044	3105
C1_08320W_A	26058	38025	28453	28132	6897	13327	13694	18761	16419	12761	10063	10214
C1_08330C_A	8274	4124	3598	20701	8396	27218	10313	10183	5560	11388	6628	7597
C1_08340C_A	1188	1207	896	1807	1505	786	968	1160	1183	1197	877	996
C1_08350C_A	9035	7944	7051	16398	13918	6194	7656	9354	10153	9122	4701	6351
C1_08360C_A	159847	142192	108697	152394	82236	50585	106040	102822	93482	123655	110009	100228
C1_08370W_A	25024	31491	23001	51570	48727	26253	62090	29777	19989	35019	27953	36654
C1_08380W_A	165641	210049	138752	182501	92476	90954	120877	135245	144862	112024	90488	84912
C1_08390C_A	1607	1779	1364	1297	547	636	1324	1306	1418	1105	782	742
C1_08400C_A	4302	2145	1920	2091	2079	1878	8376	8842	10914	3736	4229	4621
C1_08410C_A	1300	1809	1153	1475	543	436	1410	2164	2844	1249	1346	1307
C1_08420W_A	1637	2050	1721	2179	1147	985	1497	2127	2100	1798	1653	1561
C1_08430W_A	829	913	721	834	652	476	1101	963	971	684	548	555
C1_08440C_A	139	91	86	53	51	55	102	112	117	76	54	60
C1_08450C_A	1847	1815	1595	1434	1564	1024	1416	1724	2059	1640	1016	1056
C1_08460C_A	2708	1515	1420	1957	1585	1343	1146	1079	1488	1116	1083	1318
C1_08470W_A	628	444	400	781	718	487	382	409	498	500	442	376
C1_08480C_A	764	402	307	759	546	345	517	572	665	463	507	457
C1_08490W_A	1384	1633	1247	1615	1330	995	1052	1308	1413	1004	1119	1104
C1_08500C_A	112491	270438	208257	79507	34469	70138	69740	106213	147314	64959	36508	34812
C1_08510W_A	482	280	290	632	242	184	366	487	479	473	289	273
C1_08520C_A	514	297	222	1156	566	389	658	924	961	602	705	490
C1_08530W_A	286	219	178	352	163	183	204	219	265	220	171	171
C1_08540C_A	14093	13401	11990	10202	8350	6902	13709	9606	8609	9566	7498	8760
C1_08550C_A	3105	2495	2238	3150	623	1075	2319	1896	1649	1975	1656	1887
C1_08560W_A	2667	2821	2199	2210	1314	1087	2226	2707	2913	2182	1752	1370
C1_08570C_A	434	498	513	118	39	143	50	259	298	95	208	189
C1_08580C_A	1672	1802	1514	1405	536	1343	624	1067	1106	779	621	642
C1_08590C_A	4194	4519	4939	3677	3125	2052	3294	3388	4240	3385	2272	2600
C1_08600C_A	3767	3666	2675	5901	2851	2515	3438	3658	3904	4228	2655	2719
C1_08610C_A	106518	61690	38668	175705	106599	52277	167961	163478	147557	183781	76169	75325
C1_08620W_A	2963	2221	1553	2480	2051	1288	5478	2858	2441	3395	1665	1993
C1_08630W_A	2048	1323	895	2368	2221	1313	2577	2449	2305	2613	1584	1378
C1_08640W_A	1822	1442	1220	1840	546	571	1762	1305	1214	1592	656	781
C1_08650C_A	1096	786	674	882	1133	665	722	1447	1417	1325	1180	910
C1_08660C_A	855	496	465	728	732	442	719	738	759	949	482	449
C1_08670W_A	335	389	437	329	122	215	295	493	532	317	310	288
C1_08680C_A	912	831	793	1008	621	439	758	743	641	934	599	542
C1_08690W_A	946	696	515	1298	1352	860	1076	1380	1244	1165	904	852
C1_08700W_A	4291	3456	2616	3317	3386	2433	5534	5030	5845	4662	3052	3417
C1_08710W_A	513	185	223	377	253	204	383	423	474	401	255	259
C1_08730W_A	623	612	536	1016	483	346	571	1829	2023	980	1209	1210
C1_08740C_A	5901	11259	8145	4848	2066	3122	3144	3421	3858	3071	2532	2787
C1_08750W_A	305	337	244	413	95	145	110	183	179	178	192	157
C1_08760W_A	415	189	179	257	122	95	292	412	381	277	208	164
C1_08770W_A	791	598	541	317	160	205	382	526	570	255	272	266
C1_08780W_A	3732	3307	2396	2826	1695	1703	1846	2968	2726	3949	1783	1682
C1_08790W_A	19737	10065	7518	28667	8764	9007	20351	42907	25244	57801	22015	18259
C1_08800W_A	1336	706	608	745	230	307	1268	1187	1334	1128	556	614
C1_08810C_A	2877	1610	1048	3100	3454	2032	3410	4266	4355	2610	2223	1598
C1_08820C_A	194	161	126	224	315	156	168	148	137	198	113	122
C1_08830C_A	9	7	9	7	3	10	3	4	4	1	4	2
C1_08840W_B	78	74	76	68	55	62	75	80	62	110	51	28
C1_08850C_A	445	327	269	265	162	201	442	824	675	415	471	503
C1_08860C_A	573	690	491	426	328	332	586	621	683	747	340	281
C1_08870C_A	661	426	443	1037	518	533	654	678	680	638	365	382
C1_08880W_A	330	480	564	342	198	202	221	521	530	282	365	373
C1_08890C_A	47	26	71	24	18	19	17	102	106	27	46	63
C1_08900W_A	3239	4924	4330	1815	583	851	2418	5998	7740	2948	3407	3542
C1_08910C_A	80	67	91	43	41	79	82	112	115	45	60	49
C1_08920W_A	387	412	407	462	645	363	378	719	775	313	615	493
C1_08930C_A	384	164	216	493	536	445	110	136	113	291	199	181
C1_08940C_B	1684	1278	1375	1379	464	1017	1580	1124	1285	983	516	719
C1_08950W_A	6080	5962	4576	3711	2780	2421	8887	6516	6215	4578	1995	1934
C1_08980C_A	3465	10117	10579	1432	504	1007	591	1345	1361	862	862	877
C1_08990C_A	1966	2742	2149	1327	706	661	1797	1515	1988	1344	1115	998
C1_09000W_A	275	288	384	152	58	129	180	255	150	142	175	177
C1_09010W_B	962	707	577	600	485	333	1166	1137	1240	808	634	561
C1_09020W_A	2442	1996	2017	3741	3657	2080	1090	1660	1635	1901	1454	1613
C1_09030C_A	4604	5517	5151	6273	6979	4397	2609	3736	3025	3406	3636	3785
C1_09040C_B	550	389	489	472	285	245	434	832	911	405	709	591
C1_09050W_B	452	355	477	536	447	316	297	462	457	549	477	413
C1_09060C_A	284	256	429	86	65	103	149	416	330	82	256	221
C1_09070W_A	847	846	901	276	107	212	597	467	484	432	426	574
C1_09080C_A	284	164	195	127	21	168	39	36	29	13	30	102
C1_09090C_B	1261	862	785	1342	1981	1187	1768	1644	1608	2584	1636	1840
C1_09100W_A	531	229	161	486	317	274	698	431	377	835	338	359
C1_09110W_A	233	269	265	225	437	195	247	491	521	375	540	535
C1_09120W_A	4683	3066	2845	4767	3019	2164	5339	6973	6190	10570	6042	6411
C1_09130W_A	10913	11407	10333	8275	6095	3037	7275	7647	8414	15437	8845	10328
C1_09140C_A	965	591	497	900	816	450	730	727	671	727	535	601
C1_09150W_A	187715	89164	51077	177515	206333	100097	256591	329916	343448	260590	194060	196405
C1_09160W_A	825	831	687	893	1413	1678	1018	786	833	1049	967	1130
C1_09170W_B	2869	1417	1090	2638	1019	1106	3250	2292	2322	2333	1173	1414
C1_09180W_A	667	614	527	314	356	375	511	330	419	308	243	241
C1_09190C_A	3140	3668	2729	6430	1983	2375	5136	5645	3678	4400	2184	2063
C1_09200W_A	422	439	381	655	567	543	509	477	340	770	332	324
C1_09210C_A	9591	6549	4414	26639	74058	32597	12144	16506	16958	32295	25550	28364
C1_09220W_A	2386	2060	1685	2558	1357	1419	1747	1492	1489	2810	2164	2534
C1_09230C_A	428	462	458	362	187	219	197	184	219	353	273	207
C1_09240C_A	36	470	180	90	169	71	93	175	203	120	150	148
C1_09250W_A	3741	82473	32581	4781	15876	9270	4017	28884	50908	6384	10178	7725
C1_09260C_A	1133	971	687	827	650	568	1158	1024	1163	1042	606	575
C1_09270W_A	289	372	300	315	528	339	202	319	373	370	272	299
C1_09280W_A	472	343	269	288	463	305	430	305	334	445	234	203
C1_09290C_A	2615	1986	1638	2348	770	936	1849	2317	2188	1973	680	663
C1_09300C_A	21	6	9	22	35	24	31	28	13	23	8	1
C1_09310C_A	1821	1564	1649	1170	1409	1475	1422	1570	1502	1851	1052	1152
C1_09320C_A	9738	4883	3747	16799	12996	5690	10887	15899	16318	37002	15903	15348
C1_09330W_A	178	96	110	286	151	99	217	228	255	266	288	237
C1_09340C_A	1264	1964	1698	721	397	650	787	1031	944	1129	860	874
C1_09350W_A	1343	990	742	1467	1166	763	993	1100	1219	951	913	805
C1_09360C_A	2613	2713	2007	2894	2489	2091	3068	3067	3009	3499	2187	2117
C1_09370W_A	3215	2119	1426	4439	2078	1457	3509	2916	2706	4167	2491	2543
C1_09380W_A	768	930	674	542	326	388	622	578	480	581	438	499
C1_09390W_A	200	135	160	203	109	137	130	83	93	160	102	84
C1_09400C_A	1730	346	288	906	137	152	3320	3011	3065	1606	1924	2179
C1_09410W_A	0	1	0	0	0	0	5	1	0	0	1	0
C1_09420W_A	5	11	6	8	7	8	46	4	15	17	22	12
C1_09430W_A	2100	1664	1314	1574	591	487	1061	1825	2427	1708	993	1078
C1_09440W_A	1517	634	512	849	367	520	1536	1271	1195	2144	911	1093
C1_09450C_A	1164	1315	1155	1136	571	767	1049	1084	1120	1003	649	778
C1_09460W_A	850	1295	1074	942	737	623	683	918	980	1209	833	800
C1_09470C_A	480	534	432	910	1434	716	459	475	506	1017	597	554
C1_09480W_A	191	189	173	345	352	400	111	95	100	253	192	148
C1_09490C_A	2693	2611	2076	4549	2035	2285	3155	3032	3472	2266	2385	2151
C1_09500W_A	6	6	1	4	1	0	4	5	4	6	0	1
C1_09510W_A	753	718	564	839	471	515	1009	982	1177	776	649	527
C1_09520C_A	2213	1020	866	1054	855	1143	2379	1034	735	1057	664	707
C1_09530W_A	424	394	301	264	206	258	398	294	316	354	237	311
C1_09540W_B	1528	638	533	994	314	308	1601	2001	2442	1158	908	952
C1_09550W_A	9	3	2	12	3	1	7	3	7	3	9	2
C1_09570W_A	884	666	456	568	297	360	890	981	1033	633	586	504
C1_09580C_A	69	48	46	87	183	158	39	35	34	93	32	38
C1_09590C_A	0	5	2	0	2	3	2	0	0	0	0	0
C1_09600C_A	90	84	89	154	89	187	103	66	54	106	43	52
C1_09610W_A	789	289	319	643	288	384	811	1165	1211	819	591	528
C1_09620C_A	508	371	334	679	260	297	353	654	560	381	546	470
C1_09630W_A	14422	11897	9380	18781	8496	9642	7445	12868	10959	10335	10613	8974
C1_09640W_A	5771	4977	3318	8833	6003	6043	4927	10228	10310	6214	6321	5195
C1_09650W_A	3647	4966	3480	3585	3830	2601	5038	3417	3746	5959	3560	4373
C1_09660W_A	877	1452	1148	651	344	566	521	743	791	454	464	400
C1_09670C_A	140	150	167	125	102	129	80	104	110	70	75	86
C1_09680W_A	1655	3110	2325	2294	703	1186	1137	1404	1346	1450	1206	1108
C1_09690W_A	25727	10404	8174	27702	13832	18745	31574	30063	24212	36814	20705	19356
C1_09700W_A	2	0	0	0	3	0	5	12	3	8	3	4
C1_09710C_A	1567	786	594	1565	1235	727	2283	1738	2012	1820	1101	1043
C1_09720W_A	1504	2175	1834	2152	1415	1435	1467	1824	2262	2217	1267	1290
C1_09730W_A	478	491	450	480	306	296	394	510	589	435	342	293
C1_09740C_A	99	73	65	75	61	33	98	96	146	67	35	35
C1_09750W_A	614	695	603	821	521	570	616	618	656	680	443	349
C1_09760C_A	1679	1624	1032	1305	570	652	3520	2828	3258	1662	1196	1491
C1_09770W_A	1088	723	518	728	881	718	2615	1735	1974	1070	902	1020
C1_09780C_A	10710	9316	6847	11428	4651	3627	19687	21264	19433	19500	11733	11823
C1_09790C_A	3034	1619	1134	2440	2120	1064	3587	3497	3187	3077	2180	2077
C1_09800C_A	449	549	739	154	108	120	132	348	260	101	193	268
C1_09810W_A	471	505	349	462	229	244	592	645	702	549	496	397
C1_09820C_A	17	0	0	9	0	8	3	0	0	5	7	0
C1_09830W_A	1004	1079	937	993	1235	956	1140	826	998	1392	678	767
C1_09840C_A	1591	1432	1072	701	538	353	1805	1420	1583	1138	664	673
C1_09850C_A	4377	5148	4616	4875	3532	2757	4380	5128	4892	4820	3785	3706
C1_09860C_A	1534	1221	886	1529	1371	1024	1309	1689	2077	2143	1377	1048
C1_09870W_A	90	96	138	63	28	57	83	159	160	86	60	73
C1_09880C_A	699	297	348	532	396	275	308	621	628	436	363	372
C1_09900W_A	38	16	20	19	13	15	8	8	16	18	3	5
C1_09910C_A	569	376	339	876	299	341	650	878	923	744	671	688
C1_09920W_A	777	1039	859	590	260	363	334	482	577	558	397	449
C1_09930W_A	23	76	46	28	112	57	41	31	27	44	23	40
C1_09940W_A	35	35	72	16	27	13	11	72	81	20	34	42
C1_09950C_A	586	494	375	337	307	275	813	559	696	672	339	404
C1_09960W_A	543	402	361	489	974	599	844	915	1125	612	579	527
C1_09970C_A	493	558	408	424	165	231	378	493	458	284	260	279
C1_09980C_A	593	652	783	398	311	392	261	485	419	303	384	377
C1_09990W_A	613	420	514	158	95	137	268	525	646	295	348	318
C1_10000C_A	1577	733	631	1192	965	757	1856	2045	2001	2269	1066	978
C1_10010C_A	2002	2918	1970	2404	672	749	3133	1579	1101	2589	909	988
C1_10020W_A	1025	1430	1059	2077	1910	930	620	754	933	729	498	537
C1_10030W_A	1743	1048	869	2271	870	648	2027	2597	2770	1758	2112	2010
C1_10040W_A	23846	13755	11934	25174	15618	5839	22108	20558	21394	27801	14883	15271
C1_10050W_A	61	90	150	71	104	107	69	69	63	36	115	160
C1_10060C_A	8186	8010	5755	5599	3171	2217	4874	9397	6576	9155	5616	6006
C1_10070C_A	3510	2341	1862	5991	4268	2294	3169	4104	3666	4192	2585	2407
C1_10080W_A	375	178	121	656	419	246	402	382	329	263	198	189
C1_10090C_A	2239	3702	2421	1934	399	897	1469	2304	2216	1180	965	977
C1_10100C_A	3450	3834	2940	3076	1718	1959	2345	5764	5362	2927	2605	2483
C1_10110W_A	176	282	221	249	130	70	77	179	184	146	96	85
C1_10120C_A	3194	3134	1946	3187	3520	1857	2909	3047	3875	3818	2060	2069
C1_10140C_A	2208	1429	1256	1469	943	811	1197	913	640	974	1017	975
C1_10150W_A	4	20	9	5	16	4	2	4	8	4	5	4
C1_10160W_A	25014	16118	11368	34073	20844	14360	18639	24662	20498	19805	15057	13635
C1_10170W_A	4164	756	969	2472	713	1837	581	2481	1364	606	894	1171
C1_10180C_B	16000	5042	4238	24064	20694	13371	19027	11972	8357	27519	11119	12139
C1_10190W_A	4598	1378	1205	6476	6334	3449	5980	3836	2452	5199	3547	3551
C1_10200C_A	2241	1028	796	2104	1334	819	2165	1875	2051	1368	1175	1369
C1_10210C_A	740	1378	1546	461	278	384	563	606	699	259	434	612
C1_10220C_A	4352	3111	2517	2201	3723	1108	3334	4758	4082	3559	3150	3572
C1_10230C_A	2199	2620	1948	1725	1730	1370	1819	1718	1712	2745	1268	1548
C1_10240C_A	410	321	215	413	164	303	176	236	164	405	255	288
C1_10250C_A	121	71	72	199	86	103	141	137	129	137	126	97
C1_10260C_A	460	419	251	527	383	274	581	583	710	469	358	313
C1_10270C_A	1146	1671	1707	657	500	543	467	909	1025	579	651	659
C1_10280C_A	3917	7517	7824	3380	987	1416	1773	1981	1368	1614	803	798
C1_10290W_A	564	7131	7556	400	437	431	483	540	416	510	460	595
C1_10300W_A	8073	6549	5930	9226	1259	1838	2097	1612	1996	2052	1593	2128
C1_10310W_A	315	467	509	213	276	260	174	362	300	184	240	263
C1_10320W_A	193	165	164	76	35	51	111	132	123	52	99	83
C1_10330C_A	328	261	260	148	162	149	288	385	447	211	205	210
C1_10340W_A	437	221	204	475	371	363	449	775	719	535	551	479
C1_10350C_A	3110	3158	2381	2122	1032	1714	2415	2003	2002	1473	1091	1217
C1_10360C_B	6685	10872	11254	4079	2018	3672	5928	3684	2786	3130	1769	2501
C1_10370W_A	4	2	3	3	4	0	10	7	6	1	4	2
C1_10380C_A	2168	2793	2346	1509	1032	1137	2290	2100	1887	1579	1282	1330
C1_10390C_A	6242	6222	4524	8521	6583	4195	5640	7826	10005	6455	5566	5639
C1_10400C_A	1380	167	219	782	144	1163	827	476	282	203	293	503
C1_10410W_A	208	253	198	202	122	172	143	119	105	115	115	162
C1_10420C_A	952	741	641	769	473	429	1105	942	1061	1112	633	658
C1_10430W_A	26	23	13	26	12	20	18	7	9	33	8	12
C1_10440W_A	955	744	527	602	543	355	1363	1092	1166	700	732	656
C1_10450W_A	9487	4130	3353	5742	2555	1109	8884	13885	13257	5072	6775	6098
C1_10460W_A	2684	2289	1548	1943	1278	820	2540	3342	3529	1769	1988	1610
C1_10470W_A	2291	2069	1542	2398	2718	1663	2796	3101	2832	2514	2104	1904
C1_10480W_A	2299	2097	1677	2610	2212	1572	1902	2241	2437	2412	1858	1878
C1_10490W_A	1663	2577	1802	1740	1183	1203	1895	1337	1212	1749	1180	1374
C1_10500W_A	111	126	124	159	139	132	53	65	63	76	65	80
C1_10510W_A	127	186	160	158	332	188	113	86	99	195	132	112
C1_10520W_A	134	160	187	119	94	110	102	81	51	107	77	69
C1_10530W_A	1152	1226	1270	977	394	488	690	800	690	721	578	569
C1_10540C_A	214	244	233	172	86	195	201	87	84	110	57	85
C1_10550C_A	581	3356	4017	1324	1492	1163	349	338	245	803	679	636
C1_10560C_A	243	190	201	115	86	132	92	66	61	112	79	79
C1_10570C_A	54	44	43	37	22	16	34	24	15	24	6	4
C1_10580C_A	133	46	50	100	15	11	187	40	18	59	34	33
C1_10600C_B	0	0	0	0	0	0	0	0	0	0	1	0
C1_10610W_A	1374	1185	890	1588	1054	547	1585	1655	1879	1397	1057	877
C1_10620W_A	4141	3149	2845	6715	3177	2689	3656	4647	5157	4429	3677	2941
C1_10630C_A	84	95	104	63	30	48	101	95	195	65	71	92
C1_10640C_B	613	539	547	378	280	194	746	1121	1169	618	528	613
C1_10650W_A	221	88	116	165	63	41	206	261	284	142	168	138
C1_10660W_A	4196	3505	2951	4070	5856	2766	3085	4882	5928	5258	3451	3550
C1_10670C_A	1291	1427	1189	1780	1245	999	1874	1640	2125	1394	1293	1338
C1_10680C_A	4489	7920	6862	5248	1907	3394	3495	2735	2577	5236	2326	2931
C1_10690W_A	206	242	185	142	95	87	150	180	180	191	151	123
C1_10700C_A	438	687	580	299	164	335	185	167	170	304	196	178
C1_10710C_A	97	107	141	95	53	61	90	70	56	63	45	51
C1_10720C_A	1006	770	675	1084	1367	768	725	872	1000	794	657	503
C1_10730W_A	916	755	636	945	436	642	451	489	419	985	481	389
C1_10740C_A	30488	18662	13034	32514	3869	13934	10331	29206	23085	10174	14339	7943
C1_10750C_A	766	681	592	655	267	335	370	453	466	545	265	295
C1_10760W_A	509	417	332	449	136	196	350	348	302	284	181	216
C1_10770W_A	1031	559	520	751	939	507	830	859	916	931	689	704
C1_10780C_A	1458	1161	927	1890	567	646	1262	1146	1171	1297	750	547
C1_10790W_A	13881	16148	11831	12338	5983	6698	8113	10695	11545	6105	5502	4280
C1_10800C_A	865	629	555	895	217	179	853	1925	2985	467	778	521
C1_10810W_A	3	0	2	6	3	6	2	4	13	1	4	3
C1_10820C_A	1017	1201	943	708	313	364	912	1082	1048	599	608	471
C1_10830W_A	526	526	419	376	258	270	461	641	626	327	385	367
C1_10840C_A	7111	7317	6330	10232	4993	3366	9798	8700	8206	11819	6109	6895
C1_10850W_A	2	16	13	16	76	50	15	11	12	47	52	34
C1_10860C_A	370	362	326	530	1414	489	802	547	512	1186	953	1206
C1_10870W_A	6171	6927	4577	7669	5967	3936	6292	7461	7318	6088	6188	6095
C1_10880W_A	1200	754	639	1504	782	555	1681	1288	1519	1575	1063	1064
C1_10890C_A	1929	1793	1286	1275	823	583	1887	1618	1942	1694	1164	1242
C1_10910C_A	825	803	533	743	1855	1044	940	881	1094	1491	787	843
C1_10920W_A	429	299	245	253	218	187	385	252	231	415	204	269
C1_10930C_A	683	559	487	764	660	689	622	767	785	889	464	383
C1_10940C_A	613	1046	836	659	300	475	302	382	418	432	314	249
C1_10950C_A	814	440	419	1057	888	599	1059	815	1054	1134	660	577
C1_10960W_A	237	257	247	269	243	232	134	212	245	277	177	176
C1_10970W_A	495	310	253	873	360	386	720	423	520	574	315	286
C1_10980W_A	38	94	91	6	9	11	10	12	13	9	16	12
C1_10990C_A	1304	1212	860	699	267	456	1464	862	977	972	558	724
C1_11000C_A	775	351	286	750	444	289	842	708	1048	757	454	323
C1_11010C_A	787	806	614	529	237	262	710	857	889	806	582	545
C1_11020W_A	597	714	425	468	327	332	796	587	566	955	522	525
C1_11030W_A	4867	4341	2959	5725	3533	2309	5989	7227	6949	5355	5144	5105
C1_11040W_A	2515	2018	1465	2917	2421	1740	2517	2858	3143	2500	1694	1818
C1_11050W_A	61	51	41	37	28	13	73	47	45	95	28	36
C1_11060C_A	23780	24712	15892	29573	21901	14484	24411	29673	30835	26840	24502	21558
C1_11070W_A	735	420	337	594	530	294	1157	923	824	887	823	721
C1_11080W_A	12058	7345	7759	10427	9763	3571	12741	18656	20442	36579	13974	12873
C1_11090C_A	941	820	670	989	377	355	953	916	881	1158	842	806
C1_11100W_A	784	406	390	867	561	458	560	669	594	1011	685	580
C1_11110C_A	159	177	146	145	115	87	96	184	209	153	130	127
C1_11120C_A	3360	5336	4211	2141	555	1170	1404	1621	1683	1553	954	990
C1_11130W_A	201	192	181	114	100	89	226	265	337	167	106	169
C1_11140W_A	1800	1459	1020	1143	520	430	1537	2018	2224	1352	997	855
C1_11150W_A	635	574	466	459	382	238	459	701	771	379	351	307
C1_11160C_A	198	158	124	249	90	141	136	199	255	156	109	99
C1_11170W_A	1746	2470	2103	1404	337	600	1153	1158	1139	790	863	749
C1_11190W_B	2162	1873	1360	1737	514	619	943	1463	1385	1175	775	653
C1_11200W_A	92726	114998	71488	81213	25573	42077	70266	67045	52936	49467	32245	27885
C1_11210C_A	3833	1910	1827	2817	540	645	5157	11596	14190	2647	4409	6573
C1_11220C_A	3664	3167	2395	4652	3753	2343	4466	7047	8650	3603	4237	4067
C1_11230W_A	330	188	185	227	175	156	326	356	260	254	222	237
C1_11240C_A	6235	9112	7591	2619	745	1261	2341	2225	2124	1193	2396	2804
C1_11250W_A	3965	6235	4858	1986	729	867	1688	1509	1680	1381	1424	1548
C1_11260C_A	119	58	69	43	4	10	43	33	42	7	9	13
C1_11270W_A	97951	70028	52421	33099	20013	15057	63294	28916	29967	15126	25830	33802
C1_11280W_A	2919	2856	2303	2187	918	1272	2228	1808	1884	1933	1442	1639
C1_11290W_A	264	376	321	261	184	189	260	187	184	185	219	263
C1_11300C_A	858	973	681	543	560	425	947	768	757	519	468	537
C1_11310C_A	6659	3685	3318	8200	7462	5159	7601	7067	6878	15222	8121	8769
C1_11320C_A	17097	4398	3252	63577	62663	31731	25880	33782	34646	47868	30040	31912
C1_11330C_A	3937	2492	2234	5180	4535	2856	3038	4636	4180	4394	3023	3122
C1_11340W_A	49	52	53	106	182	88	68	91	59	116	70	91
C1_11350C_A	1940	1612	1462	1768	2232	1362	3823	2430	2533	2144	1723	2161
C1_11360W_A	5459	6038	3870	6559	6444	4239	4663	6982	7224	5475	5803	4995
C1_11370C_A	451	415	337	372	374	245	449	454	479	605	370	324
C1_11380W_A	715	493	327	692	558	381	876	944	902	676	609	529
C1_11390W_A	1	4	10	1	0	1	1	3	0	0	1	2
C1_11400C_A	520	1061	1095	328	107	302	482	592	679	215	280	498
C1_11410C_A	31	18	26	11	12	8	21	59	39	9	17	23
C1_11420W_A	669	459	415	772	443	449	603	642	765	480	670	578
C1_11430W_A	532	531	435	214	101	169	351	362	467	300	202	181
C1_11440C_A	174	155	214	104	36	120	52	33	37	61	25	59
C1_11450C_A	2370	1475	1473	2811	720	888	1115	899	1070	1423	741	653
C1_11470C_A	95	137	143	18	7	29	20	24	20	11	32	22
C1_11480W_A	7275	3652	4279	4195	884	1659	2162	1806	1965	1140	1474	1697
C1_11490C_A	11	16	6	6	3	5	5	4	6	14	4	5
C1_11500C_A	300	257	254	134	77	93	252	251	245	226	207	188
C1_11510C_A	3983	2200	1969	1906	1420	981	6675	5948	6068	4865	2941	4309
C1_11520C_A	2120	2047	1338	3145	1378	727	2564	1951	2529	2058	2660	2925
C1_11530C_A	28	35	28	41	55	33	44	34	49	46	38	35
C1_11540C_A	4589	4564	3439	4223	1934	2488	3280	2963	3244	3164	2599	2663
C1_11550W_A	1242	998	890	1347	588	656	1240	1678	1857	1055	1213	1155
C1_11560C_A	351	306	206	252	161	180	478	347	398	390	277	214
C1_11570W_A	176	94	65	143	88	75	243	131	114	162	71	68
C1_11580W_A	1312	846	755	1324	1130	756	844	859	943	1006	688	657
C1_11590W_A	3415	5883	4968	2230	1446	1910	2696	2467	3305	1926	1708	2261
C1_11600W_A	332	394	310	336	209	224	248	275	314	310	246	270
C1_11610C_A	1126	1189	781	663	509	444	1057	1450	1988	1071	855	765
C1_11620W_A	283	249	134	122	81	68	498	291	312	185	154	191
C1_11630C_A	23	13	15	10	41	11	9	7	10	6	11	10
C1_11640C_A	545	684	542	447	244	267	409	543	564	477	398	390
C1_11650W_A	2406	3503	2561	3236	1437	1599	1654	2127	2265	1706	1703	1441
C1_11660W_A	28710	69461	52057	19198	3777	8099	14606	17974	16433	12622	8714	8512
C1_11670W_A	41403	59923	55136	40153	23243	24242	31330	50271	43989	33835	32006	36229
C1_11680C_A	74	67	104	69	26	25	75	86	78	45	35	67
C1_11690W_A	2391	1465	1169	2268	1019	1135	2611	1862	1593	3713	1375	1351
C1_11700C_A	2577	7835	5641	1700	1124	1540	933	1959	1852	819	1148	1240
C1_11710C_A	6	16	10	1	3	1	14	18	4	9	4	5
C1_11720W_A	37	84	58	16	6	19	37	19	24	14	12	22
C1_11730W_A	1133	3816	3163	567	604	681	741	1116	1557	521	953	1504
C1_11740W_A	94	126	132	119	93	118	156	142	168	139	78	78
C1_11750W_A	683	690	622	335	418	396	429	490	563	722	465	486
C1_11760C_A	637	374	347	642	417	355	217	251	317	553	353	311
C1_11770C_A	3390	2259	1762	2032	1236	1043	3394	2983	3796	2592	1752	1803
C1_11790W_A	111	171	181	117	60	58	83	97	103	104	85	87
C1_11800C_A	14	23	26	6	5	6	5	12	13	9	13	22
C1_11810W_A	251	377	357	285	107	149	96	121	111	120	126	154
C1_11850W_A	10668	12937	8789	16901	13506	10332	11352	7421	6697	13687	8854	9219
C1_11860W_A	1687	3654	2644	2693	1512	1889	1087	1265	1377	1358	1345	1338
C1_11870W_A	7237	1573	1097	8821	3326	1527	4260	6971	7292	4861	4306	3554
C1_11880W_A	581	469	423	485	828	405	458	969	1113	482	674	556
C1_11890W_A	1305	861	724	796	820	681	703	1061	1354	1219	1037	991
C1_11900C_A	315	217	199	291	123	125	365	275	269	304	220	226
C1_11910W_A	41	32	51	6	5	14	15	37	28	5	21	21
C1_11920W_A	416	570	552	464	193	338	181	148	121	532	160	149
C1_11930W_B	1657	1039	822	900	564	801	1054	724	861	695	398	517
C1_11940C_A	80	113	158	70	32	64	34	34	57	60	37	52
C1_11950W_A	227	147	164	95	67	122	176	175	163	220	181	183
C1_11960C_A	131	192	202	88	74	80	51	110	133	87	90	92
C1_11970C_A	290	240	188	290	345	215	273	266	414	234	155	109
C1_11980W_A	85	68	108	51	38	53	55	79	50	49	32	37
C1_11990W_A	561	46	65	324	73	466	396	226	78	161	88	74
C1_12000C_A	9	11	16	8	3	2	5	1	3	4	2	7
C1_12010C_A	1570	5833	5668	553	473	509	1500	2420	3267	534	980	1534
C1_12020W_A	11	4	18	2	1	1	2	11	11	3	8	9
C1_12030W_A	2000	2892	2340	2517	602	907	2806	2278	2033	1411	1301	1410
C1_12040W_A	4	10	4	5	1	0	11	2	2	1	6	8
C1_12050W_A	4274	6831	5003	3154	1460	1786	2854	3869	4753	2364	1950	1602
C1_12060C_A	46	146	128	27	20	53	23	24	40	26	19	26
C1_12070C_A	131	182	238	65	42	91	68	59	73	60	46	29
C1_12080W_A	515	784	617	268	136	219	796	694	752	284	244	214
C1_12090C_A	0	3	4	12	1	6	1	6	2	6	1	2
C1_12100C_A	1893	1587	987	1393	1082	1000	2536	1538	1314	2641	1129	1138
C1_12110C_A	65	37	56	25	12	16	66	94	106	33	35	42
C1_12120W_A	603	372	312	211	237	145	570	497	589	510	278	239
C1_12130C_A	1424	1130	811	980	1116	543	1635	1628	1580	1953	1267	1312
C1_12140W_A	1682	1165	803	1396	1093	861	1355	1651	1722	1367	1194	996
C1_12150C_A	530	395	323	355	213	179	436	518	521	392	315	336
C1_12160W_A	2373	1625	1219	1984	1598	704	2218	1601	1293	1245	1025	1188
C1_12170C_A	804	1011	761	718	586	522	619	756	818	1019	680	495
C1_12180C_A	216	426	335	197	97	232	166	134	99	184	89	136
C1_12190W_A	287	323	253	301	582	356	314	282	275	275	224	250
C1_12200W_A	263	306	385	104	43	118	55	68	112	101	47	47
C1_12210W_A	425	657	574	439	334	298	352	583	643	353	377	351
C1_12220W_A	104	189	166	25	30	49	229	341	286	45	85	107
C1_12230W_A	4696	5676	4153	2734	2203	2147	9171	6263	6876	5044	2813	3191
C1_12240C_B	294	396	303	326	432	346	188	352	454	361	314	293
C1_12250C_A	3908	5060	4098	4026	2149	2318	4219	2949	2375	4577	1974	2065
C1_12260W_A	436	360	337	461	187	189	459	284	254	371	142	186
C1_12270W_A	198	400	440	334	199	145	212	328	322	237	192	236
C1_12280C_A	19	9	13	3	42	14	9	49	71	6	49	41
C1_12290C_A	3067	2476	1880	3247	2211	1514	2747	3296	3500	3537	1940	2044
C1_12300W_A	0	0	0	0	0	0	0	0	0	0	2	0
C1_12310C_A	196	114	186	124	90	95	149	295	376	111	203	189
C1_12320C_A	365	199	174	677	332	270	138	120	143	294	145	142
C1_12330W_A	4	4	2	2	1	2	1	5	10	3	3	4
C1_12340C_A	739	762	651	1171	1247	802	952	1240	1440	944	1107	1025
C1_12350W_A	1310	963	1017	1130	864	826	1333	1412	1503	1258	1158	1264
C1_12360C_A	22494	13847	11694	26590	14222	10566	21017	21387	21213	20423	17157	17492
C1_12370W_A	1887	772	768	2233	1868	1122	1210	2140	1928	1568	1966	2239
C1_12380C_A	1273	1176	949	990	705	484	1300	1468	1731	1262	1141	1098
C1_12390C_A	7766	7144	5041	8933	6119	4495	7175	8727	8856	7461	6505	6120
C1_12400C_A	418	896	782	337	291	265	294	455	476	309	362	463
C1_12410C_A	2164	2221	1888	1157	703	994	1613	1399	1407	1575	1017	1228
C1_12420C_A	3	3	3	3	0	0	4	4	2	2	1	3
C1_12430W_A	1149	1198	896	505	308	276	973	727	877	810	497	545
C1_12440W_A	104	62	57	70	62	60	95	55	41	94	39	52
C1_12450C_A	5006	8273	7304	3232	2348	1752	5591	6206	6664	6555	3455	4023
C1_12460C_A	5	12	15	1	2	4	5	13	10	8	7	5
C1_12470W_A	474	1081	962	178	196	119	480	456	287	399	283	322
C1_12480W_A	50	21	61	7	20	12	15	45	43	12	28	38
C1_12490W_A	2387	5649	5148	1325	660	1127	970	1139	1119	1631	964	1421
C1_12510W_A	1766	1945	2041	1224	1428	977	1333	1842	1905	1378	1377	1613
C1_12520W_A	122	125	149	63	21	48	63	64	87	54	61	78
C1_12530C_B	363	443	359	180	179	171	334	365	430	426	328	300
C1_12540W_A	83	99	119	55	35	37	38	64	55	67	61	60
C1_12550C_A	245	303	295	183	59	142	120	103	129	153	78	159
C1_12560C_A	6	6	1	13	37	8	2	3	2	5	1	4
C1_12570C_A	2538	2971	2708	1711	798	856	2630	2261	2068	1881	1739	2064
C1_12580W_A	3416	3400	2678	2269	1148	969	3730	2861	2704	2493	1894	2214
C1_12590W_A	754	392	390	864	708	415	345	589	497	583	707	548
C1_12600C_A	8936	7826	5999	2226	1156	885	12149	8577	8281	2913	3047	2812
C1_12610W_A	909	914	696	617	830	508	1697	1652	1715	756	856	773
C1_12620W_A	3352	3743	2932	2010	2506	2176	3392	3289	3942	3346	2235	1984
C1_12630C_A	255	126	135	106	52	35	250	146	160	180	99	102
C1_12640W_A	75	59	98	16	19	16	22	96	88	38	68	58
C1_12650C_A	265	239	325	125	360	175	93	389	270	151	326	431
C1_12660W_A	201	160	213	62	91	81	106	219	187	115	166	179
C1_12670C_B	91	59	97	42	32	62	48	35	29	35	26	39
C1_12680W_A	1263	1109	840	1604	817	739	1517	1170	1236	1084	1062	927
C1_12690C_A	33	29	37	23	9	17	27	16	12	16	17	17
C1_12700W_A	274	360	361	214	328	293	237	215	178	404	224	208
C1_12710C_A	760	684	540	502	622	353	613	483	471	622	373	452
C1_12720C_A	207	392	484	12	8	21	232	78	27	13	11	7
C1_12730W_A	182	152	180	178	134	165	194	138	111	182	156	145
C1_12740W_B	485	540	521	178	222	240	473	516	586	303	431	323
C1_12750C_A	217	128	180	188	422	178	294	199	197	158	165	163
C1_12760W_A	296	282	239	163	450	149	337	384	372	202	270	238
C1_12770W_A	1170	1171	1097	2146	1247	1019	1214	1340	1399	1359	1044	1055
C1_12780W_A	517	681	593	875	518	515	269	279	202	529	393	414
C1_12790C_A	818	434	589	953	1135	440	634	956	1063	682	622	681
C1_12800W_A	20	6	5	13	4	7	11	13	10	12	10	5
C1_12810W_A	180	164	189	181	194	134	106	159	162	121	92	105
C1_12820C_A	642	331	357	457	359	180	575	615	705	465	522	437
C1_12830C_A	528	661	656	249	95	239	530	594	512	330	319	378
C1_12840W_A	91	67	91	87	51	32	29	63	65	27	79	40
C1_12850W_A	7176	7079	6995	10097	6729	3577	5710	5504	5044	3715	2798	3955
C1_12860C_A	439	553	459	409	632	522	362	404	422	574	347	382
C1_12870C_A	164	116	116	99	102	89	143	108	144	198	50	59
C1_12880C_A	526	717	681	397	258	499	944	395	273	349	331	460
C1_12890W_A	186	189	156	214	107	168	312	100	108	144	98	141
C1_12900W_A	763	895	691	595	863	1082	808	704	856	996	466	528
C1_12910W_A	13	1	0	17	21	44	2	4	11	25	6	4
C1_12920C_A	593	455	480	367	157	194	353	330	325	292	294	278
C1_12930C_A	86	95	95	101	202	94	65	50	42	77	36	42
C1_12940C_A	13	11	5	6	16	18	10	3	5	2	7	1
C1_12950W_A	422	337	356	378	516	420	341	267	339	564	331	283
C1_12960C_A	3000	3840	3423	2158	2528	1978	2561	2178	2446	2357	1515	1957
C1_12970C_A	2522	1767	1424	2620	3303	1681	4713	3048	3235	3136	1649	1896
C1_13010W_A	720	585	422	698	834	530	1876	1550	1876	838	697	739
C1_13020C_A	562	727	717	296	141	255	232	192	201	218	172	177
C1_13030C_A	2890	3133	2279	2407	1395	1012	3483	2664	2994	2896	2029	1946
C1_13050W_A	4918	4767	3193	5585	4920	2578	5245	5741	6198	5179	4258	4200
C1_13060C_A	1901	1256	856	4991	7006	3809	1916	1995	2278	2373	2357	1967
C1_13070C_A	218	129	85	511	159	285	575	383	428	460	170	119
C1_13080W_A	1182	43	333	538	34	3401	67	84	79	891	111	167
C1_13090W_A	17	19	25	5	22	0	12	16	21	17	21	30
C1_13100W_A	3366	2184	3052	1296	1481	476	3268	2508	2540	3030	2330	2950
C1_13110C_A	7518	6921	5470	11412	7437	5484	5090	5841	6750	5181	5528	5848
C1_13120C_A	495	433	653	231	140	216	310	207	241	206	227	298
C1_13130C_A	722	756	786	1327	4013	4580	604	1101	1250	2618	3041	2523
C1_13140C_A	49484	25868	23751	74525	40996	30709	56543	61895	67087	156995	51147	46884
C1_13150W_A	13	3	8	12	11	7	17	11	7	24	5	12
C1_13160W_A	7624	17379	13970	5344	2616	2842	6129	7484	7191	6566	5810	5451
C1_13170C_A	508	711	879	351	214	425	242	219	319	299	155	265
C1_13180W_A	50	60	37	46	55	43	29	36	20	35	25	37
C1_13190W_A	5980	8421	10193	8488	8297	4827	3093	4696	3812	4353	4476	5547
C1_13200C_A	167	118	95	223	216	100	166	153	139	195	180	193
C1_13210C_B	3965	1709	1464	3905	2065	1579	3164	3354	4211	2254	1597	1740
C1_13220C_A	7856	5736	5437	4878	1832	1577	4546	3654	3149	3391	4171	4957
C1_13240W_A	3588	1291	1142	3667	2536	1749	3708	2786	2269	4300	2665	2698
C1_13250W_A	2375	1324	1283	3709	5222	2928	2817	2125	1939	4750	2544	3547
C1_13260W_A	1375	2065	1705	1703	467	478	951	1110	1155	664	755	710
C1_13270W_A	1036	1357	1392	830	230	240	827	1472	1337	411	722	804
C1_13280C_A	1965	1679	1601	2154	868	840	1239	1317	1173	1695	1017	1023
C1_13290W_A	9	12	9	17	12	10	6	20	16	14	15	41
C1_13300C_B	4064	4820	3976	3904	2441	2122	2743	3803	3895	2810	2221	1907
C1_13310W_A	194	293	238	116	159	77	220	210	264	180	121	146
C1_13320C_A	3665	1779	1775	4438	2019	1895	3858	2645	2349	2064	1816	2052
C1_13330C_A	4217	5188	5882	4317	4026	2271	3258	6825	5902	4341	5499	5355
C1_13350W_A	19796	15891	14311	23952	18006	12185	25573	19198	15671	35744	16788	19270
C1_13360C_A	177	61	81	85	92	44	196	239	318	186	149	113
C1_13370W_A	120	111	126	98	56	61	131	241	301	92	178	124
C1_13380W_A	265	144	152	173	107	89	223	294	304	234	187	177
C1_13390W_A	170	98	100	134	124	105	176	135	121	239	104	96
C1_13400C_A	1896	1832	1337	2264	1494	1231	1542	3060	2665	3129	1692	1818
C1_13410W_A	652	380	331	438	822	553	593	1044	1047	490	570	558
C1_13420C_A	1569	1745	1579	1245	1150	1120	1461	1298	1333	1647	1179	1367
C1_13430C_A	3169	2377	2211	1095	1019	1224	1920	2156	1763	1654	896	960
C1_13440C_A	17	2	17	14	9	7	2	1	4	1	10	27
C1_13450W_A	49595	61732	56136	12667	8276	15918	493	1017	2474	588	7901	21523
C1_13460W_A	4	2	2	0	0	1	5	2	3	1	1	3
C1_13470W_A	694	623	656	452	316	326	475	413	342	352	368	447
C1_13480W_A	49203	94922	74631	35068	9521	22492	58697	29120	27294	16759	15700	17072
C1_13490C_A	232	248	305	126	126	110	159	173	143	185	118	132
C1_13510C_A	360	381	407	167	534	230	379	434	520	398	319	307
C1_13520C_A	278	198	195	123	190	154	309	279	232	268	247	209
C1_13530W_A	982	1358	1029	826	1121	663	1070	1082	969	1079	724	762
C1_13540W_A	139	192	208	85	95	98	89	122	115	72	92	95
C1_13550C_A	732	584	435	444	303	324	860	623	683	554	331	355
C1_13560W_A	364	243	238	218	398	239	439	250	275	509	274	237
C1_13570W_A	412	464	440	274	173	238	264	379	445	293	248	249
C1_13580W_A	1638	1947	1648	934	522	531	892	1475	1759	852	1075	1062
C1_13590W_A	13	7	14	16	25	38	22	11	14	14	22	13
C1_13600W_A	4	4	7	15	14	26	5	7	14	10	11	7
C1_13610C_A	1956	1815	1549	1304	717	1064	1452	1610	1585	1298	883	931
C1_13620W_A	3386	3859	4039	2778	1302	1862	3220	2840	3141	2038	1958	2775
C1_13630W_A	2801	2497	2003	3313	2035	2137	1279	1158	958	2671	1275	1496
C1_13640W_A	2175	1414	1000	1341	937	683	2311	1649	1842	1690	1057	1138
C1_13650C_A	827	980	872	513	656	422	531	888	892	824	565	517
C1_13660W_A	279	470	523	177	99	155	127	201	247	105	132	175
C1_13670W_A	2095	2160	2242	2730	725	2029	571	449	304	1312	677	882
C1_13680C_A	3374	2992	2753	2739	1693	1408	2352	3150	3336	1493	2107	2338
C1_13690C_A	3320	2053	1757	2818	2108	1058	2665	1983	1858	2354	1451	1834
C1_13700W_A	33341	44172	34441	27566	13189	15021	20492	23143	23680	15453	15168	15697
C1_13710C_A	77	40	68	57	104	55	36	53	78	92	71	53
C1_13720W_A	435	576	527	324	202	174	403	612	665	382	474	406
C1_13730C_A	248	174	168	199	126	101	241	305	313	221	259	251
C1_13740W_A	393	964	934	246	145	214	244	350	448	192	222	254
C1_13750C_A	99	70	50	103	194	97	152	160	226	156	111	97
C1_13760W_A	389	602	699	207	226	325	172	328	410	246	277	289
C1_13770C_A	152	118	133	111	97	113	106	133	174	131	100	92
C1_13780W_A	3428	4439	3746	1678	1145	1442	1404	3481	4046	2019	1873	2026
C1_13790C_A	153	132	137	116	180	91	82	118	105	129	140	123
C1_13800C_A	318	321	215	210	325	255	184	171	146	227	151	174
C1_13810W_A	5707	9224	6921	2851	3015	2120	7655	5717	4980	6100	3952	5398
C1_13820C_A	1439	541	452	981	369	289	1461	1123	1366	917	616	740
C1_13830C_A	2409	3224	3112	2607	779	1400	1281	1449	1487	1582	1500	1538
C1_13840W_A	4465	3307	2336	4399	3530	2027	5778	4933	4990	5073	3281	3275
C1_13850C_A	69	100	98	98	181	118	132	105	77	84	58	62
C1_13860C_A	15611	39004	27469	10442	3107	7488	6402	6728	5210	5162	2860	2545
C1_13870W_A	28	26	31	30	43	3	41	98	197	24	143	108
C1_13880C_A	12923	18682	12708	13766	15757	9735	24595	17297	13826	26158	12494	14943
C1_13900C_A	1435	1565	1184	1208	874	743	1384	1592	1654	1293	1068	929
C1_13910C_A	504	636	486	639	547	563	458	387	319	649	443	494
C1_13920W_A	997	1420	1248	1198	694	656	1036	1004	901	1097	906	1152
C1_13930W_A	2821	2264	1857	3421	2317	2215	3008	2303	2077	2040	3037	3558
C1_13940W_A	4781	1053	906	6380	3830	2564	4886	6669	6327	4453	4779	4513
C1_13950C_A	39	54	33	26	8	17	79	57	84	36	32	30
C1_13960W_A	700	768	684	527	155	263	574	791	933	437	542	473
C1_13970C_A	358	309	228	238	308	175	395	314	351	279	201	242
C1_13980C_A	474	363	339	423	806	491	406	333	415	580	338	306
C1_13990W_A	282	219	210	211	210	176	130	137	132	235	129	107
C1_14000C_A	1082	962	745	491	515	451	895	911	1127	755	503	428
C1_14010W_A	0	0	0	0	3	0	0	2	2	0	0	0
C1_14020W_A	69	34	25	55	79	72	49	29	44	50	34	20
C1_14030W_A	1099	986	841	691	776	740	784	703	744	780	528	465
C1_14040W_A	669	916	734	545	425	399	431	484	649	531	362	359
C1_14050C_A	1550	2011	1731	919	842	932	1177	1155	1203	1398	1068	978
C1_14060W_A	12370	17647	13683	3661	983	2733	5527	6971	7558	3278	3955	4125
C1_14080W_A	1366	1548	1295	1797	1090	1016	1647	2079	2666	1354	1429	1301
C1_14090W_A	587	857	627	1177	983	637	523	689	1029	509	638	532
C1_14100W_A	1968	1892	1554	1357	982	623	1494	1611	1806	1676	1154	1087
C1_14110C_A	17161	22495	14395	27119	13175	11142	14659	23919	26674	15320	17950	17950
C1_14120C_A	189	24	39	98	28	348	191	104	35	37	12	10
C1_14130W_A	12364	3057	3394	5103	215	922	5652	30354	40920	1806	12398	12976
C1_14140C_A	2656	2086	1876	1024	1065	772	1989	2246	2939	1232	1194	1145
C1_14150C_A	1185	837	574	1512	1142	593	983	1013	1091	878	798	738
C1_14160W_A	117	157	150	138	29	52	106	111	152	290	189	183
C1_14170W_A	2581	3757	2805	2344	3378	2089	1872	2177	2558	3831	1860	1689
C1_14180W_A	1129	1858	1738	1869	3340	2105	1133	1142	1237	1830	1380	1879
C1_14190C_A	5418	2564	1943	8548	5676	2893	6524	4571	4220	7509	3233	3484
C1_14200W_A	2397	1850	1338	2056	485	590	1611	1458	1374	1146	1058	1122
C1_14210C_A	3432	3502	2692	3266	5649	2613	2803	2577	2164	1956	2377	2192
C1_14220C_A	4564	2977	3669	4560	2626	3111	1330	1497	2030	2766	1564	1993
C1_14230C_A	352	868	794	244	220	325	217	267	366	353	219	300
C1_14240W_A	1303	1052	920	1152	448	552	1670	1330	1457	1314	815	816
C1_14250C_A	2062	1801	1222	1975	1478	1285	2147	1566	1654	2616	1453	1529
C1_14260C_A	1882	1724	1178	2229	933	857	1957	1794	1882	1792	1217	1221
C1_14270W_A	275	200	173	360	448	363	203	198	212	351	232	155
C1_14280C_A	5845	3575	3137	7152	3576	2862	4338	5878	7040	3172	3605	3113
C1_14290C_A	36445	29574	22848	26444	11460	14698	34802	24499	23231	23662	14134	16177
C1_14300C_A	2008	4505	3212	1741	954	1439	2593	2107	2149	2545	1603	1928
C1_14310W_A	372	720	681	303	207	244	248	299	260	294	221	236
C1_14320C_A	445	659	495	514	258	299	304	423	414	293	215	248
C1_14330W_A	503	240	202	419	441	274	538	616	705	462	347	311
C1_14340C_A	46964	34753	25829	44287	18232	15942	41233	23691	25494	48017	16012	22813
C1_14350W_A	3436	2257	1884	3601	2110	1163	2675	2242	2662	3544	2067	2047
C1_14360C_A	3094	1566	1472	4361	1112	1609	2501	2479	2867	2218	1384	1618
C1_14370W_A	7	5	7	23	10	7	7	6	11	8	1	0
C1_14380C_A	1346	706	544	848	600	519	1187	1034	1217	779	639	498
C1_14390W_A	986	858	824	1104	894	719	662	1242	1722	716	648	687
C1_14400C_A	1488	1143	689	1001	1659	1040	1403	1349	1539	1265	764	737
C1_14410W_A	894	554	572	946	557	453	547	535	689	734	344	360
C1_14420W_A	3669	3296	1927	3247	4300	1927	2338	3703	5017	1833	2616	1720
C1_14430C_A	632	657	524	315	241	331	413	380	381	355	259	275
C1_14440C_A	5470	7721	5443	3914	3223	3333	2317	2968	3607	3910	2534	2533
C1_14450C_A	2377	2088	1529	2181	2429	1994	1748	1853	2103	1951	1514	1331
C1_14460W_A	3185	3117	2509	3112	2024	1776	1847	3226	3909	2435	2399	1753
C1_14470W_A	772	669	619	1035	1336	888	485	737	807	1083	697	499
C1_14480W_A	210	198	177	387	386	218	89	217	281	269	165	154
C1_14490C_A	605	447	259	536	568	379	510	569	717	462	297	279
C1_14500C_A	4169	3369	2401	4041	3491	2047	2779	3680	4538	2802	2854	2388
C1_14520W_A	3237	3805	3490	6116	4718	3189	1667	2526	2795	3205	2365	2468
C1_14530W_A	1570	1522	1450	1891	2236	1176	796	933	1029	1685	1040	956
C1_14550C_A	163	141	93	138	71	88	167	145	169	130	59	46
C1_14560C_A	931	643	554	801	922	666	691	458	453	833	363	328
C1_14570C_A	227	375	359	238	443	393	150	236	253	311	175	209
C1_14580C_A	193	413	378	332	410	267	134	207	294	335	157	184
C1_14590C_A	364	531	478	478	175	149	231	361	563	297	158	247
C1_14630C_A	155	492	259	109	139	81	184	135	173	190	66	91
C2_00010W_A	418	241	163	254	135	113	234	199	170	316	143	71
C2_00030W_A	2008	1187	1064	2346	2520	2289	1553	1449	1756	1487	1587	1393
C2_00050C_A	1	3	2	0	1	5	0	1	0	0	0	2
C2_00060C_A	1984	1532	1409	1051	708	792	1018	952	1051	1230	641	594
C2_00070C_A	4957	2998	2171	5638	5700	3447	4437	4710	6302	5085	3643	3097
C2_00080C_A	631	531	561	855	828	697	514	429	444	645	383	313
C2_00090W_A	316	225	209	333	157	170	219	215	196	186	170	169
C2_00100C_A	15165	10665	6739	13510	5024	4011	9804	10314	12079	6229	7450	6953
C2_00110W_A	565	461	326	770	346	233	371	322	432	252	368	333
C2_00120C_A	5819	5091	3795	6853	6029	2930	6145	6225	6833	6429	4458	4214
C2_00130W_A	74	25	18	22	33	20	57	65	34	79	26	28
C2_00140W_A	7812	5290	3810	8363	5750	3332	9810	9890	10350	13612	6821	7399
C2_00150W_A	3772	2403	1686	3652	3559	2841	3046	3103	2911	4735	2726	2580
C2_00160C_A	3142	2769	2248	3872	4355	2863	2051	3616	3994	2560	2929	2557
C2_00170C_A	2498	2047	1489	1830	1377	881	1691	2129	2473	2582	1678	1380
C2_00180C_A	7328	3055	3328	6438	865	2436	7249	8753	8316	4692	2674	1758
C2_00190C_A	3387	3057	1871	3000	1655	1525	2689	2300	2247	2567	1444	1675
C2_00200W_A	1775	1542	1128	1739	1462	1070	1516	1303	1252	2170	1102	1149
C2_00210W_A	3946	2511	1776	5925	3737	2091	3505	3423	2822	4418	2747	2496
C2_00220C_A	4343	3895	2970	6342	1911	1592	3503	3546	3495	3751	2866	2590
C2_00230W_A	1152	1708	1131	954	300	507	911	640	566	676	455	508
C2_00240C_A	1036	816	679	1078	1302	766	1716	916	737	1928	1275	1080
C2_00250W_A	41857	41684	31367	70928	44779	32445	49116	41987	40719	46498	28783	31415
C2_00260C_A	2737	4118	3246	3036	831	1209	1093	2129	2327	1399	1986	1443
C2_00270C_A	922	855	680	1449	1131	797	774	729	781	1377	645	531
C2_00280C_A	409	318	212	522	634	344	480	319	344	848	313	273
C2_00290W_A	339	431	301	783	320	217	267	333	321	433	241	190
C2_00300C_A	1714	1393	1068	1439	1311	812	1892	1448	1514	1800	1188	963
C2_00310W_A	0	6	0	0	0	0	0	0	0	0	0	0
C2_00320W_A	1263	1306	1034	1018	651	656	1210	909	887	846	701	695
C2_00330C_A	3418	2901	2419	2809	2773	2131	3035	4810	5043	4482	3036	2944
C2_00340C_A	5410	4939	3944	2663	1416	2641	7981	7466	8892	2284	2513	2531
C2_00350W_A	636	780	726	648	696	681	1181	1161	1372	742	539	603
C2_00360C_A	12292	10984	7150	12800	10800	6433	15518	12219	11287	15753	8944	9588
C2_00370W_A	1792	1688	1180	2176	2361	1404	2499	2602	2161	2821	1918	2240
C2_00380C_A	1787	2310	2120	1720	893	1564	1148	1093	1163	1543	968	906
C2_00390C_A	2344	2594	1762	4200	2217	1707	1991	3100	3349	1936	1895	1649
C2_00400C_A	2580	2056	1594	4239	2963	2149	1283	1447	1481	2148	1484	1251
C2_00410C_A	1290	967	789	2655	1652	1330	1938	1258	1569	2124	986	904
C2_00420W_A	1108	972	771	1143	915	749	1665	809	726	1483	749	854
C2_00430C_A	307	443	495	315	171	259	175	155	208	250	151	151
C2_00440W_A	96	154	119	78	45	49	59	37	62	70	31	47
C2_00450C_A	1249	1117	881	924	830	781	1198	1150	1184	1717	761	665
C2_00460W_A	42	20	22	99	188	127	84	43	28	170	51	56
C2_00470W_A	678	916	775	715	358	437	629	557	595	744	420	300
C2_00480C_A	4954	5143	2698	11285	11744	6250	9553	6159	4560	6049	2951	2724
C2_00490W_A	1893	2142	1534	2466	2121	1078	2524	1635	1674	2622	1275	1510
C2_00500W_A	842	749	740	770	809	558	530	428	500	742	449	510
C2_00510W_A	1134	939	807	958	631	1165	631	472	417	1130	385	391
C2_00520W_A	4458	5654	3077	3769	1939	1746	2097	1705	1872	2408	1313	1323
C2_00530W_A	9	10	3	8	5	7	8	10	11	9	6	2
C2_00540W_A	1612	1650	1019	1333	1877	1268	1772	1396	1520	2126	1019	1224
C2_00550W_A	621	640	893	271	243	473	531	116	130	324	110	95
C2_00560W_A	3	4	6	0	2	0	0	1	2	0	0	1
C2_00570W_A	1778	1422	1060	1014	599	514	2088	1343	1592	1409	626	644
C2_00580C_A	4316	4291	2439	2420	1753	1544	2482	8066	9851	3519	2753	2332
C2_00590W_A	755	939	741	552	426	400	330	750	689	569	448	400
C2_00600C_A	6810	7384	5330	15337	11742	5848	3988	4537	4650	6149	3391	2829
C2_00610C_A	701	589	573	1216	816	709	247	530	613	490	399	450
C2_00620C_A	361	347	230	448	399	335	244	399	430	317	258	175
C2_00630C_A	163	151	102	136	57	114	202	140	190	144	55	49
C2_00640W_A	737	728	666	676	1449	842	700	710	818	846	474	543
C2_00650W_A	890	669	446	451	518	346	876	620	853	788	321	327
C2_00660C_A	2100	773	1292	931	164	565	1285	1489	1191	1333	1920	2908
C2_00670C_A	25	63	64	3	3	2	6	3	2	1	4	10
C2_00680C_A	38638	74350	36762	7964	2720	2889	18642	8814	12320	1908	4097	5467
C2_00690W_A	710	1921	1191	180	156	120	507	506	612	183	292	338
C2_00700W_A	2771	3312	2024	2813	3887	2491	4484	5627	6578	3014	3033	2817
C2_00710W_A	1437	1126	907	1151	1049	662	1636	1190	1341	1505	828	816
C2_00720C_A	2308	1736	1264	2462	1004	587	2014	2289	2235	1962	1775	1723
C2_00730C_A	1612	1361	929	1701	775	516	1472	1669	1776	1318	1193	1148
C2_00740C_A	12034	11219	8090	14727	7855	5755	13544	9826	8083	14882	8299	8176
C2_00750W_A	2770	3847	3634	964	699	427	1474	1633	1758	1005	1106	1299
C2_00760C_A	12826	13700	11409	43646	97948	44016	14547	34963	28908	25136	34713	26062
C2_00770W_A	1219	2048	1688	2044	1881	1579	1857	2401	2164	2649	2471	2478
C2_00780W_A	1228	2148	1783	1676	1527	1511	1585	1758	1599	2843	1863	2598
C2_00790C_A	2422	1203	1356	1114	756	656	1492	1758	1583	1633	1425	1114
C2_00800C_A	111	127	97	59	65	47	65	63	52	180	71	63
C2_00810C_A	359	224	201	263	185	190	223	204	192	239	174	155
C2_00820W_A	743	590	447	688	776	478	524	424	598	729	433	359
C2_00830C_A	754	778	634	881	442	407	857	675	842	750	478	526
C2_00840W_A	845	614	430	400	185	172	837	626	683	586	344	338
C2_00850W_A	1004	1050	769	1379	2100	1301	792	871	919	929	925	650
C2_00860C_A	9309	13025	11523	3607	1179	1411	166	1063	1716	164	589	426
C2_00870W_A	1241	780	695	1285	356	381	493	661	591	753	582	559
C2_00880W_A	2142	1528	1035	1420	271	594	908	1319	1365	1118	1011	669
C2_00890W_A	113	163	140	144	34	47	63	104	100	111	78	80
C2_00900W_A	2	5	2	5	0	0	3	6	0	2	1	2
C2_00910W_A	26	44	36	56	49	23	52	20	24	32	24	41
C2_00920W_A	822	632	627	1016	1171	499	770	581	376	578	568	590
C2_00930C_A	2251	1202	1027	2350	2391	1092	2498	1199	958	1765	1217	1457
C2_00940W_A	22824	18844	15189	17604	9954	5754	15131	12550	12673	8904	9702	10640
C2_00950C_A	1953	2266	2292	1600	839	661	1092	1068	1186	979	1031	1298
C2_00960C_A	3180	2226	1670	4207	2039	977	2794	1778	1632	1726	1778	2028
C2_00970C_A	3322	2816	2226	3131	1760	1343	2339	2260	2445	2972	1664	1742
C2_00980W_A	4	0	4	2	0	0	1	1	0	9	1	2
C2_00990W_A	13	1	5	6	11	5	7	10	11	13	4	3
C2_01000W_A	181871	143066	122961	135367	145464	80907	87602	315861	363632	394220	138371	110892
C2_01010W_A	89052	32306	26142	162813	91892	89838	85722	95551	67759	248230	42420	33012
C2_01020W_A	101275	71867	59670	146095	100484	82354	85497	123271	141789	169485	67736	69509
C2_01030W_A	1504	1354	1116	2745	1791	1385	1633	1960	1956	1586	1740	1351
C2_01040W_A	113	116	140	51	141	90	19	121	109	78	115	87
C2_01050W_A	96	89	67	109	85	56	94	119	125	68	53	59
C2_01060C_A	557	382	220	517	393	245	547	543	476	405	322	252
C2_01070W_A	2478	2100	1571	2264	1774	1091	2503	3410	3375	2392	2239	2064
C2_01090C_A	190	283	489	59	51	62	22	205	234	59	123	153
C2_01110C_A	9801	8674	5956	9550	3507	3714	8252	7720	6910	6823	5375	5158
C2_01120W_A	38882	42472	32175	51393	12451	11731	25978	32820	39995	21842	21492	16530
C2_01130W_A	2025	1811	1246	1383	1112	763	2592	2576	2825	2111	1597	1395
C2_01140C_A	1	0	0	0	5	0	5	7	0	3	7	0
C2_01150W_A	1545	1486	1083	1022	1263	797	1803	1401	1111	1449	1512	1667
C2_01160W_A	380	404	389	311	175	247	253	260	314	303	221	227
C2_01170C_A	1374	2194	1614	739	341	481	1502	1615	1656	719	713	706
C2_01180W_A	72	39	62	28	107	23	44	195	265	29	52	92
C2_01190C_A	786	504	379	414	157	133	737	715	756	522	359	314
C2_01200C_A	23353	21254	15126	23700	17536	10663	28535	20680	18468	40991	16919	18804
C2_01210C_A	6093	4132	3132	7494	8116	4501	5540	5344	4913	8858	6244	5877
C2_01220W_A	1363	1593	1538	860	333	497	1092	1726	1730	1079	1245	1205
C2_01230W_A	151	138	164	131	135	85	90	112	130	121	128	113
C2_01240C_B	246	351	260	285	226	198	181	228	247	193	201	156
C2_01250W_A	287	601	399	146	257	151	349	439	485	218	212	242
C2_01260W_A	154	184	239	58	27	77	52	44	43	37	40	31
C2_01270W_A	684	328	429	180	140	124	411	314	375	172	275	277
C2_01300C_A	4134	5479	6186	1527	1197	1117	2079	2735	2814	2503	1932	1858
C2_01310W_A	1659	989	1173	1071	518	522	899	954	823	1421	875	854
C2_01320W_A	102	174	306	37	72	53	37	248	322	21	145	102
C2_01330C_A	685	675	676	284	277	217	407	591	653	318	500	459
C2_01340W_A	2677	4267	3727	2068	2058	1252	1494	2358	2094	1394	2047	1765
C2_01350C_A	1191	1243	1094	465	390	423	739	781	874	811	474	514
C2_01360C_A	3134	2438	2076	1952	1715	1457	2804	2943	3323	2836	1740	1773
C2_01370C_A	1057	780	759	1090	981	620	1280	1454	1528	1118	1109	1029
C2_01380W_A	766	702	818	432	298	655	244	223	224	234	228	200
C2_01390W_A	1763	1117	866	1400	414	515	1618	1049	1062	1168	571	748
C2_01400C_A	76	67	68	51	13	50	27	31	14	20	14	42
C2_01410C_A	2158	4616	4163	882	469	1213	1500	2693	3085	828	1881	2637
C2_01420C_A	193	317	374	98	32	105	108	224	257	86	116	211
C2_01430W_A	770	1233	1173	427	224	389	380	751	880	416	484	370
C2_01440C_A	243	248	274	130	314	269	58	195	161	156	159	160
C2_01450C_A	421	94	94	667	669	968	262	482	410	864	495	547
C2_01460C_A	0	1	4	1	2	0	3	2	1	9	0	2
C2_01470W_A	649	866	698	566	665	538	470	458	549	693	452	418
C2_01480W_A	4773	4133	3065	5788	6701	5449	5997	4388	4290	8115	3539	4283
C2_01490C_A	642	740	643	864	924	731	608	593	620	1237	577	579
C2_01500W_A	73	88	89	100	70	73	92	81	100	128	48	50
C2_01510C_A	217	239	154	151	330	165	319	244	285	437	218	154
C2_01520W_A	509	730	500	301	202	220	458	458	569	605	284	223
C2_01530C_A	2950	3145	2374	2718	1621	1628	3649	3189	3139	4773	3112	3238
C2_01540W_A	4316	2398	2020	2993	807	1763	16700	7932	5978	5448	3666	2898
C2_01550W_A	2366	3465	2781	1517	524	818	1252	1456	1419	1512	1181	1114
C2_01560W_A	6707	8313	5995	3834	4919	3053	8621	5264	4945	8278	5250	6271
C2_01570W_A	71	91	77	55	33	38	50	55	49	48	46	61
C2_01580W_A	425	504	408	414	371	199	427	701	694	307	460	402
C2_01590W_A	11875	9535	8441	17221	12021	9400	6571	6323	5121	10387	7087	6818
C2_01600C_A	4705	7414	5125	2932	595	1026	3364	4060	4142	3226	2464	2343
C2_01610C_A	9405	10150	6125	13624	9252	7231	10108	11644	11436	11994	9893	8261
C2_01620W_A	7596	6688	5859	10655	7102	5013	4174	5301	5308	6226	4782	5140
C2_01630W_A	37	26	28	69	36	42	116	156	163	48	59	41
C2_01640W_A	2795	2885	1945	1770	893	1428	3209	2561	2607	1820	1269	1392
C2_01650W_A	47	35	59	14	18	28	55	26	24	36	15	53
C2_01660C_A	1009	617	859	551	711	691	885	804	708	658	782	885
C2_01670C_A	1195	1958	1585	813	328	531	647	787	886	695	619	584
C2_01680C_A	3544	1418	1117	2562	1666	1616	3666	2581	2938	3803	1211	1262
C2_01690W_A	5482	3826	2959	6520	4728	3938	3009	3825	3943	4891	2844	3060
C2_01700C_A	1934	1702	1144	1818	1839	1263	2808	3529	3165	2081	1787	1805
C2_01710W_A	620	274	269	566	384	208	509	569	472	520	317	363
C2_01720C_A	335	199	239	271	297	150	254	522	548	268	325	300
C2_01730W_B	34	27	37	31	29	25	31	28	38	34	33	21
C2_01740C_A	179	112	134	200	343	191	112	348	306	173	330	234
C2_01750C_A	1935	909	985	3229	438	631	1094	1571	1269	2092	1131	1267
C2_01760C_A	266	231	172	235	103	90	185	195	179	140	109	160
C2_01780W_A	5575	4140	3276	3782	3645	2829	6914	4675	4991	5506	2710	3575
C2_01800W_A	3	5	12	11	17	12	0	3	3	6	2	5
C2_01820C_A	181	148	147	173	194	144	214	147	133	179	141	130
C2_01830W_B	56	46	61	53	58	31	63	71	63	32	52	41
C2_01840C_A	403	739	787	483	366	337	317	570	659	582	431	417
C2_01850W_B	2075	1995	1888	2181	1436	1339	1404	1237	1300	1539	1118	889
C2_01860C_A	17	46	55	16	45	28	13	40	51	24	39	40
C2_01870C_A	100	84	106	74	116	126	115	203	235	167	100	100
C2_01880C_A	202	73	68	109	116	132	230	168	138	189	73	96
C2_01890W_A	1369	1212	887	982	3181	1854	1195	1198	1246	2996	1400	1436
C2_01900C_A	582	500	442	332	209	245	367	342	336	579	306	307
C2_01910W_A	87	57	56	24	11	8	92	38	43	35	37	42
C2_01920C_B	927	871	770	585	313	307	841	1044	1074	896	734	734
C2_01930C_B	1129	2812	2588	515	417	309	1121	2595	3062	1152	1801	1929
C2_01940C_A	1	0	0	0	0	0	5	0	2	0	0	0
C2_01950C_B	202	214	244	95	24	73	106	115	99	41	74	165
C2_01960C_B	21	16	16	17	6	8	15	7	8	4	5	9
C2_01970C_B	603	858	666	518	240	232	453	1062	969	611	602	521
C2_01980C_A	1986	1316	1255	1281	892	480	764	1087	1262	983	798	883
C2_01990C_A	3060	4613	4311	2380	1946	1861	1975	2328	2552	3257	1398	1739
C2_02000W_A	2458	3676	2778	1680	905	889	1442	1556	1765	1862	1082	1138
C2_02010C_A	412	588	518	157	146	104	81	73	67	78	75	83
C2_02020W_A	689	1660	1249	669	368	497	370	494	578	610	351	329
C2_02030W_A	1087	2019	1392	1743	898	935	1110	1243	1563	740	727	652
C2_02040W_A	1048	1117	889	639	532	606	661	759	791	1011	608	583
C2_02050C_A	350	611	580	183	98	257	303	306	335	97	247	504
C2_02060C_A	1032	84	176	4460	546	12412	121	249	77	4265	147	104
C2_02070W_A	4	1	1	13	4	42	2	0	2	3	0	1
C2_02090W_A	411	416	343	294	268	246	358	309	344	331	244	252
C2_02100W_A	1815	1626	1471	1229	813	1102	1904	1597	1791	1663	1060	1239
C2_02110C_A	792	535	456	300	452	285	437	633	608	496	505	436
C2_02120W_A	767	486	524	793	785	577	873	860	944	647	715	537
C2_02130C_B	4	11	4	5	7	5	5	6	4	13	3	0
C2_02140C_A	5	4	2	1	0	0	0	3	1	3	4	3
C2_02150C_A	1234	1114	1046	893	456	442	1030	1359	1307	868	903	865
C2_02160W_A	126	95	112	130	90	63	121	158	200	122	87	108
C2_02170W_A	1615	1630	1760	877	976	527	787	2146	2324	785	1222	1102
C2_02180W_A	14972	14981	13992	5830	2327	2187	2680	5944	7021	3423	3113	3135
C2_02190C_A	240	259	284	137	49	43	146	179	199	88	66	73
C2_02200W_A	870	1516	1468	613	688	417	795	1165	1248	664	718	758
C2_02210C_B	154	98	83	92	18	42	154	108	113	93	40	56
C2_02220C_A	134	159	160	47	23	8	89	70	61	29	21	30
C2_02230C_A	950	37	319	741	69	2643	43	53	67	777	107	139
C2_02240C_A	3401	3615	2726	2131	2728	1645	3023	4211	4260	3589	2957	2971
C2_02250C_B	2575	1844	1559	2085	1213	754	2395	2813	2977	2885	2111	1861
C2_02260W_A	1303	1234	1142	1046	591	765	914	850	933	856	663	663
C2_02270C_A	582	434	350	495	416	301	586	603	793	524	456	365
C2_02280W_A	1226	1078	856	1384	1311	964	2048	2043	2352	1294	1184	1119
C2_02290C_A	209	206	184	153	129	123	205	185	205	206	126	113
C2_02300W_B	402	298	239	350	414	194	485	444	424	431	301	300
C2_02310W_A	1525	1384	1181	1739	1680	1212	713	970	950	1142	1082	984
C2_02320C_A	2009	2459	2121	3685	1724	2037	1063	1273	1078	1732	1264	1362
C2_02330W_A	477	288	304	735	204	251	231	213	193	391	182	172
C2_02340C_B	3985	4159	3162	3732	2354	2150	3449	2962	3340	4326	2208	2260
C2_02350C_A	965	918	686	621	627	485	985	693	738	947	524	514
C2_02360C_B	322	348	285	230	114	189	136	177	135	148	89	60
C2_02370C_A	3112	2860	1865	4361	2358	1375	2930	3189	3479	2583	2471	2050
C2_02380W_A	3628	3856	3072	4099	1182	1223	2471	3168	3224	1853	2418	2281
C2_02390W_A	23722	26646	21040	17398	4391	3714	23717	16487	15263	11831	9750	10693
C2_02400W_A	1238	706	565	1161	454	404	1159	1196	1214	1017	782	667
C2_02410W_A	3204	5207	4692	3670	1297	1906	1604	3434	3072	1931	2071	1888
C2_02420C_A	780	925	753	1389	1451	1066	832	865	929	989	852	688
C2_02430W_A	1100	631	581	1734	645	672	1434	962	1205	1018	697	650
C2_02440W_A	945	1038	821	747	826	675	991	631	704	1316	569	744
C2_02450C_A	2387	1551	1015	1275	1136	698	2955	2310	2768	2751	1769	2049
C2_02460W_A	1989	3472	2657	1512	705	1000	838	972	1117	1694	902	1105
C2_02470C_A	0	1	1	0	0	0	0	0	0	1	0	0
C2_02490C_A	1949	1776	1378	2388	2355	1918	2127	2203	2272	2822	1767	1588
C2_02500W_B	509	563	454	385	230	354	562	399	438	479	315	327
C2_02510W_A	2397	2393	1650	2203	1987	1640	1994	2649	2652	2098	2135	2046
C2_02520W_A	468	283	235	317	243	299	299	351	334	401	238	228
C2_02530W_A	4	4	4	17	15	10	3	8	6	1	1	2
C2_02540W_A	697	562	660	1197	724	570	790	814	1046	665	668	585
C2_02550C_A	3399	3943	4274	1915	741	714	1765	2267	1578	872	1576	1888
C2_02560W_A	12	5	1	9	3	3	9	4	4	7	3	8
C2_02570W_A	5489	2477	2435	7342	2930	2174	2106	2635	2268	2736	2052	2129
C2_02580W_A	4894	2398	1968	7653	2489	1595	1101	2218	1915	2093	1522	1476
C2_02590W_A	136630	100528	97362	52580	16653	18635	4955	17351	20579	6306	8836	6331
C2_02600C_A	288	169	162	268	156	307	118	145	176	147	118	164
C2_02610C_A	131	69	75	101	98	123	144	284	259	156	102	115
C2_02620W_A	983	529	495	862	486	340	715	1593	1774	1048	896	930
C2_02630W_A	321	244	213	366	156	187	245	229	220	247	195	147
C2_02640C_A	0	0	0	0	0	0	0	0	0	0	0	0
C2_02650C_A	0	0	0	0	0	0	608	2	1	112	0	0
C2_02660W_A	506	488	460	351	239	266	520	639	774	472	351	359
C2_02670C_B	151	234	199	119	94	116	109	150	176	87	97	78
C2_02680W_A	606	555	548	322	239	232	848	1310	1675	595	830	600
C2_02690W_A	221	304	261	221	143	158	229	384	348	228	271	257
C2_02700C_A	468	292	200	279	194	160	247	348	492	330	239	158
C2_02710C_A	1749	1249	1032	1771	976	529	2149	2250	2749	1944	1537	1209
C2_02720W_A	3319	4085	2881	3228	1853	1188	4229	4258	4601	4473	2766	2665
C2_02730W_A	1859	1704	1483	1564	1876	1373	1519	1741	1913	1887	1576	1157
C2_02740C_A	2522	2103	1360	2232	2231	1069	3075	3487	3522	1974	1943	2060
C2_02750C_A	25	19	17	26	34	54	12	7	21	20	7	5
C2_02760W_A	1322	1660	1188	1046	311	605	913	791	1025	1294	554	484
C2_02770W_A	2774	2650	2026	2334	2190	1622	2909	2467	2805	4229	1835	1823
C2_02780C_A	112	104	133	86	81	108	55	60	76	110	88	126
C2_02790C_A	2030	1116	1647	110	25	704	1536	551	251	81	18	7
C2_02800W_A	282	198	190	244	289	226	166	153	191	365	149	182
C2_02810C_A	430	356	331	456	333	324	258	202	293	428	268	229
C2_02820C_A	880	423	274	1010	1353	958	828	632	630	1418	787	745
C2_02830C_A	2216	3253	2554	3396	3791	2491	1434	1509	1491	2712	1567	1587
C2_02840C_A	454	478	532	370	416	409	349	328	294	590	337	315
C2_02850W_A	908	337	517	37	39	180	592	165	82	47	40	18
C2_02860W_A	11714	4936	4489	15629	32709	9566	15413	13846	14969	14804	7425	7819
C2_02870W_A	689	564	533	460	244	193	430	458	547	494	321	309
C2_02880C_A	240	326	253	152	62	65	175	350	352	116	162	122
C2_02890W_A	581	869	772	622	282	340	681	533	432	709	461	580
C2_02900W_A	118	96	108	71	167	129	76	118	139	89	97	92
C2_02910W_A	25	9	9	6	4	1	41	41	42	10	3	2
C2_02920W_A	7077	2792	1912	5135	3760	1358	7422	5654	6264	5223	2584	2955
C2_02930C_A	2253	2976	2488	3059	809	1287	2567	3145	3741	2635	1825	2005
C2_02940W_A	3447	2058	988	3381	2318	1269	11646	10117	11324	3967	3193	3603
C2_02950W_A	856	1070	792	667	534	581	709	888	1078	440	534	432
C2_02960C_A	753	611	419	585	1126	578	812	966	1111	832	680	623
C2_02970C_A	59814	23039	22616	148218	75171	189139	25009	24380	17707	116542	35367	28556
C2_02980C_A	943	1424	1142	1324	655	1151	454	1359	915	742	859	696
C2_02990C_A	1276	1659	1482	1262	910	1085	626	551	570	1233	609	625
C2_03000C_A	413	301	242	358	325	232	449	479	603	463	382	256
C2_03010C_A	6978	4354	5001	4545	1731	2660	4405	8000	10216	3279	2867	2451
C2_03020C_A	6829	5907	5076	2292	663	1849	4458	3168	4216	2084	1771	1688
C2_03030W_A	1850	2430	1690	873	510	699	1652	1443	1447	1071	609	690
C2_03040W_A	2248	1791	1438	1964	491	809	1359	1913	1880	902	1611	1655
C2_03050W_A	725	828	556	590	460	378	551	719	735	585	492	462
C2_03060W_A	3583	4874	3779	3734	2756	2350	2290	4630	5144	2978	2813	2331
C2_03070C_A	101	113	102	111	43	57	83	199	245	87	130	134
C2_03080W_A	8273	5323	4029	14131	6825	6852	4988	9644	8983	6770	7787	6673
C2_03090C_A	1036	906	809	1219	303	404	954	1116	1230	1002	914	831
C2_03100W_A	41256	52673	37296	60977	25296	31684	37371	42792	43982	42961	32664	32077
C2_03110W_A	662	427	466	311	111	263	312	1083	902	245	372	302
C2_03120W_A	4819	1599	2763	797	115	1642	1591	1114	776	295	204	135
C2_03130W_A	386	294	221	416	329	295	400	443	471	374	350	279
C2_03140C_A	4856	3890	2725	8047	6756	4166	5479	5290	5166	8329	4145	3996
C2_03150C_A	878	521	364	800	550	396	591	790	792	1099	508	494
C2_03160C_A	1228	1358	1366	578	197	848	468	716	969	320	364	427
C2_03170W_A	130	95	108	43	25	36	81	146	122	92	97	82
C2_03180C_A	5138	7749	6739	6492	3545	4198	3633	3708	4218	6191	2577	2963
C2_03200W_A	519	308	319	417	110	176	439	698	665	359	479	507
C2_03210W_A	391	267	286	464	398	292	141	607	518	296	426	363
C2_03220C_A	12409	5549	5878	10471	10083	7490	17248	10015	6693	15447	12467	13005
C2_03230C_A	644	696	787	508	313	388	692	789	792	366	620	669
C2_03240C_A	4662	3856	3296	3386	6095	3943	5872	5458	5623	4045	4056	4451
C2_03250W_A	2104	1940	1832	1423	1709	986	1664	2397	2420	1989	1781	1605
C2_03260W_A	664	510	443	323	117	195	632	428	421	402	227	263
C2_03270W_A	34872	52636	45828	31314	21999	28733	23550	50463	58900	32017	18373	13708
C2_03280W_A	4857	5091	4326	3697	1045	2299	4167	3043	2706	2602	2125	2321
C2_03290W_A	826	614	598	487	246	366	685	495	510	612	511	488
C2_03300W_A	950	981	852	1957	1636	1156	870	1043	874	1168	978	991
C2_03310C_A	960	595	558	1044	1271	684	846	598	464	580	778	715
C2_03320W_A	3375	3782	3033	8324	6367	4624	3220	4933	4625	1901	4650	4552
C2_03330C_A	2810	2204	1531	1864	1774	1256	2905	2244	2151	2618	1679	1672
C2_03340W_A	506	480	469	384	205	282	476	351	391	412	227	212
C2_03350W_A	612	58	239	420	19	1100	37	31	29	267	22	35
C2_03360W_A	1703	3514	2561	1339	555	767	1544	1575	1532	1200	919	980
C2_03370W_A	307	345	269	1214	397	565	307	233	206	946	420	437
C2_03380W_B	3797	5991	3902	2585	2047	2740	4303	2575	2545	2270	1931	2418
C2_03390C_A	8081	13657	7467	10128	6553	5708	20722	11011	10355	6092	4588	5628
C2_03400C_A	2090	1326	977	1634	2134	924	2495	2151	2147	2127	1286	1141
C2_03410W_A	3055	3110	2195	2552	2396	1446	3273	3082	3165	2728	2075	1988
C2_03420C_A	728	801	574	653	500	411	1001	876	899	788	600	480
C2_03430W_A	1586	951	657	1393	1341	845	1792	1479	1309	1631	997	901
C2_03440W_A	1518	1107	788	1179	977	746	1322	1238	1275	1322	902	732
C2_03450W_A	453	349	364	299	216	216	394	434	523	317	373	286
C2_03460C_A	1627	1316	1032	1567	819	714	1625	1626	1543	1343	976	873
C2_03470C_A	5332	5348	5033	7846	4475	3158	3191	4602	4961	4213	3740	4131
C2_03480C_A	55	35	40	53	33	19	31	62	42	26	36	55
C2_03490C_A	1347	839	640	1321	539	502	1118	1302	1119	952	1025	1337
C2_03500W_A	5300	2679	1820	5057	6080	3836	7342	5308	4270	8652	4782	5416
C2_03520C_A	21402	9697	9758	33990	9368	12717	18652	11078	6975	25975	15677	18996
C2_03530W_A	1663	1937	1472	2178	1088	849	2134	1544	1723	2628	1892	2196
C2_03540W_A	1281	1375	1380	2025	3547	2175	698	838	712	3591	1558	1966
C2_03550C_A	1211	1315	891	1414	1089	843	1420	1140	1117	1440	848	922
C2_03560C_A	715	764	463	1705	1476	1012	1139	1310	1639	869	1069	876
C2_03570C_A	642	242	187	506	107	121	726	363	406	593	158	183
C2_03590C_A	324	255	228	265	113	151	274	236	210	288	166	155
C2_03600W_A	550	1137	793	515	110	276	536	725	745	515	483	515
C2_03610W_A	569	415	344	1530	648	897	467	419	428	1310	421	387
C2_03620W_A	1349	1186	864	1301	1540	818	816	862	948	1534	942	694
C2_03630W_A	17	12	13	9	3	5	8	0	10	6	2	2
C2_03640W_A	4423	4233	3014	430	314	1472	2008	689	381	286	287	237
C2_03670W_A	175	107	140	429	310	243	98	222	120	187	164	124
C2_03680W_A	469	376	295	404	667	483	355	327	230	792	211	212
C2_03690C_A	530	68	50	971	652	278	515	491	340	698	578	359
C2_03700W_A	121	158	118	66	27	55	63	35	21	41	29	28
C2_03710W_A	30	6	6	60	51	33	22	13	14	30	18	24
C2_03720W_A	0	0	0	0	0	0	0	0	0	0	0	0
C2_03750W_A	1623	3758	3370	3642	3647	1750	908	2181	1613	1992	2161	1626
C2_03760C_B	9628	8389	6004	12782	5398	5603	13901	8262	8216	15119	6372	7515
C2_03770C_A	4634	6308	3937	3565	4253	3179	20440	12684	12185	9514	4963	6410
C2_03780C_A	2363	2602	1888	2393	843	770	2549	2488	2502	2155	1555	1522
C2_03790C_A	9945	12933	10013	12990	4126	3679	11740	10664	14051	9910	6013	6467
C2_03800C_A	3195	3707	2913	2857	1130	974	2927	2547	2538	3198	2125	2326
C2_03810C_A	8002	9554	6285	9103	7351	5204	8721	10780	13286	8081	7602	7662
C2_03820C_A	10343	11769	7633	10859	8750	4526	13305	15331	17412	13334	11216	11131
C2_03830W_A	627	735	609	710	425	398	623	668	794	907	648	588
C2_03840C_A	630	428	334	755	416	299	556	439	428	857	417	471
C2_03870W_A	144	223	174	238	80	69	63	129	174	78	92	105
C2_03880C_A	120	114	116	122	35	52	50	56	94	64	43	40
C2_03890W_A	85	100	114	34	25	65	26	44	45	23	34	41
C2_03900C_A	771	686	711	688	528	518	730	694	751	984	596	597
C2_03910C_A	574	455	345	286	588	278	384	344	492	534	253	250
C2_03920C_B	245	190	168	140	83	95	188	160	177	156	90	97
C2_03930C_A	1240	870	852	735	603	490	1135	943	929	1061	725	757
C2_03940C_A	2657	1585	1312	2106	1520	717	2458	2273	2397	2329	1476	1943
C2_03950W_A	944	725	619	1278	861	608	1136	1636	1858	896	1221	1078
C2_03960W_A	4426	5287	3883	4559	4392	3092	4525	6243	6911	4489	4195	4692
C2_03970W_A	389	246	216	326	181	160	191	304	319	196	220	315
C2_03980C_A	366	468	459	369	410	312	349	320	273	340	242	354
C2_03990W_A	1021	1190	941	1252	916	723	1112	944	998	1054	820	804
C2_04000C_A	8	3	6	4	0	3	6	4	3	1	4	5
C2_04010C_A	8492	16168	9507	13659	5302	2820	24525	12622	14446	5254	3937	5082
C2_04020C_A	1579	2344	1712	1695	649	692	1690	1873	2036	1184	1240	1226
C2_04030C_A	867	922	783	1117	696	663	645	794	868	581	535	479
C2_04040C_A	525	734	701	665	803	770	379	380	332	1045	423	581
C2_04050C_A	9825	19748	17465	13077	15681	7537	10030	10157	10117	7069	13987	18176
C2_04060C_A	2289	2008	1507	1675	2659	1290	2998	3092	2929	3013	1946	2468
C2_04080W_A	4318	2042	1885	4202	1140	1439	4713	4970	5859	2902	3384	3580
C2_04090W_A	84	39	28	27	41	19	49	40	42	41	23	23
C2_04100W_A	715	342	258	211	163	158	556	505	517	473	335	293
C2_04110W_A	126	61	64	138	167	124	95	122	137	149	148	147
C2_04120C_A	882	526	437	1132	623	498	1140	813	852	643	642	573
C2_04130W_A	1541	1325	929	1164	395	505	1788	1393	1767	1576	850	780
C2_04140W_A	1949	4516	3359	1590	796	1282	1085	1166	1042	1534	978	931
C2_04150C_A	452	503	466	305	157	247	176	216	157	200	121	133
C2_04160W_A	364	488	330	445	218	238	368	463	527	256	334	250
C2_04170C_A	1522	1370	1311	2675	2240	1223	606	1130	1411	1166	861	1267
C2_04180C_A	756	641	396	640	887	525	748	793	1000	962	525	565
C2_04190C_A	4286	5563	3412	2116	616	1380	3249	2149	2972	1862	2011	970
C2_04200W_A	934	604	554	751	438	444	1228	800	808	1020	504	544
C2_04210W_A	432	420	325	407	557	479	382	315	366	557	245	247
C2_04220C_A	2319	1650	1547	1954	902	1198	2007	1817	1774	2376	1509	1291
C2_04230W_A	931	1030	709	510	214	185	975	883	1025	662	462	412
C2_04240C_A	571	484	409	331	257	212	461	398	333	400	270	275
C2_04250W_A	555	631	492	514	396	329	506	436	451	535	321	288
C2_04260W_A	406	321	262	221	172	164	381	341	377	263	207	206
C2_04270W_A	347	357	384	167	121	125	191	291	292	229	272	232
C2_04280W_A	3332	1818	1227	4147	1709	2429	3058	2549	2322	6407	2239	2225
C2_04290W_A	6040	5607	4902	5882	4840	3329	7404	9416	7643	7683	6728	6870
C2_04300C_A	1276	939	605	996	278	354	1227	2111	2496	1174	883	742
C2_04310W_A	7509	9966	8716	5625	2657	4544	5210	10843	11246	5698	4996	4089
C2_04320W_A	230	236	244	185	147	131	153	234	223	183	178	120
C2_04330C_A	493	773	757	169	157	125	321	510	607	302	322	355
C2_04340C_A	86	102	107	33	8	39	31	68	63	31	39	43
C2_04350C_A	403	370	358	286	302	223	495	846	952	526	503	400
C2_04360W_A	465	629	497	428	179	278	553	518	646	479	362	301
C2_04370W_A	371	346	532	181	346	155	158	777	1024	201	524	503
C2_04380C_A	559	733	705	548	501	504	323	326	321	607	433	348
C2_04390W_A	32	43	23	57	136	56	17	16	25	150	42	60
C2_04400W_A	4645	3338	2860	4338	3280	2169	5395	5004	5661	4220	2914	3346
C2_04410W_B	313	457	398	337	367	459	240	188	194	471	248	290
C2_04420W_A	69	73	70	71	60	48	38	20	24	59	15	22
C2_04430W_A	1	7	11	4	2	2	1	4	4	2	4	0
C2_04440W_A	29	45	54	20	10	11	25	28	19	25	10	20
C2_04450W_A	58	117	141	49	96	47	41	47	50	49	44	32
C2_04460W_A	1270	1627	1269	1342	768	784	890	1639	1501	422	497	330
C2_04470W_A	328	163	182	435	259	412	356	719	626	264	289	245
C2_04480W_A	486	403	310	687	498	635	332	477	367	839	423	530
C2_04490W_A	1512	1953	1551	2430	1052	946	1324	3148	3395	1790	2016	1628
C2_04500W_A	2672	4457	3576	2712	3172	2452	2935	4410	5316	3851	2366	2469
C2_04510W_A	827	757	581	454	462	241	1243	1618	1964	751	671	459
C2_04520C_A	69	69	59	35	50	28	38	61	68	43	45	39
C2_04530W_A	125	120	114	81	76	64	83	141	183	97	99	80
C2_04540C_A	1453	1767	1591	628	417	297	2047	1690	1604	985	686	801
C2_04550C_A	7948	6520	5020	9187	6419	5197	3938	3777	3375	5004	3422	3239
C2_04560W_A	543	402	325	453	366	253	397	567	667	499	392	323
C2_04570W_A	825	794	670	1127	723	652	1164	1134	1252	1047	993	915
C2_04580W_A	2208	2829	2876	1115	795	826	953	3245	3558	1645	2778	2134
C2_04590C_A	3961	3104	2949	5842	4597	3554	1269	1915	1832	2645	1839	1894
C2_04600C_A	8041	10594	6634	7263	7091	4430	8764	13676	12505	8246	9182	8333
C2_04620W_B	6457	11066	7519	4526	4387	3262	10388	9864	10233	7709	3999	3589
C2_04640C_A	383	403	389	200	219	211	542	636	662	303	367	347
C2_04650C_B	526	252	381	264	342	230	416	490	572	405	341	312
C2_04660C_A	3511	3546	3066	2439	2641	2588	3950	3260	2640	3681	2878	3406
C2_04670W_A	302	202	156	592	400	161	272	274	249	274	142	126
C2_04680W_A	1450	720	498	2050	1740	864	1589	1426	1271	1127	942	866
C2_04690C_A	178	135	124	62	22	49	103	122	73	79	83	66
C2_04700C_A	159	57	79	46	36	27	202	158	180	100	106	97
C2_04710C_A	677	891	934	507	749	529	628	863	841	684	693	786
C2_04720C_A	421	794	651	270	198	211	339	417	475	370	254	269
C2_04730W_A	382	305	442	171	91	93	219	498	583	205	333	284
C2_04740C_B	51	55	76	9	15	9	52	67	103	28	32	48
C2_04750W_A	2199	2738	2782	361	367	231	1985	2626	2766	1010	695	748
C2_04760W_A	1858	2040	1651	664	507	528	1527	811	739	912	638	876
C2_04770W_A	110	83	78	115	213	119	89	65	112	166	88	101
C2_04780W_A	973	1146	866	1718	3040	1537	1240	742	782	2257	944	1084
C2_04790C_A	431	558	449	455	800	506	603	749	965	375	539	488
C2_04800C_A	330	344	283	202	133	131	178	228	221	180	166	211
C2_04810W_A	330	244	215	720	619	359	364	472	372	338	425	394
C2_04820W_A	650	509	562	945	542	455	566	735	721	558	687	504
C2_04830W_A	398	349	340	245	198	176	307	679	654	392	522	451
C2_04850C_A	9064	9765	7822	7021	3879	3673	7672	6234	5949	7053	5022	5763
C2_04860W_A	522	423	458	311	176	171	360	378	414	331	343	377
C2_04870C_A	3187	4378	3786	3255	3684	3132	2896	3501	3795	3524	2697	2794
C2_04880C_A	956	1065	994	576	198	295	214	255	376	296	191	261
C2_04910W_A	248	183	78	103	21	47	49	153	169	54	28	33
C2_04930C_A	2619	1921	1651	2287	691	664	2168	2278	2654	1769	1187	1384
C2_04940C_A	1990	2885	2456	773	666	622	4359	2413	2407	1856	1036	903
C2_04950C_A	12125	9912	8145	26442	18136	13087	3753	6015	5927	9827	8622	7521
C2_04960C_A	691	856	780	768	285	218	470	729	737	434	521	507
C2_04970W_A	459	1180	1444	69	41	43	514	536	526	216	206	249
C2_04980C_A	989	653	628	554	274	270	873	1049	905	686	596	512
C2_04990W_A	383	275	257	174	99	76	296	366	440	264	196	173
C2_05000C_A	770	840	643	1119	1199	716	1000	1635	1773	960	1249	947
C2_05020W_A	393	223	209	532	377	321	383	407	454	382	342	236
C2_05030C_A	1618	1406	1220	990	629	553	1003	843	1081	715	571	593
C2_05040C_A	3604	2226	1618	3263	1862	1228	2909	3175	3908	2558	2357	2128
C2_05050C_A	251	229	227	480	192	230	339	426	527	348	297	193
C2_05060C_A	310	315	126	334	135	72	921	1628	1401	401	511	394
C2_05070W_A	851	195	178	427	65	87	2784	4158	4377	1240	1283	985
C2_05080C_A	171	109	91	241	180	172	169	126	167	160	127	95
C2_05090W_A	1122	717	661	2285	1491	1176	1493	1234	1307	1447	1096	829
C2_05100C_A	3293	2350	1537	3812	1650	1574	3574	3936	3848	3121	2558	2049
C2_05110W_A	4347	3651	3059	4476	2367	2727	2907	3598	3235	3968	2825	3029
C2_05120C_A	53	63	40	47	15	24	39	50	35	39	20	27
C2_05130W_A	1475	1035	770	2043	904	1137	1346	1784	1587	1589	1097	1034
C2_05140W_A	1287	1337	911	1062	1601	996	1575	1907	2098	1882	1049	1187
C2_05150W_A	850	644	544	948	785	683	715	665	693	1034	555	608
C2_05160C_A	2259	1329	1008	2533	633	726	2028	2605	2655	1968	2113	1672
C2_05170W_A	1599	1596	1142	1438	774	1008	1377	947	1000	1417	686	706
C2_05180W_A	36033	13266	13525	53880	37301	38854	19031	30726	20328	28703	14631	11952
C2_05190W_A	370	416	414	466	416	548	169	550	571	446	514	403
C2_05200C_A	612	411	433	775	647	478	748	574	610	885	450	464
C2_05210W_A	210	157	126	166	132	93	209	176	183	177	100	107
C2_05220C_A	764	716	706	400	160	263	537	648	713	336	359	413
C2_05230C_A	470	341	304	578	326	299	592	740	988	421	649	510
C2_05250C_A	4319	7586	7039	2792	877	1651	2715	4733	4028	1991	2747	2704
C2_05260W_B	5896	9064	6966	2972	2054	1488	6237	6536	7570	8085	5729	7219
C2_05270W_A	934	786	708	983	668	544	1334	1315	1554	982	746	748
C2_05280C_A	100	101	78	90	109	78	66	87	93	131	75	54
C2_05290C_A	294	525	793	140	216	186	66	376	472	166	289	268
C2_05300C_A	992	1095	950	1571	1309	1080	1742	1852	1913	1349	1412	1178
C2_05320W_A	546	462	454	345	570	356	623	774	976	828	510	418
C2_05330C_A	1199	394	313	716	401	394	1517	586	585	1639	608	788
C2_05340C_A	892	722	553	521	343	375	1103	1345	1267	824	859	735
C2_05350C_A	230	230	258	100	57	53	176	122	139	126	61	70
C2_05360C_A	467	591	456	213	164	253	318	258	214	318	193	167
C2_05370C_B	898	409	370	558	193	429	780	425	276	437	196	268
C2_05380W_A	1497	807	529	1765	1476	885	1460	1208	1015	1524	699	688
C2_05390C_A	11	45	41	6	4	4	8	23	15	10	20	13
C2_05400W_B	137	239	226	59	27	17	90	106	103	87	112	130
C2_05410W_A	7633	7626	5512	10466	8124	6243	7784	9668	9064	7415	6677	5974
C2_05440W_A	633	676	440	446	382	272	900	616	566	708	484	480
C2_05450C_A	179	78	85	111	178	114	87	114	148	171	138	106
C2_05460W_A	31717	67277	56886	15124	6015	15078	18437	45335	62221	15901	11152	9672
C2_05470W_A	716	789	656	1260	940	985	653	1057	1317	760	943	742
C2_05480C_A	91	101	109	126	159	144	36	88	108	83	82	63
C2_05490W_A	221	120	91	230	194	163	150	203	177	356	164	144
C2_05500W_A	8199	7397	5847	13324	7201	7418	3980	5212	4770	7690	6154	5804
C2_05510C_A	210	279	299	208	168	199	159	208	303	316	235	197
C2_05520W_A	420	273	264	679	417	348	362	367	485	313	377	285
C2_05530C_A	1647	1530	1115	1550	723	664	1823	1442	1664	1596	902	922
C2_05540C_A	445	430	406	384	189	194	374	387	366	467	250	198
C2_05550W_A	560	813	704	484	337	231	430	407	450	459	288	372
C2_05560W_A	491	546	491	269	148	232	389	455	400	417	248	264
C2_05570C_A	2990	2046	3093	2279	955	835	1878	1547	1127	1331	1152	1475
C2_05580W_A	2492	2582	2198	924	674	836	1559	2395	2757	981	1652	1974
C2_05590C_A	810	1235	905	295	220	243	501	434	492	308	323	458
C2_05610C_A	13884	16004	10661	17673	12499	8559	14711	16856	17137	14039	13801	13740
C2_05620W_A	171	69	58	160	225	55	155	191	192	201	136	162
C2_05640W_A	3407	1481	1117	4425	2641	2262	3539	2292	2554	3362	963	986
C2_05650W_A	823	963	928	455	187	404	425	412	350	298	245	323
C2_05660W_A	17106	9169	6922	18189	11274	10838	26476	20444	19019	13574	9112	10878
C2_05670C_A	260	204	195	136	141	98	219	184	213	206	148	150
C2_05680W_A	374	500	512	209	81	161	205	157	180	190	158	119
C2_05690C_A	7307	6839	5497	11703	8537	4417	10908	7120	6556	8811	5457	5152
C2_05700W_A	15153	24040	17594	19601	12323	8204	20559	15163	14910	9317	8240	10797
C2_05710C_A	6021	5740	3924	6406	6308	3887	5889	7253	7712	5338	4952	4793
C2_05720C_A	1756	2560	2152	1363	613	864	1372	1426	1635	1361	877	971
C2_05730C_A	889	1203	1032	489	215	345	571	860	754	766	629	724
C2_05740W_A	2733	2473	1863	1285	864	654	2401	2434	2667	1919	1496	1688
C2_05750W_A	766	388	342	941	410	396	1048	711	669	706	528	494
C2_05760C_A	2680	1857	1600	4543	5236	2839	976	1483	1345	2744	2114	1855
C2_05770W_A	5980	3309	2881	3891	10350	2952	5845	4293	3329	4073	4861	4997
C2_05780C_A	2069	3656	3327	1014	1163	1309	1326	1318	1247	1386	1067	1426
C2_05790C_A	1020	1536	1334	955	382	714	752	757	795	814	574	639
C2_05800C_A	984	687	564	761	208	269	668	606	662	779	521	461
C2_05810W_A	2200	610	518	1988	705	741	1949	1273	1004	1109	929	1055
C2_05820W_A	1207	761	795	1415	746	536	1815	2210	1534	1618	1349	1716
C2_05830C_A	356	201	244	429	170	288	343	361	307	316	209	307
C2_05840W_A	414	203	182	363	338	280	801	480	520	522	394	325
C2_05850C_A	318	289	371	148	65	159	167	200	227	236	157	162
C2_05860C_A	246	160	207	213	155	316	166	243	191	216	85	66
C2_05870W_A	178	73	116	96	86	94	84	108	136	90	55	43
C2_05890C_A	811	1334	1031	765	306	676	420	470	348	503	204	179
C2_05900W_A	14	4	4	7	7	9	6	5	4	4	3	1
C2_05910W_A	1741	1944	1444	1003	887	763	1872	2011	2447	2191	1249	1011
C2_05920C_A	5261	4043	3118	7809	5561	3240	2486	2851	3083	4456	3159	3051
C2_05930W_A	1475	1012	942	1974	1384	816	729	762	893	1047	537	735
C2_05940C_A	485	589	504	260	190	225	283	309	310	396	295	272
C2_05950C_A	3243	798	556	2804	4176	2839	4322	2021	1441	8155	3084	3156
C2_05960C_A	310	130	116	119	116	96	147	149	107	359	162	177
C2_05970C_A	623	246	168	333	390	226	889	467	361	717	302	340
C2_05980C_A	1488	408	361	1004	694	526	2753	1760	1598	1976	927	763
C2_05990C_A	667	107	118	1451	1868	1571	810	361	322	1975	808	723
C2_06000W_A	677	419	348	1113	1054	709	768	626	669	966	508	526
C2_06010W_A	4223	4276	3501	2942	5456	3085	2997	4342	4776	6581	2741	3230
C2_06020W_A	8628	5578	3859	14597	7223	3631	7952	11838	10866	9172	8180	6810
C2_06030W_A	933	1085	939	431	400	366	576	816	886	676	661	627
C2_06040C_A	368	254	225	243	324	177	296	320	331	392	267	186
C2_06060C_A	4	6	3	6	6	4	7	5	6	14	4	1
C2_06070W_A	1704	1562	985	1140	357	678	1340	1139	1326	978	797	731
C2_06080C_A	566	771	679	759	577	491	427	286	258	631	376	319
C2_06090W_A	353	365	299	476	463	390	526	275	320	446	222	244
C2_06100W_A	1052	1785	1523	1130	404	764	477	499	521	1115	413	486
C2_06110W_A	339	502	491	223	135	192	220	204	228	263	200	210
C2_06120C_A	95	109	119	75	42	59	126	107	117	97	63	76
C2_06130W_A	145	304	258	136	164	176	159	183	268	144	136	157
C2_06140C_A	11	10	3	22	50	20	19	22	18	29	66	69
C2_06150C_A	1716	2063	1654	1045	1550	1075	1359	1917	2252	1371	931	813
C2_06160W_A	87	66	52	78	97	67	87	60	56	111	57	52
C2_06170C_A	3435	2641	1729	2798	3816	1953	2734	2407	3188	2853	1100	890
C2_06180C_A	0	0	1	0	2	1	2	2	0	2	2	1
C2_06190W_A	989	1222	879	902	472	588	1166	1179	1195	858	559	585
C2_06200C_A	339	269	271	570	533	416	406	333	400	468	327	265
C2_06210C_A	1029	1501	1242	1382	561	974	754	701	672	967	580	624
C2_06220C_A	271	247	159	282	124	135	242	185	188	213	133	129
C2_06230W_A	1756	2045	1435	1533	1379	939	2203	1770	1765	2081	1282	1330
C2_06240W_A	180	117	114	80	98	70	114	166	172	118	110	108
C2_06250C_A	371	575	579	216	48	145	237	280	317	240	199	244
C2_06260W_A	191	106	130	58	40	51	76	77	104	60	41	46
C2_06270W_A	31	44	65	47	53	23	19	26	40	33	22	22
C2_06280C_A	26	27	50	10	7	12	15	23	22	14	14	20
C2_06290C_A	3003	1929	1640	5262	3986	3771	1350	2160	1778	3316	2825	2158
C2_06300W_A	1223	741	555	1861	1475	887	623	876	957	2078	1071	916
C2_06310C_A	4724	7328	5469	4898	3073	3803	4040	5278	5164	3289	3452	2905
C2_06320W_A	1083	1232	996	722	608	487	1209	1434	1974	887	867	748
C2_06330C_A	383	279	253	289	208	216	299	397	579	417	271	276
C2_06340W_A	5	2	10	58	54	39	10	6	9	27	12	7
C2_06350C_A	7	0	1	1	2	2	6	4	4	2	1	0
C2_06360C_A	1385	879	683	1493	703	476	1577	1487	1894	1395	1333	1174
C2_06370C_A	198	142	182	32	56	43	42	172	195	60	193	168
C2_06390C_A	8583	7063	5041	12555	10331	5193	10890	14496	15659	9361	10658	10710
C2_06420C_A	5350	6951	5313	3481	1040	1330	4341	4000	3812	3067	3205	3712
C2_06430C_A	1066	1692	1242	1045	503	425	507	665	664	758	842	934
C2_06440C_A	1702	1145	702	1772	384	278	1569	2440	2220	878	2185	1889
C2_06450C_A	58	38	31	28	20	46	29	41	17	11	23	13
C2_06460W_A	9168	7774	8409	5053	1895	2306	8416	11853	8522	2618	5232	4463
C2_06470W_A	11153	7285	6729	5895	6721	4303	7875	7524	6359	5250	8159	8934
C2_06480W_A	414	391	304	479	249	215	374	464	495	431	565	610
C2_06490W_A	1127	1158	913	1067	1025	698	980	939	970	1332	904	764
C2_06510W_A	1114	948	683	1044	900	533	1572	980	870	1491	710	836
C2_06520C_A	169	101	69	145	94	89	207	124	141	266	134	124
C2_06530W_A	212	75	97	147	118	83	206	222	175	242	248	218
C2_06540C_A	1768	2734	2518	1549	563	808	1167	1603	2100	1379	857	777
C2_06550W_A	180	302	288	109	99	85	124	116	181	131	65	55
[truncated: 4,227 more rows]

## Sheet: DESeq_Normalized_rlog_solid
geneid	Solid_WT_1	Solid_WT_2	Solid_WT_3	Solid_mss2_1	Solid_mss2_2	Solid_mss2_3	log2FoldChange	padj	DEG
C1_00020C_A	11.1289	11.4514	11.2814	11.9221	12.314	11.418	0.931966	0.0367883	NC
C1_00030C_A	6.04601	4.72966	5.18265	6.26909	6.92343	5.89859	1.78175	0.0295371	UP
C1_00120C_A	9.6338	9.98168	9.95656	10.372	10.6972	10.3885	0.915552	0.0159839	NC
C1_00190C_A	11.0084	11.4304	11.0917	10.4464	10.6108	9.93706	-1.19407	0.00471972	NC
C1_00220W_A	12.0336	13.3177	12.7892	11.3644	12.4467	11.7449	-1.25988	0.0312509	NC
C1_00270W_A	10.9649	10.3961	10.406	10.243	9.28474	9.85157	-1.10327	0.0265372	NC
C1_00290W_A	13.8848	14.0388	14.0093	13.2683	13.0136	12.914	-1.29878	0.00011336	NC
C1_00350C_A	11.4953	11.4016	11.3139	10.465	9.62865	10.0767	-1.87956	5.82e-06	DOWN
C1_00410C_A	11.1333	10.9312	10.9452	11.5979	11.6543	11.9047	1.0401	0.00278198	NC
C1_00460W_A	10.2861	10.1762	10.1139	10.9745	11.5224	10.8744	1.40374	0.000310385	NC
C1_00480C_A	10.1365	10.2425	10.1438	10.7605	10.816	10.4985	0.763379	0.0318903	NC
C1_00490C_A	11.879	12.0306	11.8083	12.3021	12.5494	12.4568	0.764033	0.0273905	NC
C1_00590W_A	12.3405	12.4686	12.3493	13.5857	14.0113	13.6172	1.97019	2.52e-09	UP
C1_00640C_A	10.9397	10.8943	10.6964	11.5638	11.9197	11.3454	1.13661	0.0029465	NC
C1_00710C_A	12.4774	12.9867	13.3095	11.7986	11.7073	12.3904	-1.38398	0.00304011	NC
C1_00740C_A	10.3967	10.6261	10.6811	10.9923	11.4162	11.0475	0.859721	0.0236405	NC
C1_00800C_A	7.28955	7.95976	8.21048	7.22996	6.52569	7.2766	-1.30404	0.0213648	NC
C1_00830W_A	8.70217	9.04124	9.06908	8.02451	8.36611	8.61414	-0.887298	0.0427963	NC
C1_00850W_A	10.4352	11.1915	11.2524	9.5704	9.28904	9.73727	-2.13942	3.44e-07	DOWN
C1_00860W_A	8.03281	7.88703	8.31745	7.17963	6.5368	7.16355	-1.73667	0.0002267	DOWN
C1_00920W_A	9.43714	9.48864	9.66069	8.89101	8.69922	9.11048	-0.919877	0.0160609	NC
C1_00980W_A	7.77693	7.562	7.58325	8.24104	9.32879	8.74499	1.84449	0.000104739	UP
C1_00990C_A	10.7529	10.4859	10.3825	11.3025	11.7833	11.2864	1.34544	0.000486344	NC
C1_01030W_A	9.53181	9.50936	9.5599	10.3952	9.92147	9.8274	0.796217	0.0476621	NC
C1_01090C_A	9.95708	9.38478	9.39942	10.2556	10.642	10.0227	1.05238	0.0188469	NC
C1_01100W_A	12.6972	12.6207	12.7456	12.2154	12.2698	12.0044	-0.748017	0.0293423	NC
C1_01150C_A	10.2506	9.71113	9.73534	10.8713	10.7674	10.3011	1.08137	0.012696	NC
C1_01180C_A	5.843	5.57799	5.73039	6.36842	7.07132	6.43671	1.7245	0.00143822	UP
C1_01200W_A	10.1135	10.0041	9.82352	10.4502	11.2222	10.8222	1.29151	0.00183172	NC
C1_01220C_A	10.6555	10.3667	10.1202	11.6832	10.5965	10.8815	1.08073	0.0334024	NC
C1_01380C_A	9.72036	9.72522	9.71635	10.0252	10.7103	10.1179	0.885373	0.0350573	NC
C1_01450W_A	12.5182	11.9068	11.8737	13.7955	14.2794	13.5354	2.54815	2.44e-09	UP
C1_01530C_A	12.38	12.3908	12.2423	12.7645	13.0509	12.6555	0.723734	0.0471144	NC
C1_01580W_A	9.07938	9.22944	8.98281	9.81982	10.3592	10.003	1.4433	0.000122789	NC
C1_01600W_A	9.6622	9.49382	9.35369	10.0203	10.6493	10.3329	1.24718	0.0017061	NC
C1_01630W_A	11.894	12.3049	12.2349	11.5804	11.0887	11.8544	-0.87221	0.0492619	NC
C1_01670C_A	7.35106	8.03667	8.54786	7.02152	6.94368	7.58483	-1.34477	0.0201846	NC
C1_01680C_A	8.20343	8.26604	8.42609	8.59527	9.39478	8.75519	1.00434	0.0291554	NC
C1_01710W_A	11.8666	11.7704	11.9189	12.4518	12.4149	12.2075	0.733693	0.032455	NC
C1_01740W_A	13.1844	11.8959	12.1104	14.2034	13.7768	13.9872	2.07099	0.000110506	UP
C1_01750W_A	7.85334	6.87132	6.9088	7.87729	9.01666	8.57589	1.93561	0.00131989	UP
C1_01780C_A	14.5656	14.917	14.7425	14.3525	14.2252	14.0869	-0.751402	0.036705	NC
C1_01840C_A	10.9915	10.2194	10.1806	11.4819	11.7079	11.2971	1.40907	0.00212652	NC
C1_01890C_A	12.5403	12.4782	12.2649	12.988	13.4466	12.8015	0.974168	0.015089	NC
C1_01930W_A	12.7331	13.4699	13.3064	12.3995	11.8994	12.3302	-1.40727	0.000912013	NC
C1_02070W_A	9.43541	8.89693	9.83429	6.65963	6.73793	8.36735	-2.79281	0.025843	DOWN
C1_02110C_A	14.0593	13.682	13.6107	15.2263	15.6831	15.8293	2.60049	2.35e-12	UP
C1_02120C_A	14.7904	14.1549	14.0979	15.2104	15.2657	14.923	1.07025	0.012632	NC
C1_02130C_A	13.0968	13.4903	13.2936	14.2176	13.8728	13.8027	0.967435	0.0105444	NC
C1_02150W_A	14.2564	14.3721	14.2384	15.1911	15.0169	14.9017	1.07989	0.00107623	NC
C1_02170C_A	11.6295	10.8656	11.0363	12.1969	12.7138	12.3408	1.74181	5.68e-05	UP
C1_02180W_A	12.8164	12.4845	12.4343	13.7225	14.1435	13.6506	1.82438	6.47e-07	UP
C1_02200C_A	9.72928	9.68393	9.54804	9.32998	9.07047	9.05548	-0.733554	0.0483708	NC
C1_02230W_A	9.26927	10.0077	10.2806	8.98449	8.96755	9.2356	-1.26134	0.00697878	NC
C1_02240W_A	11.841	11.6977	11.6934	11.3458	10.9608	11.268	-0.782816	0.0314849	NC
C1_02270C_A	11.0323	9.86598	9.93439	11.3381	11.2417	11.6504	1.44611	0.00765013	NC
C1_02410C_A	8.12863	8.29734	8.51815	7.85508	7.69621	7.6559	-0.907386	0.0250628	NC
C1_02430C_B	10.3133	10.368	10.376	10.08	9.60767	9.64454	-0.807357	0.0380107	NC
C1_02440C_A	9.14538	9.4601	9.47729	9.03357	8.20156	8.5218	-1.08414	0.0201335	NC
C1_02480W_A	8.62556	8.94319	9.4512	7.62385	8.12808	8.0953	-1.64192	0.000403346	DOWN
C1_02590C_A	11.2791	12.1979	11.9648	10.8824	10.7967	11.2627	-1.26387	0.00557409	NC
C1_02600W_A	8.91893	9.55415	9.18979	8.24163	7.71687	8.14997	-1.79308	2.88e-05	DOWN
C1_02630C_A	10.8221	12.2191	12.0366	9.92173	9.89567	9.90584	-2.79602	3.11e-09	DOWN
C1_02670C_A	5.01706	4.76317	4.9425	5.57152	5.94681	5.73653	1.82906	0.00174091	UP
C1_02700C_A	12.0074	11.508	12.2792	10.9168	11.3782	10.8285	-1.30504	0.00309274	NC
C1_02730W_A	12.0626	11.5663	11.8588	10.9285	10.4438	10.8724	-1.55851	5.32e-05	DOWN
C1_02810W_A	12.2542	11.5926	11.2627	12.4824	12.658	12.2128	0.978912	0.0449343	NC
C1_02880C_A	10.2767	10.0901	9.82095	10.7928	11.2773	10.7678	1.29618	0.00121449	NC
C1_02930C_A	8.16691	8.14401	8.00913	8.72898	9.3275	8.79697	1.32146	0.00131302	NC
C1_02970W_A	10.9491	11.4768	11.2739	10.6229	10.5374	10.6741	-0.928343	0.0130789	NC
C1_03060C_A	7.50624	7.43041	7.4147	8.02208	7.78598	8.05372	0.802831	0.0461475	NC
C1_03080C_A	8.70464	8.43875	8.62149	8.09143	7.53683	7.91268	-1.10549	0.00914502	NC
C1_03100W_A	12.322	12.7584	12.6378	12.2295	10.9725	11.9522	-1.07443	0.0441144	NC
C1_03130C_A	10.8007	11.346	11.2934	10.6134	9.90566	10.5398	-1.12242	0.0127957	NC
C1_03210C_A	11.4562	12.0486	12.1463	11.1525	10.5163	11.1721	-1.34746	0.00295454	NC
C1_03260W_A	8.76529	8.84921	8.92901	9.21204	9.4844	9.3877	0.769094	0.0359212	NC
C1_03280W_A	10.9028	11.2606	11.0585	11.604	12.1075	11.6006	1.02909	0.00938777	NC
C1_03360W_A	11.4061	11.4402	11.2164	11.8396	12.1785	11.8076	0.859876	0.0181459	NC
C1_03370W_A	13.6957	13.7186	13.4793	14.078	14.3711	14.0752	0.785096	0.0278447	NC
C1_03480C_A	10.6643	10.5198	10.4963	10.916	11.5134	11.1304	0.943369	0.0155202	NC
C1_03560C_A	12.9854	12.9953	12.7275	13.3738	13.9797	13.3213	0.99041	0.0165527	NC
C1_03600W_A	8.45505	8.95216	9.08513	8.21417	7.76691	8.23095	-1.16664	0.00961664	NC
C1_03650C_A	10.1023	10.103	9.93873	10.6349	11.543	10.8468	1.48879	0.000615482	NC
C1_03660W_A	7.88976	7.30369	7.61267	8.56783	9.27964	8.88146	2.00489	6.51e-06	UP
C1_03730C_A	10.241	10.7366	10.6737	9.99399	9.35627	10.1254	-1.01447	0.0272699	NC
C1_03760C_A	11.1813	11.3332	11.0994	10.7441	10.2887	10.2406	-1.10029	0.00441599	NC
C1_03870C_A	8.88136	9.31266	10.0244	7.7719	7.69386	8.04453	-2.49105	1.16e-07	DOWN
C1_03940W_A	10.6492	10.4189	10.6048	10.8946	11.3223	11.0418	0.780049	0.0373445	NC
C1_04010C_A	10.4121	11.7142	11.6377	9.87664	9.22455	9.36446	-2.70038	1.13e-07	DOWN
C1_04020C_A	14.0485	15.4058	15.3438	13.3231	12.934	13.3728	-2.65483	6.03e-08	DOWN
C1_04080W_A	7.11581	7.27271	7.38266	7.53091	8.66301	8.04945	1.42589	0.00613928	NC
C1_04140W_A	8.98499	10.5116	10.6609	9.27714	8.99753	8.70937	-1.80583	0.0022803	DOWN
C1_04180W_A	11.143	11.6117	11.9748	10.5291	10.536	11.3769	-1.05758	0.0427436	NC
C1_04200C_A	7.99973	8.46335	9.00594	7.48229	7.22412	7.81337	-1.58487	0.00197504	DOWN
C1_04210C_A	11.7191	12.7659	12.7091	11.7417	11.7444	11.8316	-1.0271	0.030646	NC
C1_04230W_A	9.87916	10.4127	10.3752	9.91447	9.54712	9.46	-0.859299	0.0440765	NC
C1_04270C_A	6.1664	5.78719	6.47616	4.41933	4.40717	5.28473	-2.89675	0.00019649	DOWN
C1_04280C_A	4.90283	5.33521	6.09727	4.14384	4.49414	4.80242	-2.3783	0.00424554	DOWN
C1_04300C_A	11.4373	12.1111	12.0008	10.9219	9.73305	11.485	-1.36825	0.0308886	NC
C1_04310C_A	9.02152	8.10925	8.53685	7.58191	7.4626	7.85476	-1.492	0.00175568	NC
C1_04330W_A	13.3975	12.9918	12.994	14.0639	14.1095	13.7674	1.21312	0.0010979	NC
C1_04350C_A	8.38089	7.69629	7.93666	8.37319	8.74331	9.05567	1.08242	0.0257837	NC
C1_04390C_A	10.2458	9.87299	9.77831	10.8251	10.4682	10.5341	0.924653	0.0196332	NC
C1_04450C_A	7.26586	7.09899	6.76181	7.81234	8.76505	7.80337	1.82408	0.000562793	UP
C1_04500W_A	14.253	13.1062	12.9737	14.72	14.3863	14.355	1.27235	0.0228936	NC
C1_04560W_A	9.4542	9.42833	9.60261	8.58882	8.49441	9.04763	-1.12992	0.00520305	NC
C1_04590W_A	10.8124	10.4096	10.8452	9.92288	9.27588	9.24398	-1.71549	6.69e-05	DOWN
C1_04600C_A	10.1064	10.6016	10.4147	10.918	11.2545	10.966	0.961463	0.0136138	NC
C1_04610W_A	14.2448	14.3243	14.1673	15.0365	14.4823	14.8961	0.833334	0.0279732	NC
C1_04620W_A	9.6541	10.2161	10.4043	9.37395	9.49491	9.5567	-0.961877	0.0233173	NC
C1_04680W_A	15.6493	15.9885	15.9028	15.1117	14.291	15.2572	-1.27833	0.00592974	NC
C1_04690C_A	6.04225	6.20962	6.41311	5.25481	5.533	5.52729	-1.5496	0.00425253	DOWN
C1_04770C_A	9.47248	9.7662	10.1633	9.1299	8.77983	8.88336	-1.32201	0.00155202	NC
C1_04820C_A	8.16044	7.94391	7.83523	8.50641	9.15643	8.48503	1.17286	0.00938777	NC
C1_04830W_A	10.1835	10.9152	10.9718	10.1233	9.47187	10.1667	-1.12988	0.0201846	NC
C1_04880C_A	6.67171	6.67587	6.44681	7.14236	7.65092	7.39739	1.34721	0.0029165	NC
C1_04930C_A	6.13376	6.23585	6.32532	5.58752	5.22441	5.42158	-1.59287	0.00302868	DOWN
C1_04970W_A	9.32281	9.62545	9.56051	9.83015	10.5957	10.2573	1.11142	0.0089575	NC
C1_04990C_A	7.94666	8.10199	8.23274	8.68737	8.66183	8.50888	0.79696	0.0388402	NC
C1_05000W_A	8.14756	7.59604	7.58508	9.2619	11.0086	10.251	3.80289	2.8e-12	UP
C1_05050C_A	10.3522	10.0628	10.0105	10.5894	11.049	10.6629	0.920208	0.0188469	NC
C1_05080W_A	8.78246	8.25611	8.55711	9.27077	8.63948	9.88754	1.22264	0.0221607	NC
C1_05140W_B	14.0507	13.5662	13.714	14.3038	14.413	14.3982	0.826956	0.0257837	NC
C1_05180C_A	8.54662	8.14121	8.25559	8.90154	9.06068	8.76878	0.88727	0.0267434	NC
C1_05210C_A	9.65093	9.54513	9.33131	10.128	10.505	10.0559	1.06924	0.00543009	NC
C1_05270C_A	9.60925	9.41868	9.25112	10.1834	10.2788	9.98754	1.05621	0.00407889	NC
C1_05380C_A	9.18245	9.14462	9.2831	9.57236	10.6566	10.0148	1.41205	0.00253884	NC
C1_05400C_A	7.81201	7.89307	7.58546	8.38496	8.64731	7.92833	0.905299	0.0497014	NC
C1_05470W_A	11.0424	10.779	10.4718	10.2267	10.0443	9.35945	-1.23612	0.00874987	NC
C1_05480C_A	4.86018	5.20214	4.9851	5.59601	5.97873	5.52111	1.48126	0.0161102	NC
C1_05500W_A	9.17409	8.57175	8.5646	9.79549	9.87646	9.40293	1.32973	0.00262776	NC
C1_05600W_A	8.84251	9.06105	9.21054	9.38156	9.57835	9.94253	0.90132	0.0297262	NC
C1_05640C_A	8.89362	8.66831	8.80346	9.28799	9.79886	9.48699	1.11621	0.00394951	NC
C1_05690C_A	6.8196	6.22438	6.1127	7.20664	8.54674	8.32758	2.73883	2.52e-06	UP
C1_05710C_A	8.21307	7.35499	7.92573	6.29019	6.21436	7.23783	-1.91801	0.00172781	DOWN
C1_05790W_A	8.21461	8.16222	8.06496	8.31893	9.47855	9.14907	1.39491	0.00487293	NC
C1_05850W_A	9.97996	9.85836	10.0142	10.8939	11.0635	10.4636	1.28313	0.00068534	NC
C1_05860W_A	8.97137	10.0739	9.83349	8.97874	8.8623	8.96082	-1.15177	0.0177275	NC
C1_05870W_A	10.9825	13.7613	13.0329	10.5654	10.4329	10.5398	-3.62593	0.000992045	DOWN
C1_05880W_A	11.5699	12.3059	12.2166	11.57	9.82081	10.8054	-1.60486	0.0111567	DOWN
C1_05910W_A	11.8685	11.3559	11.3311	12.1839	12.5996	12.0492	1.08554	0.0105843	NC
C1_05920W_A	9.34691	9.7236	10.204	8.80949	8.38411	8.98212	-1.56464	0.000735084	DOWN
C1_05970W_A	3.58236	3.46588	3.62142	4.23033	3.83544	4.34052	2.09985	0.0201187	UP
C1_06050C_A	9.87907	9.81495	9.90408	10.6443	11.1856	10.8123	1.51012	2.66e-05	UP
C1_06080C_A	8.64604	8.67101	9.34444	7.95802	8.36738	8.45736	-0.9875	0.040029	NC
C1_06110C_A	9.25294	9.31654	9.27382	8.93061	8.0975	8.39782	-1.11707	0.014039	NC
C1_06230C_A	13.873	14.0489	14.0204	15.0873	15.4274	14.7707	1.64153	7.56e-06	UP
C1_06280C_B	8.93769	10.3075	10.6099	7.45205	7.52101	8.15063	-3.55384	2.34e-10	DOWN
C1_06340W_B	5.42797	5.45254	5.95861	4.44191	4.21704	5.25115	-1.9871	0.0230488	DOWN
C1_06350W_A	9.35481	8.09851	8.00355	10.0744	10.6037	10.3082	2.44157	2.94e-05	UP
C1_06370C_A	10.7705	10.419	10.5105	9.67422	9.71106	9.39303	-1.42473	6.84e-05	NC
C1_06410W_A	8.03401	7.73819	7.85352	7.1573	7.03451	7.38787	-1.08491	0.0101512	NC
C1_06480C_A	9.34551	9.02514	9.47097	8.51532	8.45566	8.51601	-1.1975	0.00131989	NC
C1_06500W_A	8.10898	8.44201	8.41489	7.78134	6.84793	7.59393	-1.32304	0.00991011	NC
C1_06600W_A	12.3436	12.3405	12.1028	12.6396	13.1479	12.8804	0.920699	0.0142405	NC
C1_06680W_A	8.76704	9.34636	9.34481	8.49645	8.2529	8.53246	-1.12373	0.00762078	NC
C1_06690W_A	7.92425	8.87448	8.65357	7.10431	6.39976	7.35455	-2.375	1.63e-05	DOWN
C1_06700W_A	9.12288	10.821	10.6297	8.52013	8.20483	8.82485	-2.71217	1.59e-06	DOWN
C1_06790C_A	8.88573	8.9967	8.85382	9.15096	10.3877	9.86043	1.46058	0.00299563	NC
C1_06850W_A	11.4402	11.7661	11.3795	11.018	10.6953	10.7094	-1.04643	0.00506396	NC
C1_06860W_A	6.43485	5.12363	5.40025	6.2841	7.48414	7.7091	2.48882	0.00133895	UP
C1_06870C_A	6.43493	6.2555	6.31531	4.53985	4.8129	5.38823	-2.78237	2.49e-05	DOWN
C1_06900C_A	11.7369	12.2144	12.2361	11.3862	10.5755	11.3709	-1.31477	0.00450484	NC
C1_06920C_A	8.16446	8.54155	8.42991	7.55196	7.56319	7.87587	-1.10933	0.00700976	NC
C1_06970C_A	11.104	11.5183	11.3612	11.8661	12.6451	12.1045	1.31494	0.00199123	NC
C1_06980C_A	10.4848	10.5604	10.3572	10.8396	11.7384	11.3808	1.31138	0.00211346	NC
C1_07000W_A	8.89071	8.53364	8.54858	9.87765	10.5594	10.1685	2.30981	3.11e-09	UP
C1_07040C_A	3.09611	3.80229	3.93015	2.97219	2.85408	3.00156	-3.59684	0.00642712	DOWN
C1_07100C_A	7.31912	7.0505	7.20225	6.85249	6.36981	6.57198	-0.971192	0.0433666	NC
C1_07120W_A	14.1733	14.8297	14.7976	13.964	13.5419	13.5568	-1.33589	0.00126925	NC
C1_07130C_A	9.55101	9.62893	9.69841	10.12	10.7125	10.18	1.08476	0.00629068	NC
C1_07180W_A	11.278	12.2052	11.9075	11.3874	10.876	10.9385	-1.10509	0.0182527	NC
C1_07200W_A	8.19947	8.54191	8.45125	9.23233	8.67121	8.97547	0.867113	0.0411182	NC
C1_07360W_A	10.9583	10.7022	10.7223	11.0289	11.8399	11.2188	0.891017	0.0447021	NC
C1_07380C_A	10.8963	11.0595	10.7449	11.3431	11.8537	11.1521	0.840611	0.0480918	NC
C1_07480C_A	4.09307	4.03959	3.88327	4.32546	5.02661	4.84313	2.13159	0.00768721	UP
C1_07520C_A	11.3646	11.9046	11.8318	11.3642	10.0937	10.43	-1.37241	0.0126513	NC
C1_07590C_B	7.69952	8.21361	8.43906	7.37073	7.15545	7.73664	-1.11003	0.0254851	NC
C1_07630W_A	9.96491	9.70893	9.69953	10.3935	10.8251	10.3543	1.08951	0.0047105	NC
C1_07690C_A	8.09317	8.27998	8.442	7.64971	7.69556	7.68492	-0.938533	0.0166443	NC
C1_07700C_A	9.50711	9.81335	10.114	9.04656	8.77161	9.19227	-1.21166	0.00334186	NC
C1_07800W_A	7.28063	6.75112	6.94224	8.12854	8.77197	8.21483	2.18069	1.35e-06	UP
C1_07920W_A	8.68076	8.06995	8.31225	9.10284	9.36806	8.8304	1.10532	0.0130099	NC
C1_08010W_A	9.9773	10.6085	10.6646	9.81994	9.31793	10.0476	-1.00101	0.0355157	NC
C1_08040W_A	7.91074	6.72232	6.7869	8.94464	8.41974	8.00301	1.88213	0.00288206	UP
C1_08070W_A	15.3774	15.1348	15.0887	15.7955	15.9385	15.8965	0.961925	0.00451849	NC
C1_08080C_A	10.9684	10.3304	10.3334	11.6202	11.3425	11.1803	1.16783	0.00691698	NC
C1_08090C_A	11.8053	11.8661	11.6615	12.3609	12.1991	12.1887	0.679073	0.0491368	NC
C1_08200W_A	9.47008	9.1032	9.067	10.371	10.7631	10.205	1.81894	2.91e-06	UP
C1_08240C_A	7.44217	6.88972	6.67466	7.67212	8.08215	7.77009	1.27575	0.011542	NC
C1_08310W_A	11.8347	11.1394	11.1703	12.7425	12.2542	12.0223	1.36359	0.00334933	NC
C1_08330C_A	12.8169	12.2415	12.2551	13.9165	13.3326	14.6892	2.35	3.4e-06	UP
C1_08350C_A	12.9056	12.8561	12.8874	13.6734	13.859	13.1263	1.01942	0.010878	NC
C1_08370W_A	14.4799	14.7775	14.6189	15.364	15.6617	15.1197	1.10636	0.0031685	NC
C1_08470W_A	8.98875	8.73638	8.7804	9.36195	9.62028	9.32668	0.896123	0.0165602	NC
C1_08500C_A	16.4866	17.4708	17.3539	16.3075	15.8412	16.615	-1.25771	0.0119146	NC
C1_08520C_A	8.70169	8.26879	8.14783	9.67782	9.29234	9.01392	1.43397	0.00123784	NC
C1_08570C_A	8.1735	8.38753	8.57072	7.13884	6.58951	7.68864	-1.80256	0.000747182	DOWN
C1_08610C_A	16.3132	15.8513	15.5534	17.0025	16.8346	16.2026	1.111	0.0191319	NC
C1_08630W_A	10.6319	10.282	10.0573	10.9435	11.2294	10.7888	0.945523	0.0221211	NC
C1_08690W_A	9.60854	9.39125	9.25354	10.0832	10.475	10.1088	1.18602	0.00178726	NC
C1_08740C_A	12.2009	12.9421	12.7618	12.1689	11.6778	12.1663	-0.932448	0.03653	NC
C1_08770W_A	9.02852	8.82669	8.87729	8.30246	7.99788	8.30523	-1.06358	0.00506957	NC
C1_08810C_A	11.1093	10.62	10.3623	11.3505	11.8173	11.3656	1.14034	0.0103701	NC
C1_08820C_A	7.35194	7.25772	7.17924	7.62954	8.2846	7.69854	1.02219	0.0280627	NC
C1_08870C_A	9.05055	8.71196	8.88876	9.65979	9.30476	9.42853	0.86362	0.0254851	NC
C1_08900W_A	11.194	11.7096	11.7338	10.7802	10.0423	10.4739	-1.58764	0.000234414	DOWN
C1_08930C_A	8.2898	7.60971	7.97526	8.68741	9.11287	9.0209	1.45224	0.000977123	NC
C1_08980C_A	11.3809	12.587	12.8024	10.6876	10.0742	10.7674	-2.66742	2.91e-07	DOWN
C1_08990C_A	10.5276	10.9458	10.8506	10.3012	10.0231	10.0521	-0.953216	0.0112046	NC
C1_09000W_A	7.6539	7.77006	8.1962	7.26835	6.77356	7.51101	-1.06603	0.0372312	NC
C1_09020W_A	11.0199	10.901	11.0569	11.6088	11.9387	11.4564	0.999339	0.006305	NC
C1_09060C_A	7.63139	7.60662	8.25705	6.74268	6.79705	7.25537	-1.47459	0.00312676	NC
C1_09070W_A	9.1391	9.21674	9.43719	8.22009	7.71051	8.38001	-1.70214	4.76e-05	DOWN
C1_09090C_B	10.0167	9.7288	9.78333	10.239	10.9875	10.5557	1.1442	0.00628637	NC
C1_09150W_A	17.0698	16.4097	16.0313	17.181	17.6971	17.042	1.075	0.0355433	NC
C1_09160W_A	9.53366	9.61383	9.57751	9.76539	10.5688	10.8508	1.31869	0.00454329	NC
C1_09200W_A	8.55394	8.6624	8.67193	9.12967	9.32512	9.37841	0.973692	0.00635103	NC
C1_09210C_A	13.2543	12.982	12.7733	14.4162	15.8953	15.094	3.26501	1.54e-11	UP
C1_09300C_A	4.16081	3.76681	3.92286	4.26499	4.74593	4.5571	1.70395	0.0456274	UP
C1_09320C_A	12.8944	12.3013	12.1963	13.6257	13.7152	12.9588	1.39042	0.00279007	NC
C1_09340C_A	9.92428	10.4491	10.4552	9.54077	9.30524	9.86191	-1.03592	0.0160266	NC
C1_09470C_A	8.84448	9.01383	8.95846	9.61172	10.4339	9.81019	1.57083	0.000195784	UP
C1_09480W_A	7.51742	7.5757	7.63155	8.20537	8.55773	8.78293	1.48728	0.000200832	NC
C1_09580C_A	6.06846	5.86682	5.94643	6.38017	7.35688	7.30603	1.9521	0.000340815	UP
C1_09600C_A	6.41058	6.41831	6.58578	6.99815	6.81611	7.58447	1.19326	0.0199935	NC
C1_09640W_A	12.2231	12.1545	11.9113	12.8178	12.771	12.8776	1.03434	0.002245	NC
C1_09800C_A	8.32166	8.59684	9.05535	7.49501	7.48831	7.66068	-1.76723	2.89e-05	DOWN
C1_09840C_A	10.0889	10.0607	9.921	9.44118	9.51458	9.2098	-0.925355	0.00984592	NC
C1_09960W_A	8.82875	8.62167	8.66256	8.8853	9.91857	9.51517	1.19662	0.0112979	NC
C1_09990W_A	8.60387	8.306	8.65656	7.48938	7.35518	7.74927	-1.53101	0.000124383	DOWN
C1_10020W_A	9.87949	10.2724	10.1279	10.7331	10.9986	10.3646	0.905783	0.0293326	NC
C1_10070C_A	11.4658	11.1489	11.0759	12.1774	12.1792	11.6411	1.12807	0.00481316	NC
C1_10080W_A	8.18019	7.57994	7.38837	8.89323	8.78254	8.35138	1.41233	0.00391143	NC
C1_10160W_A	14.2286	13.8708	13.6813	14.7147	14.5581	14.2755	0.830766	0.0412788	NC
C1_10180C_B	13.5687	12.5417	12.5221	14.1605	14.3627	14.0024	1.70076	0.000699013	UP
C1_10190W_A	11.7576	10.6885	10.7042	12.2797	12.6185	12.0784	1.68346	0.00127471	UP
C1_10210C_A	9.22479	9.92317	10.2001	8.93365	8.78569	9.17336	-1.29187	0.00574571	NC
C1_10250C_A	6.60138	6.24465	6.37133	7.18323	6.73863	6.97822	0.972159	0.0482489	NC
C1_10270C_A	9.80402	10.2606	10.4387	9.42804	9.49253	9.66301	-0.975354	0.0161188	NC
C1_10280C_A	11.5931	12.3419	12.5456	11.6098	10.7681	11.1892	-1.41509	0.00462302	NC
C1_10290W_A	9.28866	11.9365	12.1712	9.13606	9.5133	9.5887	-3.16478	0.00996879	DOWN
C1_10320W_A	6.97259	6.90098	7.03135	6.3252	6.02143	6.35973	-1.26113	0.00651364	NC
C1_10340W_A	8.38716	7.83615	7.89969	8.6263	8.7178	8.79142	0.976702	0.0220631	NC
C1_10360C_B	12.3547	12.9318	13.128	12.0311	11.6893	12.3571	-1.13372	0.0129645	NC
C1_10720C_A	9.67783	9.4966	9.51563	9.9119	10.4948	10.004	0.879302	0.0301459	NC
C1_10820C_A	9.54571	9.79086	9.69931	9.35117	8.90439	9.13355	-0.794042	0.0427436	NC
C1_10850W_A	3.76957	4.2819	4.26264	4.32465	5.62149	5.35188	2.73317	0.00306339	UP
C1_10860C_A	8.44936	8.5003	8.54363	8.93941	10.3006	9.29041	1.72028	0.00110642	UP
C1_10910C_A	9.47893	9.52724	9.2854	9.53578	10.8119	10.3088	1.30826	0.00944219	NC
C1_10930C_A	9.12847	9.01242	9.02555	9.39651	9.58967	9.73019	0.774464	0.0350603	NC
C1_10950C_A	9.32123	8.81641	8.91053	9.74377	9.91353	9.61166	1.06833	0.00762078	NC
C1_10970W_A	8.61289	8.25138	8.20602	9.33767	8.79233	8.95483	1.02127	0.0171181	NC
C1_10980W_A	4.87682	5.60907	5.7063	4.15221	4.41291	4.54066	-2.62584	0.000425232	DOWN
C1_11120C_A	11.2685	11.8283	11.7383	10.9821	10.0481	10.8194	-1.37018	0.00424523	NC
C1_11170W_A	10.3375	10.7716	10.7618	10.2837	9.26981	9.88136	-1.09278	0.0259525	NC
C1_11240C_A	12.0678	12.5493	12.516	11.3622	10.5262	11.0832	-1.95202	6.18e-06	DOWN
C1_11250W_A	11.4633	12.0175	11.9134	10.937	10.3208	10.5659	-1.71173	2.67e-05	DOWN
C1_11260C_A	5.91282	5.40083	5.64778	5.24928	4.39425	4.70295	-1.79713	0.0206625	DOWN
C1_11270W_A	15.9372	15.6667	15.524	14.9967	14.8394	14.6607	-1.26544	0.000377993	NC
C1_11310C_A	12.3524	11.8536	11.8977	12.7301	12.9867	12.7032	1.08571	0.00493491	NC
C1_11320C_A	13.8568	12.7169	12.5987	15.3858	15.7454	15.1069	3.18962	3.09e-09	UP
C1_11330C_A	11.6156	11.2474	11.2877	12.0588	12.2746	11.897	0.996276	0.00768222	NC
C1_11340W_A	5.77018	5.86586	5.99042	6.48763	7.29184	6.7023	1.77214	0.000790696	UP
C1_11400C_A	8.69419	9.48354	9.67421	8.41647	7.75532	8.75024	-1.44907	0.00870616	NC
C1_11430W_A	8.49763	8.57248	8.52459	7.7956	7.45024	7.97869	-1.18367	0.00381113	NC
C1_11470C_A	5.96064	6.34255	6.51696	4.96976	4.76976	5.51667	-2.32011	0.000325026	DOWN
C1_11500C_A	7.67588	7.60333	7.7344	7.09913	6.92733	7.16311	-0.97854	0.0167884	NC
C1_11590W_A	11.409	12.0418	12.0235	11.1535	11.0657	11.4294	-0.912857	0.02973	NC
C1_11660W_A	14.3995	15.4106	15.2624	14.1609	12.9826	13.7487	-1.95462	0.000291189	DOWN
C1_11700C_A	11.0911	12.309	12.1209	10.8512	10.784	11.1757	-1.44208	0.00382473	NC
C1_11720W_A	4.86486	5.50049	5.3273	4.51267	4.30824	4.82878	-1.67153	0.0273905	DOWN
C1_11730W_A	9.9334	11.2493	11.2104	9.44653	9.81695	10.0229	-1.66574	0.0019004	DOWN
C1_11850W_A	13.1742	13.4398	13.2087	13.7977	13.9181	13.7415	0.776398	0.0245194	NC
C1_11910W_A	4.60899	4.50458	4.90674	3.87262	3.93384	4.33887	-1.80575	0.0342079	DOWN
C1_12010C_A	10.3196	11.7664	11.9011	9.50478	9.66936	9.82312	-2.66601	2.91e-07	DOWN
C1_12050W_A	11.6823	12.2426	12.0761	11.5434	11.1301	11.4148	-0.933615	0.0200237	NC
C1_12080W_A	8.58397	9.07871	8.98903	8.12616	7.8342	8.34351	-1.18482	0.00579503	NC
C1_12190W_A	8.01052	8.18907	8.10463	8.20401	9.18555	8.78444	1.04352	0.0301125	NC
C1_12200W_A	7.55536	7.77243	8.14637	6.88665	6.49098	7.37125	-1.40028	0.0089575	NC
C1_12220W_A	6.28064	6.87303	6.89139	5.41527	5.74122	6.16004	-1.6311	0.00629068	DOWN
C1_12320C_A	8.1781	7.70227	7.71854	8.9454	8.57153	8.46363	1.20452	0.00607965	NC
C1_12340C_A	9.35855	9.46077	9.45542	9.96521	10.3773	10.024	1.04387	0.00433305	NC
C1_12370W_A	10.4657	9.68482	9.81941	10.8037	10.972	10.5476	1.07603	0.0181201	NC
C1_12430W_A	9.62795	9.74937	9.60802	8.9846	8.84319	8.83148	-1.14891	0.00075461	NC
C1_12450C_A	11.93	12.5238	12.5521	11.661	11.682	11.4934	-1.08588	0.0058899	NC
C1_12470W_A	8.51508	9.42412	9.46027	7.7769	8.16297	7.81275	-1.92426	4.32e-05	DOWN
C1_12490W_A	10.8956	11.8622	11.9249	10.4865	10.161	10.7501	-1.66744	0.000514284	DOWN
C1_12520W_A	6.41693	6.50317	6.79033	6.02258	5.54357	6.15014	-1.17461	0.0365002	NC
C1_12560C_A	3.14095	3.16122	2.96326	3.43495	4.2153	3.41387	2.70404	0.0165602	UP
C1_12570C_A	10.8719	11.1116	11.1722	10.6425	10.2373	10.395	-0.900845	0.0161508	NC
C1_12600C_A	12.4375	12.3791	12.2583	11.196	10.9029	10.7491	-2.01819	2.52e-09	DOWN
C1_12640W_A	5.56196	5.44001	5.95981	4.72602	4.99109	4.95434	-1.73084	0.00610219	DOWN
C1_12720C_A	7.00774	7.72904	8.11066	5.09395	5.1319	5.64339	-4.26558	7.98e-14	DOWN
C1_12750C_A	7.49722	7.11162	7.53578	7.51628	8.62592	7.86771	1.09741	0.0480918	NC
C1_12770W_A	9.97541	10.0508	10.1344	10.7418	10.5354	10.4291	0.75922	0.0333958	NC
C1_12830C_A	8.57778	8.87736	9.02276	8.0263	7.50481	8.39353	-1.22161	0.0123436	NC
C1_12910W_A	3.64612	3.19897	3.16551	3.83847	4.13662	4.72684	3.21298	0.00559126	UP
C1_12970C_A	10.9659	10.6953	10.6341	11.1678	11.7584	11.1612	0.901938	0.0316116	NC
C1_13020C_A	8.7041	9.03567	9.1748	8.25467	7.90588	8.52321	-1.10257	0.0125639	NC
C1_13060C_A	10.7942	10.4854	10.2819	11.9196	12.6489	12.0955	2.49502	4.68e-10	UP
C1_13070C_A	7.48609	7.10061	6.8914	8.46401	7.65906	8.31286	1.57642	0.00155035	UP
C1_13100W_A	11.1528	10.791	11.2893	10.3638	10.8301	9.84453	-0.979462	0.0454919	NC
C1_13110C_A	12.5936	12.5887	12.5068	13.1814	13.0913	12.8789	0.709815	0.0399682	NC
C1_13120C_A	8.487	8.43269	8.99034	7.92984	7.79306	8.26945	-0.990727	0.0293326	NC
C1_13130C_A	9.63182	9.74165	9.91462	10.3481	11.8495	12.1008	2.71288	4.45e-07	UP
C1_13140C_A	15.215	14.6567	14.7196	15.8065	15.5385	15.3409	0.980942	0.0173034	NC
C1_13160W_A	12.5684	13.4988	13.4278	12.3805	12.026	12.194	-1.47492	0.000883713	NC
C1_13200C_A	7.08021	6.86171	6.81382	7.483	7.75951	7.15718	0.955612	0.0451991	NC
C1_13250W_A	10.9835	10.5084	10.6185	11.5921	12.3114	11.7996	1.76076	1.9e-05	UP
C1_13270W_A	9.56778	9.91982	10.103	9.51061	8.63289	8.75548	-1.24019	0.0119146	NC
C1_13450W_A	15.062	15.3736	15.4337	13.8824	13.8052	14.5188	-1.69598	4.55e-05	DOWN
C1_13480W_A	15.2076	15.9702	15.8756	15.0335	14.1316	15.0268	-1.32354	0.00848631	NC
C1_13580W_A	10.2222	10.4769	10.4612	9.83049	9.60259	9.70941	-0.985891	0.00506396	NC
C1_13590W_A	3.93843	3.77633	4.06285	4.09166	4.50795	4.85536	1.75731	0.0440765	UP
C1_13600W_A	3.17501	3.1909	3.34762	3.58852	3.70649	4.10721	2.37294	0.0187421	UP
C1_13660W_A	7.81014	8.38212	8.63983	7.55041	7.35136	7.82377	-1.14055	0.0197591	NC
C1_13740W_A	8.35571	9.31797	9.44169	8.07952	7.92055	8.35146	-1.50334	0.00297486	DOWN
C1_13750C_A	6.39571	6.18767	6.05674	6.56342	7.44636	6.88736	1.37859	0.0116421	NC
C1_13780W_A	11.3125	11.6568	11.6379	10.7721	10.7333	11.049	-0.991724	0.00699588	NC
C1_13810W_A	12.0977	12.6708	12.529	11.5808	11.9654	11.7157	-0.995949	0.0123929	NC
C1_13860C_A	13.5843	14.6185	14.405	13.3494	12.5437	13.4522	-1.56869	0.0026478	DOWN
C1_13940W_A	11.7042	10.3306	10.3321	12.1788	11.9992	11.6819	1.39346	0.0210119	NC
C1_13980C_A	8.63173	8.45686	8.5337	8.67939	9.66103	9.25118	1.07748	0.0216044	NC
C1_14020W_A	5.73584	5.31273	5.22818	5.69012	6.24307	6.24416	1.24229	0.0466941	NC
C1_14060W_A	13.008	13.4685	13.3578	11.9547	11.0943	12.0934	-2.15402	3.27e-06	DOWN
C1_14090W_A	9.09356	9.52436	9.36972	9.92486	10.0882	9.74742	0.860602	0.0277261	NC
C1_14140C_A	10.8455	10.6787	10.7246	10.0667	10.4342	10.2148	-0.731268	0.0462024	NC
C1_14180W_A	10.152	10.6947	10.7777	10.7852	11.7308	11.3471	1.12119	0.0203104	NC
C1_14190C_A	12.0075	11.3557	11.2391	12.6481	12.5757	11.9815	1.21944	0.00983043	NC
C1_14270W_A	7.89074	7.67848	7.68538	8.29472	8.84635	8.73081	1.36566	0.000816721	NC
C1_14470W_A	9.39297	9.33168	9.40127	9.8361	10.4438	10.1216	1.15212	0.00283927	NC
C1_14480W_A	7.57557	7.59252	7.62795	8.29367	8.62727	8.16069	1.20798	0.00243845	NC
C1_14520W_A	11.5017	11.7329	11.7969	12.2972	12.3814	12.0786	0.828637	0.0208297	NC
C2_00030W_A	10.6684	10.2406	10.2801	10.9869	11.4112	11.4113	1.2637	0.00119464	NC
C2_00070C_A	11.9117	11.4962	11.3346	12.2082	12.5742	12.1522	1.03417	0.0117202	NC
C2_00080C_A	9.08361	8.99523	9.18963	9.5362	9.84664	9.76933	0.934354	0.00983043	NC
C2_00150W_A	11.5013	11.1351	10.9427	11.6341	11.9574	11.824	0.857649	0.03193	NC
C2_00160C_A	11.3594	11.3121	11.2573	11.7298	12.2021	11.8674	0.923949	0.0112717	NC
C2_00210W_A	11.5742	11.2074	11.0229	12.1588	12.0336	11.5408	0.934029	0.0304612	NC
C2_00240C_A	9.70873	9.55415	9.52378	9.90872	10.4462	10.0037	0.799489	0.0460174	NC
C2_00250W_A	15.0978	15.1702	15.0399	15.7979	15.6745	15.4435	0.780233	0.0248663	NC
C2_00270C_A	9.60665	9.60891	9.53557	10.2152	10.31	10.0528	0.898807	0.0090897	NC
C2_00280C_A	8.40054	8.24035	8.01556	8.79167	9.32951	8.81084	1.1687	0.00602027	NC
C2_00370W_A	10.5321	10.5496	10.351	10.8872	11.3206	10.8862	0.82538	0.0305145	NC
C2_00400C_A	11.0575	10.913	10.815	11.7236	11.7057	11.475	1.02252	0.00296412	NC
C2_00410C_A	10.0991	9.89961	9.85157	10.9892	10.8502	10.7263	1.31764	0.000100264	NC
C2_00460W_A	5.52371	5.14126	5.28147	6.31435	7.23009	6.9372	2.84642	1.73e-07	UP
C2_00480C_A	12.13	12.2404	11.7781	13.1192	13.5228	12.9595	1.66724	1.51e-05	UP
C2_00600C_A	12.5595	12.713	12.5445	13.5424	13.62	13.0009	1.16532	0.00247999	NC
C2_00610C_A	9.23068	9.14046	9.25718	9.93371	9.87442	9.82964	0.987198	0.00328554	NC
C2_00620C_A	8.2315	8.26698	8.03139	8.59159	8.81162	8.73385	0.811007	0.0334024	NC
C2_00640W_A	9.32585	9.38788	9.44769	9.39978	10.511	10.0473	1.00303	0.0385086	NC
C2_00670C_A	4.18359	4.84819	4.97457	3.55338	3.64307	3.60714	-3.8422	4.53e-05	DOWN
C2_00680C_A	14.5691	15.3671	14.7614	13.1484	12.4992	12.6318	-3.10773	2.08e-13	DOWN
C2_00690W_A	8.99661	10.1165	9.76536	7.88381	8.05613	7.91819	-2.63544	2.85e-09	DOWN
C2_00750W_A	10.9146	11.3382	11.4386	10.0389	10.0579	9.69843	-1.90269	2.81e-07	DOWN
C2_00760C_A	13.7814	13.9107	13.8822	15.1275	16.3667	15.5972	2.80841	1.7e-10	UP
C2_00840W_A	9.09931	8.85717	8.65676	8.52509	8.13051	8.15209	-0.90629	0.03193	NC
C2_00850W_A	9.80947	9.92582	9.77476	10.2761	11.0591	10.6593	1.26749	0.00199123	NC
C2_00860C_A	12.6244	13.0617	13.0928	11.8357	11.1195	11.3653	-2.10871	2.37e-07	DOWN
C2_01010W_A	16.0732	15.1778	15.1237	16.8695	16.6248	16.7025	1.69578	0.000274253	UP
C2_01020W_A	16.3149	16.0551	16.022	16.8545	16.8199	16.714	0.945006	0.00544446	NC
C2_01030W_A	10.3232	10.297	10.2573	11.089	11.0001	10.8361	0.998304	0.00285018	NC
C2_01090C_A	7.15743	7.60421	8.3054	6.33492	6.48892	6.71637	-2.05952	0.000123982	DOWN
C2_01170C_A	9.98752	10.5467	10.3846	9.54255	9.14506	9.55085	-1.31919	0.001058	NC
C2_01210C_A	12.2509	11.9481	11.8289	12.6252	13.0633	12.5511	1.07269	0.00680438	NC
C2_01220W_A	9.96175	10.1983	10.3179	9.66946	9.10359	9.563	-1.02069	0.0127692	NC
C2_01260W_A	6.79844	7.0273	7.41479	6.1465	5.88029	6.71772	-1.37106	0.0182527	NC
C2_01270W_A	8.71749	8.07259	8.47855	7.60689	7.6877	7.66675	-1.23582	0.00349528	NC
C2_01300C_A	11.5489	11.9204	12.2093	10.7362	10.828	10.8538	-1.6153	1.21e-05	DOWN
C2_01320W_A	6.44224	6.97085	7.65424	5.83229	6.57324	6.40524	-1.38344	0.0330715	NC
C2_01330C_A	8.93661	8.99886	9.15156	8.26083	8.55153	8.41522	-0.929719	0.0130099	NC
C2_01350C_A	9.72591	9.8476	9.87168	8.97836	9.13213	9.3002	-0.992991	0.00557409	NC
C2_01410C_A	10.7082	11.5729	11.6243	10.0109	9.75367	10.7336	-1.61984	0.00222809	DOWN
C2_01420C_A	7.20922	7.74736	8.06024	6.76992	6.2217	7.20275	-1.48379	0.0116168	NC
C2_01430W_A	9.21363	9.7637	9.86844	8.80961	8.53778	9.13509	-1.17567	0.00914502	NC
C2_01450C_A	8.40285	7.20049	7.31655	9.01897	9.37334	9.86994	2.51189	1.64e-05	UP
C2_01480W_A	11.9705	11.9062	11.7649	12.3249	12.8271	12.7116	1.0896	0.00299563	NC
C2_01490C_A	9.15316	9.36105	9.37178	9.59565	10.0051	9.86477	0.78679	0.0393586	NC
C2_01520W_A	8.58619	9.01807	8.79174	8.24715	8.196	8.36245	-0.82099	0.0385728	NC
C2_01550W_A	10.7697	11.242	11.1705	10.491	9.8145	10.3165	-1.21102	0.00462807	NC
C2_01590W_A	13.2455	13.1068	13.1357	13.7874	13.7682	13.6146	0.806793	0.014681	NC
C2_01600C_A	11.6939	12.2525	12.0213	11.381	10.2183	10.7889	-1.60121	0.00155407	DOWN
C2_01670C_A	9.83926	10.4191	10.3569	9.62379	9.09975	9.6352	-1.10186	0.0118138	NC
C2_01690W_A	12.0654	11.7882	11.6868	12.4074	12.4275	12.3388	0.767386	0.0321179	NC
C2_01740C_A	7.26584	6.93874	7.21507	7.5114	8.35875	7.87557	1.29682	0.00782589	NC
C2_01890W_A	10.19	10.1478	9.99604	10.0304	11.5715	11.0999	1.37031	0.0116096	NC
C2_01910W_A	5.53033	5.26854	5.36428	4.77797	4.5834	4.50674	-1.81896	0.00520618	DOWN
C2_01930C_B	9.79326	10.8112	10.8844	9.2061	9.32631	9.14245	-1.99503	1.26e-05	DOWN
C2_01950C_B	7.11668	7.24106	7.50789	6.60597	5.90038	6.75171	-1.37562	0.013016	NC
C2_02000W_A	10.8657	11.3563	11.223	10.6517	10.3848	10.4595	-0.959553	0.0114914	NC
C2_02010C_A	8.21833	8.64564	8.67006	7.49127	7.72657	7.51842	-1.46233	0.00026058	NC
C2_02060C_A	9.76371	7.84991	8.43316	11.4622	9.63817	13.1314	4.42175	0.0087978	UP
C2_02070W_A	2.82834	2.69182	2.71381	3.23798	2.95572	4.23879	3.91847	0.00298688	UP
C2_02180W_A	13.2767	13.359	13.4471	12.4859	11.9395	11.971	-1.72783	3.27e-06	DOWN
C2_02190C_A	7.36523	7.50938	7.74296	7.00815	6.46324	6.44221	-1.43821	0.00327462	NC
C2_02220C_A	6.39503	6.61685	6.76038	5.69218	5.46037	5.02711	-2.20386	0.000120497	DOWN
C2_02390W_A	14.0028	14.2055	14.1166	13.8525	12.8433	12.7786	-1.19237	0.0191445	NC
C2_02420C_A	9.49305	9.72662	9.67523	10.211	10.6045	10.3859	1.13448	0.00169448	NC
C2_02460W_A	10.6147	11.2601	11.1396	10.5068	10.1063	10.5303	-0.927446	0.0301426	NC
C2_02490C_A	10.6677	10.653	10.5547	11.0311	11.3651	11.2528	0.866822	0.0129055	NC
C2_02530W_A	2.91538	2.92928	2.95806	3.36021	3.45007	3.31193	2.24651	0.0388245	UP
C2_02540W_A	9.20299	9.07403	9.37042	9.89772	9.73349	9.5911	0.775233	0.0391968	NC
C2_02550C_A	11.2364	11.4699	11.7137	10.8255	10.2484	10.3029	-1.44416	0.00040848	NC
C2_02590W_A	16.409	16.1677	16.2931	15.5946	14.8244	15.0161	-1.57328	0.000132226	DOWN
C2_02750C_A	4.61322	4.51848	4.54157	4.72458	5.10294	5.51909	1.45818	0.0461951	NC
C2_02820C_A	9.4399	8.82729	8.58226	9.73889	10.3927	10.1313	1.62198	0.000667564	UP
C2_02850W_A	8.91692	7.98367	8.5656	6.27795	6.54662	7.88211	-2.14539	0.00268188	DOWN
C2_02860W_A	13.2142	12.4702	12.5213	13.6713	14.827	13.6162	1.98887	0.000254709	UP
C2_02880C_A	7.43452	7.79713	7.69818	7.1716	6.71897	6.83215	-1.17808	0.0097783	NC
C2_02970C_A	15.6552	14.8485	14.9647	16.7489	16.3934	17.4899	2.50965	3.79e-07	UP
C2_03020C_A	12.1187	12.0481	12.048	11.1817	10.3642	11.3992	-1.44979	0.00186206	NC
C2_03030W_A	10.386	10.7451	10.5269	9.81107	9.62849	10.0178	-1.06796	0.00440827	NC
C2_03080W_A	12.6814	12.3272	12.207	13.3987	12.997	13.1	1.08373	0.00497634	NC
C2_03140C_A	11.9809	11.8411	11.6472	12.6567	12.8302	12.429	1.17937	0.00103467	NC
C2_03170W_A	6.35267	6.15582	6.38782	5.63458	5.51803	5.81784	-1.22691	0.0187054	NC
C2_03260W_A	8.78629	8.60185	8.61205	8.24705	7.65394	8.18538	-0.928443	0.0333958	NC
C2_03300W_A	9.75393	9.85735	9.86757	10.6261	10.7929	10.5347	1.20969	0.000261726	NC
C2_03310C_A	9.57699	9.19695	9.27844	9.82143	10.3703	9.8356	0.991733	0.0181201	NC
C2_03320W_A	11.6157	11.7983	11.732	12.679	12.7553	12.5225	1.35272	2.49e-05	NC
C2_03360W_A	10.4023	11.2213	11.0483	10.3276	9.81913	10.212	-1.16166	0.0101842	NC
C2_03370W_A	8.22099	8.39501	8.30828	9.72108	8.93176	9.38091	1.61646	9.25e-05	UP
C2_03500W_A	11.9688	11.3781	11.1595	12.0875	12.6336	12.2524	1.13546	0.0134395	NC
C2_03540W_A	10.2498	10.3884	10.5362	10.8479	11.7796	11.3659	1.44193	0.000845497	NC
C2_03560C_A	9.36544	9.50025	9.17901	10.3815	10.5859	10.2941	1.5694	5.82e-06	UP
C2_03600W_A	8.76095	9.5658	9.35042	8.85595	7.79484	8.6779	-1.10104	0.0496907	NC
C2_03610W_A	8.97144	8.7535	8.72191	10.1191	9.58678	10.0171	1.63808	1.26e-05	UP
C2_03640W_A	11.4151	11.4511	11.2519	9.34377	9.36895	10.8947	-1.78501	0.00477102	DOWN
C2_03670W_A	7.32937	6.98962	7.33651	8.31901	8.33309	8.18704	1.64899	2.03e-05	UP
C2_03680W_A	8.59547	8.46792	8.39078	8.60943	9.41833	9.19982	0.980948	0.0303748	NC
C2_03710W_A	4.66488	4.0662	4.11669	5.23955	5.36882	5.10986	2.27402	0.00324324	UP
C2_04110W_A	6.66605	6.16374	6.3123	6.88508	7.36876	7.17924	1.28429	0.0100129	NC
C2_04140W_A	10.6649	11.5966	11.4453	10.6269	10.296	10.8442	-0.998627	0.0376991	NC
C2_04170C_A	10.3553	10.329	10.4325	11.0803	11.2494	10.73	0.967841	0.00924821	NC
C2_04190C_A	11.5394	11.8928	11.5406	10.9948	10.1684	11.0047	-1.27386	0.00547263	NC
C2_04230W_A	9.31787	9.49938	9.27416	8.88676	8.4	8.35751	-1.1798	0.00394951	NC
C2_04270W_A	7.97225	8.07332	8.29093	7.45734	7.47609	7.5888	-0.959456	0.0161078	NC
C2_04330C_A	8.48891	9.01634	9.15052	7.66138	7.89576	7.78255	-1.7309	2.42e-05	DOWN
C2_04340C_A	5.87451	6.07559	6.24293	5.31572	4.83753	5.72684	-1.42981	0.0362909	NC
C2_04390W_A	5.19891	5.43581	5.15085	5.6984	6.73008	6.02442	1.87245	0.00315886	UP
C2_04470W_A	8.03419	7.48477	7.71014	8.46114	8.288	8.84259	1.20655	0.00748733	NC
C2_04480W_A	8.67927	8.57771	8.47719	9.17217	9.19076	9.53326	1.08983	0.00368544	NC
C2_04540C_A	9.99894	10.2792	10.3275	9.3388	9.27569	9.05464	-1.44159	4.63e-05	NC
C2_04580W_A	10.6891	11.0206	11.1949	10.1824	10.1854	10.314	-1.10179	0.00278198	NC
C2_04590C_A	11.686	11.5253	11.6221	12.241	12.3455	12.1796	0.928887	0.00470287	NC
C2_04670W_A	7.93962	7.64879	7.55809	8.752	8.69879	7.91594	1.20788	0.0125982	NC
C2_04680W_A	10.1167	9.52071	9.32459	10.6351	10.8197	10.2	1.26806	0.00672664	NC
C2_04690C_A	6.78063	6.60414	6.66109	6.04606	5.60652	6.20183	-1.27086	0.0164783	NC
C2_04720C_A	8.40659	9.10471	9.05664	8.14911	8.17862	8.3247	-1.02472	0.0200165	NC
C2_04730W_A	8.029	7.88787	8.3971	7.4385	7.19648	7.29524	-1.27649	0.00271778	NC
C2_04740C_B	5.04507	5.15136	5.50771	4.27242	4.62312	4.44887	-2.00522	0.00462807	DOWN
C2_04750W_A	10.4729	10.7864	10.9659	8.89495	9.21248	8.89176	-2.57302	3.89e-13	DOWN
C2_04760W_A	10.3369	10.5127	10.4506	9.49283	9.56	9.68917	-1.24775	0.000166196	NC
C2_04770W_A	6.58895	6.42804	6.49965	6.76285	7.63761	7.17637	1.2411	0.0164813	NC
C2_04780W_A	9.86035	10.0866	9.96556	10.567	11.5164	10.8984	1.57971	0.000261726	UP
C2_04810W_A	8.19469	7.99503	8.01813	9.10676	9.30005	8.84631	1.54937	3.17e-05	UP
C2_04880C_A	9.41206	9.59926	9.68329	9.07588	8.41323	8.85723	-1.11763	0.00800639	NC
C2_04940C_A	10.5085	10.9703	10.9603	9.75272	9.93261	9.9593	-1.38022	0.000151086	NC
C2_04950C_A	13.3617	13.2427	13.2001	14.3174	14.2794	14.0401	1.36314	2.49e-05	NC
C2_04970W_A	8.29514	9.36529	9.75307	6.77058	6.66555	6.76949	-3.96094	1.15e-15	DOWN
C2_04990W_A	7.96504	7.72299	7.80156	7.38436	7.19402	7.05748	-0.978515	0.0196055	NC
C2_05000C_A	9.39048	9.54734	9.43715	9.91361	10.3308	9.90417	0.891193	0.0188671	NC
C2_05020W_A	8.28102	7.83784	7.91489	8.73264	8.72822	8.66431	1.03402	0.00950327	NC
C2_05080C_A	7.13109	6.81932	6.79824	7.59077	7.63516	7.68262	1.14955	0.00628637	NC
C2_05090W_A	9.88729	9.54025	9.6052	10.7665	10.6767	10.5314	1.42182	4.56e-05	NC
C2_05150W_A	9.40617	9.21519	9.19925	9.67459	9.82699	9.78371	0.71589	0.0461475	NC
C2_05180W_A	14.775	13.8953	14.0511	15.3573	15.3291	15.4737	1.54204	0.000444503	UP
C2_05200C_A	8.9514	8.65223	8.84122	9.34225	9.50283	9.29604	0.836015	0.0242415	NC
C2_05220C_A	9.06199	9.07466	9.21234	8.59396	8.07941	8.61167	-0.994836	0.01603	NC
C2_05250C_A	11.6795	12.3417	12.4231	11.4097	10.6498	11.3242	-1.4619	0.00186926	NC
C2_05260W_B	12.0836	12.6103	12.4925	11.5677	11.5405	11.3266	-1.34545	0.000234414	NC
C2_05300C_A	9.77188	9.94043	9.94971	10.3825	10.5434	10.4455	0.830115	0.0157256	NC
C2_05350C_A	7.29947	7.37119	7.62256	6.71723	6.54897	6.56894	-1.37286	0.00136513	NC
C2_05380W_A	10.14	9.61761	9.36945	10.4725	10.6397	10.2156	1.01667	0.0236405	NC
C2_05390C_A	3.62358	4.36823	4.40303	3.50434	3.50778	3.53407	-2.40056	0.0164813	DOWN
C2_05400W_B	6.58499	7.16869	7.2594	6.03338	5.7425	5.5415	-2.20787	3.24e-05	DOWN
C2_05410W_A	12.6277	12.7033	12.5338	13.1094	13.1996	13.0283	0.705421	0.0360706	NC
C2_05460W_A	14.5677	15.4326	15.4152	14.0032	13.4721	14.4255	-1.66982	0.000858871	DOWN
C2_05470W_A	9.32942	9.49422	9.46302	10.0392	10.0875	10.2334	1.01564	0.00298113	NC
C2_05480C_A	6.4699	6.61372	6.80169	6.86925	7.38202	7.37849	0.998886	0.0411622	NC
C2_05490W_A	7.38787	6.92814	6.8296	7.575	7.73395	7.65991	0.932985	0.0456247	NC
C2_05500W_A	12.7285	12.7038	12.6224	13.3861	13.1038	13.2327	0.806178	0.0169361	NC
C2_05520W_A	8.41959	8.09752	8.20389	9.04727	8.89987	8.81625	1.02228	0.00697878	NC
C2_05580W_A	10.7701	10.8863	10.8765	9.95771	9.98228	10.2802	-1.10926	0.00150755	NC
C2_05590C_A	9.18329	9.69163	9.52665	8.38414	8.42896	8.60663	-1.50725	6.31e-05	DOWN
C2_05640W_A	11.3046	10.5708	10.4508	11.7424	11.5602	11.4999	1.09713	0.0165508	NC
C2_05650W_A	9.24002	9.47468	9.59082	8.82712	8.33666	9.13187	-0.937081	0.041224	NC
C2_05680W_A	8.11458	8.47247	8.64741	7.72891	7.22433	7.88971	-1.20793	0.0104966	NC
C2_05730C_A	9.35171	9.73528	9.73319	8.93277	8.49889	9.01722	-1.15808	0.00497634	NC
C2_05740W_A	10.8785	10.8557	10.7213	10.2882	10.2344	10.0614	-0.904093	0.00828807	NC
C2_05760C_A	11.165	10.8903	10.8929	11.8574	12.365	11.8234	1.5198	5.65e-05	UP
C2_05920C_A	12.041	11.859	11.7546	12.6089	12.6104	12.1573	0.844352	0.0270778	NC
C2_05950C_A	11.1847	9.92591	9.74784	11.2038	11.981	11.6714	1.68059	0.00595662	UP
C2_05990C_A	9.10656	7.64467	7.82459	10.0573	10.6942	10.61	3.04124	5.47e-07	UP
C2_06000W_A	9.14464	8.77234	8.74256	9.79744	10.0925	9.78283	1.47251	9.27e-05	NC
C2_06030W_A	9.42682	9.65565	9.66256	8.84608	9.09546	9.10278	-0.838873	0.0236405	NC
C2_06090W_A	8.26619	8.36861	8.3248	8.70252	9.01046	8.93522	0.859624	0.0213832	NC
C2_06140C_A	3.81887	3.81573	3.58391	4.19502	4.96056	4.38237	2.48426	0.00458746	UP
C2_06200C_A	8.22695	8.08966	8.23274	8.87771	9.15145	8.99842	1.25318	0.000448746	NC
C2_06250C_A	8.09052	8.59858	8.75944	7.73965	6.81905	7.77637	-1.52128	0.00544446	DOWN
C2_06260W_A	6.8749	6.43196	6.73429	6.03346	6.01852	6.26765	-1.04719	0.0388702	NC
C2_06290C_A	11.3013	10.9538	10.944	12.032	12.0978	12.1406	1.46109	1.73e-05	NC
C2_06300W_A	9.92659	9.52277	9.39684	10.5144	10.6266	10.2044	1.20044	0.00297236	NC
C2_06340W_A	3.83255	3.72072	4.1114	5.09478	5.29886	5.11128	3.56985	2.08e-06	UP
C2_06370C_A	6.95096	6.7218	7.08299	5.68043	6.30463	6.17948	-1.48491	0.00489486	NC
C2_06390C_A	12.7589	12.6437	12.4642	13.3113	13.4636	12.8575	0.875874	0.0272699	NC
C2_06420C_A	11.8961	12.2488	12.1259	11.6272	10.8007	11.1169	-1.2433	0.00452507	NC
C2_06460W_A	12.6305	12.5405	12.7791	12.192	11.5764	11.8524	-1.08083	0.00574571	NC
C2_06540C_A	10.4364	10.9562	11.028	10.468	9.82918	10.2593	-0.897665	0.0456247	NC
C2_06550W_A	7.18672	7.73313	7.83234	6.90202	7.10862	7.06206	-0.957357	0.0453508	NC
C2_06570C_A	12.345	13.2077	13.1997	11.079	10.9561	10.7968	-2.94343	9.83e-14	DOWN
C2_06590C_A	6.45148	8.25451	8.07733	5.32282	5.35691	5.3438	-4.32706	3.6e-12	DOWN
C2_06620W_A	5.45015	5.0194	5.28193	4.80486	4.50998	4.55245	-1.52924	0.0272699	DOWN
C2_06630C_A	8.85861	9.24507	9.71992	7.80004	7.8253	8.72652	-1.67077	0.00221434	DOWN
C2_06640C_A	10.5966	10.8731	10.7239	11.3176	11.7755	11.3563	1.10789	0.00309274	NC
C2_06660W_A	4.49489	4.85542	5.42019	4.23073	4.23526	4.18673	-2.04514	0.011046	DOWN
C2_06670C_A	9.32027	10.8803	11.0336	8.78062	9.254	9.32986	-2.14718	0.000214562	DOWN
C2_06680W_A	13.2784	11.9926	12.3261	14.3422	13.5276	14.4106	2.1139	0.000162252	UP
C2_06700W_A	12.2013	10.8995	11.4304	9.73452	9.79224	10.4841	-2.27281	1.63e-05	DOWN
C2_06720W_A	9.69348	10.8661	10.9935	9.08368	9.04882	9.5917	-2.00441	0.00011471	DOWN
C2_06730W_A	13.5061	13.7736	13.8547	13.1035	12.8044	13.1008	-1.01893	0.00460095	NC
C2_06770W_B	4.7242	4.88093	5.28514	4.13493	4.05719	4.31762	-2.23049	0.00347706	DOWN
C2_06870C_A	12.5236	13.5531	13.5443	12.4196	11.6591	12.2396	-1.64169	0.00113137	DOWN
C2_06910W_A	9.98626	9.98691	10.2423	9.60323	8.74994	9.39961	-1.12888	0.0130222	NC
C2_06940C_A	9.91122	10.28	10.3075	9.76709	9.3697	9.71222	-0.805035	0.04489	NC
C2_07000W_A	8.6316	8.49767	8.45169	9.02475	9.42392	9.07241	0.985502	0.0101861	NC
C2_07020C_A	8.51074	8.04634	7.92741	8.83962	9.97638	9.26392	1.88406	0.00020349	UP
C2_07030C_A	9.05988	8.95261	8.87414	9.82374	10.3591	9.76913	1.55168	6.05e-05	UP
C2_07180W_A	5.93627	6.3809	6.6793	5.35231	4.98848	5.72995	-1.86819	0.00377248	DOWN
C2_07190C_A	8.45831	9.04921	8.8786	9.31066	10.0072	9.73669	1.32559	0.00299563	NC
C2_07200W_A	7.71637	7.61407	7.63013	7.86634	8.63521	8.13082	0.93314	0.04465	NC
C2_07240C_A	6.5739	6.37733	6.50523	7.42641	7.45311	7.43608	1.58466	7.87e-05	UP
C2_07250C_A	7.11129	6.42759	6.57664	7.70586	8.82128	8.32741	2.54765	1.53e-06	UP
C2_07280W_A	4.86112	5.59429	5.24404	4.52684	4.75867	4.4925	-1.62498	0.0254851	DOWN
C2_07290W_A	10.79	10.7129	10.5849	11.6273	11.7786	11.3401	1.29882	0.000209499	NC
C2_07380W_A	13.8971	13.9929	13.7406	14.7937	15.0189	14.8773	1.46369	5.44e-06	NC
C2_07390C_A	11.2026	11.8696	11.8583	10.3329	10.2994	10.7406	-1.74563	2.18e-05	DOWN
C2_07410W_A	11.2356	11.5611	11.3444	10.6587	10.5123	10.5989	-1.155	0.000662889	NC
C2_07430C_A	11.7737	11.7196	11.5016	12.2236	12.9382	12.5524	1.35073	0.000636343	NC
C2_07440C_A	10.5215	10.3467	10.3048	11.0467	10.7964	11.08	0.850809	0.0163556	NC
C2_07540W_A	9.55132	9.19546	9.06843	10.1771	9.7479	9.72979	0.901639	0.0321754	NC
C2_07550W_A	11.4981	11.4422	11.2967	11.9647	11.9931	11.8782	0.765668	0.0227187	NC
C2_07580W_A	8.96667	8.69277	8.31672	8.86712	9.89064	9.94097	1.43184	0.00596399	NC
C2_07650C_A	9.29495	10.0559	10.2602	9.0586	8.84788	9.32611	-1.24338	0.00924821	NC
C2_07680W_A	9.24327	9.25364	9.00268	9.75064	10.1192	9.88462	1.1133	0.00252389	NC
C2_07690W_A	6.65543	7.64139	7.83007	6.47754	6.53548	6.85513	-1.38855	0.0169361	NC
C2_07700C_A	5.29866	6.93379	6.84346	5.16036	5.32632	5.2384	-2.46543	0.000628434	DOWN
C2_07710W_A	4.70656	6.64486	7.28872	4.36473	5.05504	4.81608	-3.43025	0.00011913	DOWN
C2_07720C_A	11.8888	13.3533	13.3214	11.0183	11.1864	11.1257	-2.75229	2.64e-08	DOWN
C2_07730W_A	11.2142	12.3941	12.5516	10.1913	10.0582	10.7683	-2.59759	4.48e-07	DOWN
C2_07750W_A	8.64485	9.03055	8.8911	7.84226	8.15999	8.04327	-1.28349	0.000952599	NC
C2_07760W_A	9.89399	9.89368	9.71856	9.45816	9.33217	9.23467	-0.72539	0.0442148	NC
C2_07800W_A	8.25629	8.09572	8.11916	8.6282	9.3927	9.14203	1.41208	0.000845497	NC
C2_07820C_A	10.2195	9.99071	9.91701	10.971	11.1906	10.8109	1.38322	9.34e-05	NC
C2_07880W_A	9.05017	9.34191	9.24659	8.7831	8.69101	8.70833	-0.733341	0.0481326	NC
C2_07930C_A	9.4452	9.98032	9.75351	9.24423	8.51499	9.2371	-1.02939	0.0288837	NC
C2_08120W_A	12.0944	11.8605	11.8068	12.7084	12.7434	12.467	1.0341	0.00309274	NC
C2_08130W_A	10.0711	10.2459	10.4609	9.62769	8.73707	9.71058	-1.21411	0.013219	NC
C2_08190W_A	8.76551	9.08113	9.49026	8.20237	8.2152	8.31157	-1.36491	0.00104798	NC
C2_08240W_A	11.3442	11.8396	11.6796	11.3159	10.8147	10.969	-0.845187	0.0399529	NC
C2_08260W_A	6.52249	6.18337	6.59552	7.01795	6.55184	7.70591	1.24653	0.036471	NC
C2_08310W_A	9.69997	9.70539	9.68563	11.1542	11.3999	10.6638	2.06185	2.81e-08	UP
C2_08330W_A	11.6472	10.9587	11.1618	12.1674	12.5717	12.0383	1.42088	0.000900134	NC
C2_08340C_A	8.71073	7.39549	7.47413	10.7379	10.776	10.3897	3.8398	2.5e-11	UP
C2_08350C_A	4.17212	4.10429	3.85401	5.25793	5.47276	5.21846	3.32499	2.07e-06	UP
C2_08390W_A	12.0322	11.8446	11.7491	12.4038	12.9295	12.5424	1.10249	0.00355856	NC
C2_08430C_A	4.80425	5.16649	5.07419	4.45362	4.42495	4.46805	-1.49839	0.0326099	NC
C2_08510W_A	7.3332	6.57403	6.81541	7.41775	8.39405	7.86683	1.59323	0.0041596	UP
C2_08610W_A	9.69316	9.89619	10.2211	8.60477	8.69373	9.1409	-1.65265	5.68e-05	DOWN
C2_08620W_A	11.6042	11.5999	11.6611	10.4204	10.5402	10.6807	-1.55132	1.03e-06	DOWN
C2_08630C_A	9.85451	9.95212	10.0938	9.55758	9.56048	9.22585	-0.751744	0.0476013	NC
C2_08690C_A	6.56733	7.22285	7.54889	5.64106	5.9108	6.24002	-2.12362	0.000184512	DOWN
C2_08790W_A	7.76333	7.72552	7.63972	7.30283	6.46669	6.93632	-1.2143	0.0160579	NC
C2_08820C_A	7.63047	6.64697	6.66819	8.98391	8.51771	8.64384	2.5295	2.18e-06	UP
C2_08830W_A	11.6447	10.6872	10.4377	12.9873	12.2974	12.2314	2.15496	7.39e-05	UP
C2_08850C_A	10.0201	10.0064	9.97909	10.6795	10.8521	10.4711	0.985223	0.00492463	NC
C2_08860W_B	11.106	10.5193	10.4778	11.3417	11.7748	11.1305	1.02082	0.0248787	NC
C2_08870C_A	14.0883	13.2953	13.1362	15.2645	13.8977	14.4179	1.53289	0.00833543	UP
C2_08890W_A	8.94184	9.28162	9.41616	7.81251	7.51336	8.02409	-2.16291	5.38e-08	DOWN
C2_08900W_A	8.94934	8.40858	8.48487	9.55682	9.84636	9.42265	1.45482	0.000403346	NC
C2_08930W_A	10.1228	10.0372	10.2776	9.56187	8.92201	9.04793	-1.37327	0.000814064	NC
C2_08980C_A	11.444	11.8162	11.5814	11.9181	13.0964	12.4503	1.38477	0.00418459	NC
C2_09010W_A	12.0912	11.8996	11.9472	12.7711	12.7819	12.349	0.962492	0.00848522	NC
C2_09050C_A	10.1185	10.3522	10.6929	9.13799	8.71103	9.36443	-1.92014	4.17e-06	DOWN
C2_09130C_B	9.29813	8.82091	8.57833	9.3603	10.0633	9.76916	1.21532	0.00984592	NC
C2_09220W_A	15.5675	16.115	16.0733	14.633	13.8571	14.5237	-2.23367	1.51e-07	DOWN
C2_09240C_A	6.65246	5.91944	6.40828	5.41532	5.99356	5.37696	-1.38	0.0298136	NC
C2_09280C_A	8.7061	8.83795	8.83486	9.48901	9.309	9.45096	0.929383	0.00809574	NC
C2_09320C_A	10.4894	10.3426	10.3343	11.2425	10.7402	10.8488	0.833086	0.0296485	NC
C2_09350W_A	8.71427	8.35442	8.21224	9.07038	10.4548	9.74338	2.12937	4.08e-05	UP
C2_09360W_A	7.90195	7.63032	7.76211	8.47053	9.10919	8.72656	1.56852	0.000132708	UP
C2_09400C_A	8.12464	8.84396	8.96029	7.69131	7.42824	8.1059	-1.40434	0.00531452	NC
C2_09420W_A	9.24962	9.46397	9.29548	8.78236	8.45345	8.82366	-0.956464	0.0123576	NC
C2_09560C_A	8.27037	8.82647	8.95921	7.85853	8.11486	8.28012	-0.950174	0.038815	NC
C2_09590C_A	8.99169	9.45655	9.60412	8.03757	7.14953	8.38516	-2.10608	0.000117282	DOWN
C2_09710C_A	11.4916	12.0987	11.7326	11.1282	10.8677	11.0516	-1.1278	0.00361427	NC
C2_09730C_A	9.86988	10.0063	10.0284	9.31505	9.23355	9.31489	-1.00396	0.00296412	NC
C2_09740W_A	11.3338	11.2158	11.2433	10.9269	10.3357	10.4066	-0.977405	0.0147214	NC
C2_09800C_A	3.8127	3.47376	3.39109	5.35423	3.40338	7.05598	5.17992	0.0440765	UP
C2_09880C_A	14.6629	14.175	14.3281	15.1807	15.1678	14.8146	0.944169	0.0151826	NC
C2_09890W_A	9.66349	9.48125	9.47471	10.3639	10.5489	9.91285	1.11527	0.00493156	NC
C2_09960W_A	7.83293	8.09536	8.0795	7.64158	6.64863	7.43642	-1.08047	0.0457428	NC
C2_10080W_A	8.46335	8.58538	8.59548	7.91481	7.76595	7.94548	-1.03153	0.00529166	NC
C2_10130W_A	7.25414	8.30707	8.5136	6.35721	6.80701	7.16215	-2.08409	0.000375247	DOWN
C2_10180W_A	8.16383	8.49939	8.61488	7.58216	7.38413	7.82516	-1.28423	0.00252117	NC
C2_10200W_A	7.09348	7.42249	7.54847	6.76787	5.77577	6.56824	-1.5321	0.00910414	DOWN
C2_10260C_A	9.96118	10.3806	10.5017	9.52015	8.99781	9.81353	-1.18307	0.0104225	NC
C2_10280C_A	12.6943	12.4315	12.4593	12.8488	13.4564	12.8963	0.815058	0.048244	NC
C2_10300C_A	7.24449	7.29884	7.61607	6.70232	6.47913	6.5675	-1.35405	0.00220057	NC
C2_10310C_A	7.22416	7.8994	7.97891	6.69631	6.7079	7.38778	-1.23091	0.0262706	NC
C2_10350C_A	14.8272	13.4551	14.0834	15.7984	15.8488	16.4162	2.56085	1.73e-06	UP
C2_10580W_A	9.25754	9.73923	9.37304	9.07491	8.86514	8.71193	-0.862377	0.0355838	NC
C2_10590W_A	11.8907	12.4209	12.3249	11.9895	10.5815	10.9869	-1.26049	0.0291063	NC
C2_10690W_A	13.2483	13.8288	13.572	12.8301	12.1956	12.6617	-1.40668	0.000730173	NC
C2_10720C_A	10.0066	9.71531	9.72137	9.28145	9.13202	9.20524	-0.906911	0.0120318	NC
C2_10770W_A	7.95891	7.95101	7.96236	8.51298	9.13746	8.68259	1.29447	0.00158919	NC
C2_10780C_A	5.82442	5.78229	5.64964	6.1246	7.01961	6.20811	1.41362	0.0173238	NC
C2_10810W_A	9.63429	9.41098	9.28733	10.5997	10.6693	10.232	1.55358	2.33e-05	UP
C2_10820C_A	8.99565	9.24827	9.26204	9.74303	10.2207	9.9443	1.19407	0.00169269	NC
C2_10850C_A	8.78367	9.27467	9.13725	9.49556	10.1376	9.87889	1.1528	0.00706995	NC
C3_00190W_A	4.51983	4.30338	4.13547	5.36386	5.82665	5.23853	2.79823	4.18e-05	UP
C3_00250C_A	10.7102	10.6805	10.4526	11.4707	11.9469	11.4942	1.50312	3.81e-05	UP
C3_00340W_A	7.35636	7.12054	7.30453	8.00574	8.35383	7.92364	1.33211	0.0011972	NC
C3_00360W_A	10.631	10.7949	10.846	11.1756	11.5787	11.0872	0.781891	0.0432157	NC
C3_00400C_A	10.4937	10.0423	9.94079	10.3913	11.2087	10.8627	0.989888	0.0329434	NC
C3_00450C_A	10.8403	10.9549	10.9251	11.3644	11.9422	11.5767	1.07738	0.00424018	NC
C3_00460W_A	12.1683	12.1239	12.0318	12.9303	12.6505	12.7615	0.974742	0.00358605	NC
C3_00500C_A	9.21814	9.02449	8.98469	9.37564	10.1024	9.72079	1.01846	0.0160579	NC
C3_00600W_A	4.35925	4.4463	4.62298	5.28652	5.29796	4.77378	1.64439	0.0196055	UP
C3_00620C_A	9.57145	9.39142	9.25575	9.76212	10.9209	10.2011	1.43284	0.00329243	NC
C3_00640W_A	10.5397	11.1112	10.8823	9.97194	9.63819	9.64748	-1.60844	2.49e-05	DOWN
C3_00660W_A	8.08065	8.41053	8.2812	7.7798	7.63922	7.75003	-0.839364	0.035172	NC
C3_00670C_B	9.96476	9.80588	9.87261	10.2522	10.9144	10.5151	1.03548	0.00950327	NC
C3_00690C_A	8.66428	8.82476	8.80551	8.91242	9.77506	9.48568	1.00581	0.0248213	NC
C3_00710W_A	10.6077	11.7561	11.5371	10.4339	10.3497	10.8015	-1.23016	0.0136138	NC
C3_00750W_B	8.17485	7.66145	7.69237	8.15525	8.54274	8.68146	0.93562	0.0434842	NC
C3_00760W_A	12.0217	12.2923	12.5185	11.1622	10.7906	11.4198	-1.64582	3.67e-05	DOWN
C3_00770C_A	9.99376	10.1743	10.0617	9.76791	9.31486	9.50627	-0.781447	0.0422139	NC
C3_00800W_A	10.7845	10.2727	10.3846	11.1572	12.0025	11.491	1.58961	0.000282595	UP
C3_00840C_A	7.76356	7.78052	7.78223	8.48299	9.32665	8.72701	1.71285	7.87e-05	UP
C3_00930W_A	12.3098	12.3535	12.3097	13.561	13.0436	14.0731	1.88344	7.47e-06	UP
C3_01010W_A	5.09219	4.77956	5.00304	4.25343	3.82425	3.84886	-2.76616	0.00107623	DOWN
C3_01020W_A	14.223	14.9192	14.8383	12.8515	12.2501	12.7082	-2.98446	9.54e-14	DOWN
C3_01030W_A	7.9771	7.96434	8.50553	7.65192	7.38503	7.60896	-1.00516	0.0265707	NC
C3_01040C_A	4.5206	3.98469	3.90561	4.39122	5.78927	5.15344	2.5564	0.00508368	UP
C3_01070C_A	6.40711	6.61119	7.03463	5.96116	6.27151	5.987	-1.13112	0.0360145	NC
C3_01100W_A	6.91108	7.92834	7.71247	6.88859	6.61001	7.15051	-1.11935	0.0486569	NC
C3_01130C_A	12.0686	12.1947	12.1312	11.6603	11.4847	11.5945	-0.793532	0.0167789	NC
C3_01150C_A	10.1809	10.2851	10.6071	9.52093	9.61765	9.25643	-1.31316	0.000474198	NC
C3_01180C_B	10.535	11.5677	11.5544	10.3523	9.97129	9.82162	-1.79134	0.000178991	DOWN
C3_01190C_A	10.0762	10.0475	10.2509	9.49633	9.41999	9.19567	-1.10184	0.00191038	NC
C3_01320C_A	11.4378	11.9037	12.0198	10.5487	10.1033	10.6055	-1.98707	3.79e-07	DOWN
C3_01330W_A	9.46477	9.38474	9.3715	8.32247	7.92739	8.44064	-1.73443	4.17e-06	DOWN
C3_01360C_A	11.9624	12.7797	12.6066	11.5369	11.9416	11.8047	-1.04519	0.0167092	NC
C3_01370C_A	7.11105	7.58909	7.69475	6.17827	6.50145	6.81497	-1.60165	0.00163652	DOWN
C3_01390C_A	9.51725	9.59942	9.70761	8.97854	8.66496	8.93962	-1.09885	0.00251811	NC
C3_01460C_A	10.9511	9.89667	9.85288	11.3464	11.341	11.4832	1.48613	0.00406514	NC
C3_01480C_A	9.18913	9.3693	9.3649	8.90257	8.14062	8.71702	-1.00972	0.0236405	NC
C3_01540W_A	3.8278	6.07078	6.20991	3.67771	4.104	3.9012	-4.32588	3.44e-05	DOWN
C3_01550C_B	13.1781	13.4329	13.5095	12.8016	12.1355	12.8985	-1.0347	0.016912	NC
C3_01600W_A	10.1009	10.0964	10.0825	9.79078	9.26135	9.53285	-0.79617	0.0416648	NC
C3_01610W_A	12.697	12.6028	12.4556	13.1488	13.2078	13.0198	0.774116	0.0233173	NC
C3_01690W_A	10.0932	10.2079	10.2291	9.83361	9.35209	9.41093	-0.913085	0.0187054	NC
C3_01700W_A	9.6322	10.0091	10.1087	9.06557	9.34478	9.23655	-1.05048	0.00641911	NC
C3_01720C_A	10.6624	11.0571	11.0837	10.4174	10.1993	10.4935	-0.831755	0.0297488	NC
C3_01760W_A	10.8201	10.7395	10.5535	10.9672	11.6727	11.3117	0.930813	0.0236405	NC
C3_01780C_A	6.55046	6.3939	6.42185	7.01076	7.31994	7.14259	1.19925	0.00629068	NC
C3_01790C_A	8.43609	8.39596	8.49121	8.38354	9.45737	9.31943	1.04815	0.0360443	NC
C3_01830C_A	8.93016	8.73029	8.80795	8.13071	8.10547	8.14822	-1.06033	0.00306649	NC
C3_01850W_A	8.55794	8.7236	8.56644	8.95753	9.60286	9.12872	0.962031	0.0220113	NC
C3_01940C_A	10.3525	10.5252	10.7003	9.45065	9.80309	9.91217	-1.16216	0.00244411	NC
C3_01950C_A	8.98049	8.97789	9.27968	8.25438	8.5957	8.64561	-0.866507	0.032036	NC
C3_01960C_A	13.3875	12.5551	12.54	13.6497	13.8325	14.133	1.41068	0.00273545	NC
C3_01980C_A	7.44502	7.26108	7.23654	8.28405	8.60116	8.23559	1.66308	1.53e-05	UP
C3_02020W_B	9.82907	9.81368	9.84317	10.5352	10.3843	10.3496	0.87264	0.0094676	NC
C3_02090C_A	10.0157	9.96007	10.0656	9.0266	9.07102	9.21664	-1.33813	4.96e-05	NC
C3_02150C_A	10.9292	10.6815	11.3535	9.59996	9.25303	10.4611	-1.62981	0.00267071	DOWN
C3_02190C_A	10.5753	10.0967	10.0987	10.9678	11.4721	11.0669	1.31755	0.00123558	NC
C3_02240C_A	10.479	11.1239	11.4025	9.88268	9.94121	10.333	-1.43901	0.00148068	NC
C3_02280C_A	13.4068	14.1102	13.9811	13.219	12.6962	12.9214	-1.29744	0.00218199	NC
C3_02300W_A	6.65994	5.87911	6.01914	6.15781	7.97868	6.91699	1.67639	0.0240383	UP
C3_02330C_A	8.54569	8.76064	8.97166	7.35297	7.32305	7.57142	-2.08815	2.59e-08	DOWN
C3_02350W_A	9.75458	9.32964	9.42488	10.2171	10.126	9.92712	0.847037	0.0291605	NC
C3_02430W_B	8.65566	9.07639	9.19466	8.43825	8.31136	8.23708	-1.00313	0.0135001	NC
C3_02570W_A	11.1327	11.5503	11.2114	10.1221	9.54186	9.63936	-2.20306	1.45e-08	DOWN
C3_02610C_A	14.1925	15.1466	15.0715	13.7496	13.1594	13.6716	-1.89295	3.64e-05	DOWN
C3_02620C_A	6.73117	6.67637	7.22623	5.83189	5.70505	6.16841	-1.75773	0.000814608	DOWN
C3_02630C_A	10.4205	10.2937	10.5437	11.528	11.7012	11.7177	1.78141	2.17e-08	UP
C3_02640C_A	11.38	10.6521	10.8534	11.888	11.9085	12.0585	1.36643	0.000850171	NC
C3_02660W_A	9.09934	9.30627	9.75468	7.15467	8.3492	8.86278	-1.61245	0.013219	DOWN
C3_02680C_A	11.0514	11.0899	11.1442	10.5637	10.6068	10.2744	-0.876575	0.0129617	NC
C3_02710W_A	12.2044	12.143	12.1466	11.7518	11.6638	11.1488	-0.882445	0.0255663	NC
C3_02750W_A	8.41521	8.55852	8.70757	7.06546	7.54415	7.6913	-1.70809	6.32e-05	DOWN
C3_02790W_A	9.53893	8.96615	8.92062	10.0155	10.2717	9.83134	1.28236	0.0029465	NC
C3_02820C_B	9.77645	9.81805	10.0207	9.26049	9.31563	9.34027	-0.841137	0.0164813	NC
C3_02830W_A	8.66251	8.88569	9.10807	8.24537	7.90462	8.57935	-0.939012	0.0391786	NC
C3_02870C_A	8.34904	7.9875	8.20283	8.83288	8.823	8.81549	0.960547	0.0112385	NC
C3_02920W_A	12.0002	11.9622	11.7731	12.4909	12.5632	12.2241	0.747022	0.0381475	NC
C3_03120C_A	8.41345	8.34685	8.18685	8.42165	9.59777	9.13213	1.23858	0.0138024	NC
C3_03170W_A	10.0211	10.5182	10.4062	9.73347	9.59157	9.87189	-0.871477	0.025505	NC
C3_03190C_A	8.80598	8.90415	8.81095	9.23725	10.0506	9.50297	1.19439	0.00560455	NC
C3_03210W_A	12.6438	12.8557	12.9328	12.2631	12.3276	12.1127	-0.833044	0.0163278	NC
C3_03230C_A	9.8975	9.89932	9.76141	9.3624	9.15804	9.38917	-0.805231	0.0236405	NC
C3_03270W_A	7.1377	6.88194	6.8733	7.14015	7.73164	7.75907	0.980676	0.0427967	NC
C3_03360W_A	9.46152	9.55149	9.91997	8.75988	7.92106	8.56482	-1.76837	0.000110506	DOWN
C3_03370C_A	11.7174	11.6133	11.575	11.395	10.5067	10.2274	-1.16134	0.0243549	NC
C3_03380W_A	8.46447	8.81081	8.87396	7.64343	7.76174	7.97137	-1.42472	0.000298722	NC
C3_03400C_A	9.69855	9.87957	9.98927	9.36366	9.40539	9.33229	-0.727987	0.0427967	NC
C3_03410C_A	13.332	13.9886	13.844	13.0972	12.2242	13.0663	-1.27496	0.00833699	NC
C3_03430C_A	7.42115	7.24295	7.43624	6.92491	6.55125	6.57122	-1.115	0.0136138	NC
C3_03460C_A	9.24837	8.74295	8.67579	9.9775	11.1812	10.7847	2.67241	2.36e-08	UP
C3_03490W_A	11.3523	10.6488	10.6169	12.1127	12.2302	11.7088	1.5986	0.000310385	UP
C3_03570C_A	4.59536	5.92773	5.84042	4.45676	4.05703	5.13922	-2.03925	0.0423231	DOWN
C3_03590W_A	10.1798	10.3843	10.1389	10.5485	10.8746	10.8924	0.788659	0.0333522	NC
C3_03650W_A	10.12	9.58159	9.65535	11.2216	11.2317	10.8706	1.90145	6.92e-07	UP
C3_03690W_A	9.71565	9.54499	9.44593	8.68486	9.03628	8.82488	-1.06401	0.0043514	NC
C3_03710W_A	10.6551	10.4045	10.3376	11.0573	11.1307	11.0782	0.891344	0.0106801	NC
C3_03820C_A	8.73134	8.68533	8.62995	9.1354	9.80243	9.32451	1.14981	0.00498495	NC
C3_03990C_A	9.75376	8.67164	8.63579	10.5477	10.8101	10.1126	1.99371	0.000257605	UP
C3_04000C_A	13.0519	11.4374	11.6556	14.0014	14.0109	14.0351	2.44155	5.44e-05	UP
C3_04020C_A	9.38902	8.89976	8.84799	9.38028	10.0713	10.0992	1.20673	0.0090897	NC
C3_04030C_A	7.97207	8.24489	8.20589	7.72568	7.14414	7.55957	-1.00512	0.0248787	NC
C3_04060C_A	12.1628	13.0887	13.0492	12.0661	11.7907	11.6345	-1.42747	0.0017061	NC
C3_04070C_A	13.7154	13.4257	13.2633	14.9836	15.9375	15.3377	2.88733	2.35e-12	UP
C3_04080W_A	11.5902	11.1212	11.092	12.6995	12.5711	12.2352	1.76693	4.17e-06	UP
C3_04160W_A	7.8842	7.79069	7.61348	8.00025	8.57715	8.33337	0.862734	0.0486569	NC
C3_04270C_A	7.03901	7.12806	7.05575	7.73212	7.64312	7.6253	0.958149	0.0159839	NC
C3_04320W_A	8.82959	8.60354	8.69251	8.00145	7.9246	8.10097	-1.07075	0.00371132	NC
C3_04330C_A	11.4209	10.7976	10.8131	11.2298	12.2933	11.6043	1.07139	0.038282	NC
C3_04430W_A	13.0671	12.8653	12.8493	13.8757	14.161	13.833	1.48716	8.4e-06	NC
C3_04450C_A	4.06126	3.92681	3.70785	4.97728	6.59344	5.13846	4.43863	2.91e-07	UP
C3_04480C_A	11.518	11.581	11.506	12.36	12.6939	11.735	1.14127	0.00898619	NC
C3_04490W_A	11.6039	11.7466	11.6552	11.1417	11.1656	10.9356	-0.844263	0.0130099	NC
C3_04540C_A	10.4839	9.73415	9.86785	10.7796	11.2007	10.5713	1.16144	0.0130036	NC
C3_04570C_A	5.67685	5.05207	5.1882	6.15204	6.94362	6.36523	2.2381	0.000254709	UP
C3_04610W_A	7.09309	7.17218	7.28609	6.7157	6.53304	6.6971	-0.900584	0.0414113	NC
C3_04640W_A	9.46585	9.37346	9.41044	8.89009	8.95793	8.92689	-0.731571	0.036471	NC
C3_04650W_A	7.00835	6.969	6.99283	6.19432	6.22815	6.05618	-1.45022	0.00095723	NC
C3_04790W_A	9.06647	9.54866	9.31959	9.3766	10.9483	10.0691	1.42699	0.0126044	NC
C3_04830C_A	12.9915	13.5661	13.5742	12.4309	12.2751	12.9444	-1.17465	0.00799758	NC
C3_04990W_A	9.64415	9.87937	9.79736	9.13261	9.01197	9.36682	-0.881804	0.0180638	NC
C3_05050W_A	11.4489	9.62483	9.79737	12.1163	12.255	12.2455	2.25154	0.0457432	UP
C3_05080W_A	5.44157	6.17459	6.03064	5.14383	5.0409	5.34819	-1.52832	0.01603	DOWN
C3_05130C_A	5.5223	5.58965	5.41347	6.25222	6.55175	6.39365	1.70075	0.000567989	UP
C3_05170W_A	9.64409	9.02179	8.85948	10.5278	9.84478	10.3323	1.51951	0.00129906	UP
C3_05230W_A	5.59043	5.55707	5.76143	5.8812	6.37549	6.67971	1.43836	0.0133373	NC
C3_05280C_A	9.211	8.84406	9.25996	8.60176	8.29213	8.72416	-0.847535	0.0427967	NC
C3_05300C_A	7.90394	7.65822	8.10349	7.11657	7.13342	7.36065	-1.10758	0.00960575	NC
C3_05310W_A	10.8916	11.0676	11.1955	10.2929	9.81549	10.2564	-1.3305	0.000410343	NC
C3_05390C_A	6.90288	6.44109	6.92737	6.44703	5.90472	5.97165	-1.12805	0.0427967	NC
C3_05400C_A	4.38127	3.57244	4.00918	3.57084	3.31881	3.39742	-2.23039	0.0360833	DOWN
C3_05420W_A	8.84994	9.00086	8.84685	7.92435	7.50729	7.96547	-1.6518	2e-05	DOWN
C3_05530W_A	8.84291	9.28774	9.53356	8.59653	7.68134	8.49882	-1.38258	0.0072336	NC
C3_05560W_A	10.158	10.3809	10.4045	10.054	9.54329	9.52634	-0.850867	0.0385194	NC
C3_05570W_A	10.676	10.811	10.7493	10.3866	10.2817	9.75122	-0.832678	0.0432157	NC
C3_05600W_A	9.42348	8.60781	8.42181	10.1409	10.6636	10.3903	2.20601	6.12e-06	UP
C3_05620W_A	5.24188	4.74282	4.62212	5.23247	6.01537	5.62865	1.64074	0.0236405	UP
C3_05660C_A	9.15259	10.6227	10.8139	5.65762	5.90162	7.57704	-5.50181	0.0314416	DOWN
C3_05710W_A	15.5454	15.315	15.2666	14.8433	14.4124	14.4414	-1.14463	0.00197379	NC
C3_05720C_A	7.57895	7.84923	8.11683	7.13547	6.93606	7.35715	-1.13956	0.0125945	NC
C3_05730C_A	8.31116	8.99177	9.17137	7.56654	6.95378	7.00274	-2.5653	9.42e-08	DOWN
C3_05750C_A	8.99682	7.23868	7.26954	9.9942	10.5009	10.016	2.9421	0.0159614	UP
C3_05770C_A	6.05136	6.58839	7.3338	5.59901	5.96386	5.98037	-1.63672	0.0112732	DOWN
C3_05780C_A	12.437	12.5685	12.2746	11.7973	12.0339	11.4218	-0.940405	0.0182527	NC
C3_05850W_A	8.82864	8.4843	8.79431	7.95783	8.22336	8.0663	-0.952507	0.0158031	NC
C3_05880C_A	11.6083	12.4509	12.4414	11.4194	11.5738	11.5275	-1.03745	0.0181201	NC
C3_05890W_A	10.5681	11.1951	10.9839	10.0196	9.5654	9.2052	-1.88484	2.47e-05	DOWN
C3_05910W_A	11.1324	11.1458	10.9542	10.4154	10.6203	10.1993	-0.951097	0.00934325	NC
C3_05950W_A	9.21966	9.55701	9.20755	8.52693	8.81976	8.50143	-1.0667	0.00623023	NC
C3_05960W_A	8.6324	8.98867	9.04065	7.90731	7.29022	8.09279	-1.65174	0.000365853	DOWN
C3_05970C_A	12.2075	12.4839	12.2171	11.3398	11.0702	11.1621	-1.60846	1.27e-06	DOWN
C3_05990C_A	8.10113	8.77969	8.64166	7.39929	6.96316	7.58867	-1.85271	6.87e-05	DOWN
C3_06000W_A	12.2468	12.5764	12.6666	11.2653	11.2217	11.0882	-1.90188	8.58e-09	DOWN
C3_06050C_A	9.21122	9.15464	8.96251	9.64592	10.1166	9.66394	1.05569	0.0069251	NC
C3_06120C_A	10.6308	9.62535	9.50257	11.1272	10.8198	10.4133	1.12458	0.0451144	NC
C3_06160C_A	9.25875	8.6457	8.65016	9.41024	9.79295	9.37575	0.962518	0.0334024	NC
C3_06180C_A	13.2795	14.148	13.9756	13.1275	12.2609	12.7323	-1.5677	0.00121449	DOWN
C3_06230W_A	10.3593	9.9709	9.74798	10.6153	11.2458	10.7214	1.21818	0.00567	NC
C3_06240C_A	6.08578	5.45875	5.39793	6.28032	6.69931	6.39323	1.42761	0.0173344	NC
C3_06330W_A	13.2795	14.148	13.9756	13.1275	12.2609	12.7323	-1.5677	0.00121449	DOWN
C3_06370C_A	10.4491	10.0144	9.8165	11.0024	10.9492	10.7759	1.14254	0.00454329	NC
C3_06380W_A	9.25875	8.6457	8.65016	9.41024	9.79295	9.37575	0.962518	0.0334024	NC
C3_06390W_A	7.73603	7.63466	7.35062	8.27452	8.56377	7.89114	1.07139	0.0187421	NC
C3_06420C_A	10.3445	10.1619	10.2503	9.74348	9.57519	9.68624	-0.855169	0.0129567	NC
C3_06450W_A	9.47937	9.60971	9.65254	8.69315	8.35414	8.81594	-1.40589	0.000164642	NC
C3_06470W_A	11.0548	10.9149	10.9485	11.5063	12.1958	11.715	1.25424	0.00138693	NC
C3_06490W_A	12.0418	13.4204	13.2855	11.8426	11.1794	11.6094	-2.12468	4.76e-05	DOWN
C3_06620W_A	11.075	11.2826	11.1196	11.5385	12.0548	12.06	1.07747	0.00462807	NC
C3_06650C_A	9.04447	9.16137	9.27345	8.65589	8.32365	8.49404	-0.994794	0.00809574	NC
C3_06660C_A	9.96934	10.9797	10.7992	8.2159	7.9122	8.44826	-3.6347	1.48e-16	DOWN
C3_06670C_A	7.22711	7.83017	7.90965	5.82534	5.68002	6.56633	-2.66771	2.66e-06	DOWN
C3_06720W_A	10.3816	10.2506	10.1448	10.7352	11.1946	10.895	1.00853	0.00642712	NC
C3_06730W_A	8.34113	7.99669	8.11955	8.91414	9.25884	9.20232	1.46446	0.000101748	NC
C3_06830C_A	8.62161	8.61543	8.63718	9.18751	9.06061	9.07745	0.727299	0.0414113	NC
C3_06870W_A	17.9099	18.7267	18.6025	17.9254	17.447	17.9243	-0.970323	0.0330539	NC
C3_06880W_A	4.46568	5.00319	5.43713	4.02265	4.28002	3.93656	-2.55642	0.00244074	DOWN
C3_06910C_A	10.1954	10.4433	10.6794	9.61882	8.99926	9.64685	-1.45589	0.00066346	NC
C3_06920W_A	8.99449	9.91985	9.81086	8.50785	7.95457	8.18864	-2.08738	6.81e-06	DOWN
C3_06940W_A	11.8792	11.4222	11.4375	12.3168	12.5108	12.4896	1.21153	0.00105979	NC
C3_07010W_A	8.98535	9.47138	9.61318	9.00578	8.43025	8.78525	-0.92227	0.0432979	NC
C3_07120W_A	7.0437	6.91004	7.04544	6.39171	5.99195	6.60199	-1.11125	0.0275598	NC
C3_07230W_A	9.88846	10.0233	10.2195	9.26502	9.32247	9.63731	-0.927327	0.015443	NC
C3_07250W_A	10.4741	10.5328	10.4675	10.8461	11.3422	11.0719	0.888811	0.0160613	NC
C3_07300W_A	9.38679	8.66579	8.82711	10.018	10.1987	9.89059	1.52457	0.00033662	UP
C3_07310C_A	14.8967	15.3733	15.2213	14.5676	13.881	14.4607	-1.20094	0.00461766	NC
C3_07330W_A	7.47955	8.34309	8.25183	7.213	7.35346	7.35676	-1.22148	0.0123332	NC
C3_07340W_A	8.94571	10.2009	9.72051	8.87753	9.0148	8.87202	-1.19317	0.0188469	NC
C3_07390C_A	9.91494	9.56133	9.40443	10.1844	10.5094	10.0531	0.902086	0.02973	NC
C3_07460W_A	10.1954	10.2274	10.3176	9.84672	9.50217	9.85666	-0.732218	0.0495982	NC
C3_07470W_A	11.5294	11.3968	11.4476	9.80134	9.45805	10.0485	-2.42487	1.17e-11	DOWN
C3_07540C_A	8.33515	8.97619	9.48686	7.63059	7.69977	8.53189	-1.48598	0.0106801	NC
C3_07550C_A	10.0388	9.70764	9.7196	10.3801	10.8251	10.4036	1.05299	0.00710059	NC
C3_07560W_A	11.5392	11.7915	11.8112	10.8536	10.2636	11.2039	-1.27022	0.00499433	NC
C3_07590W_A	7.00749	6.14214	6.29238	7.59243	8.04616	8.12076	2.23245	2.47e-05	UP
C3_07610W_A	9.13264	9.87538	9.73542	8.86696	8.44978	9.02878	-1.2075	0.00882898	NC
C3_07620C_A	8.31787	8.38003	8.30529	9.14565	9.70454	9.39974	1.65154	9.05e-06	UP
C3_07630C_A	9.24308	9.14898	9.02216	9.62629	10.1188	9.90307	1.11758	0.00309826	NC
C3_07640C_A	12.5277	11.9878	12.0067	13.363	13.0624	13.2302	1.46779	0.000127345	NC
C3_07660W_A	8.94265	8.97767	9.09189	9.48088	9.75659	9.74637	0.979975	0.00604953	NC
C3_07680W_A	9.87257	10.0512	10.0892	10.3141	10.8432	10.6144	0.877608	0.0228252	NC
C3_07700W_A	8.57145	8.62731	8.54498	7.73679	7.50763	7.99376	-1.25805	0.00159664	NC
C3_07750W_A	10.6142	10.2498	10.0656	11.069	11.0938	10.7348	0.932499	0.0212426	NC
C3_07760C_A	8.27595	8.07832	8.13215	8.9221	9.02996	9.35365	1.43315	0.000124854	NC
C3_07810C_A	11.7478	12.3815	12.3254	11.5025	10.7225	11.5808	-1.22722	0.0108797	NC
C3_07830W_A	13.0409	12.3084	12.1896	13.385	13.0188	13.304	0.952937	0.0414684	NC
C3_07890W_A	8.82535	8.80439	8.70772	9.50299	10.5074	10.0838	1.9481	5.86e-06	UP
C3_07910W_A	3.24776	3.34158	3.34583	3.5078	3.71576	4.2981	2.19763	0.0320883	UP
C3_07920W_A	10.0458	10.2909	10.3554	10.6989	10.9158	10.9884	0.923634	0.0107	NC
C3_07940W_A	10.1155	10.0861	10.1056	10.8088	11.4448	10.9923	1.47093	8.8e-05	NC
C3_07950C_A	12.5188	13.4021	13.3366	12.4401	12.2597	12.5954	-1.01943	0.0238202	NC
C4_00030C_A	9.69486	9.5753	9.72517	9.84094	10.4422	10.3381	0.848493	0.0360833	NC
C4_00080C_A	10.8042	9.16097	9.35648	11.9773	11.6979	12.1561	2.74771	1.24e-05	UP
C4_00120W_A	10.5526	9.03258	9.51982	9.03747	8.72345	8.92432	-1.43763	0.0115085	NC
C4_00200C_A	9.76956	10.758	10.5845	9.45207	8.94763	9.6178	-1.56152	0.00145559	DOWN
C4_00230W_A	8.7685	8.7668	8.86007	9.28384	9.32962	9.41854	0.813275	0.0201686	NC
C4_00270W_A	14.6555	14.6919	14.5064	15.4834	15.1131	15.3865	1.02938	0.00296641	NC
C4_00330C_A	10.2294	9.71839	9.687	10.6093	10.8002	10.5634	1.0978	0.00603362	NC
C4_00350W_A	8.69245	9.08915	8.80739	9.20763	9.86931	9.6173	1.06684	0.0125794	NC
C4_00450C_A	4.53868	5.28423	5.7936	3.77768	3.99126	4.32999	-3.27098	0.000256149	DOWN
C4_00460C_A	9.88441	9.56299	9.67951	10.0148	10.585	10.221	0.849327	0.0367883	NC
C4_00480W_A	7.41294	7.38306	7.30086	8.34255	8.20013	8.2562	1.41014	0.00010218	NC
C4_00510C_A	9.1516	8.6008	8.71391	9.69071	9.59806	9.41046	1.07148	0.00889364	NC
C4_00520W_A	7.48009	7.13979	6.8263	8.59177	9.34436	8.48756	2.5963	6.2e-08	UP
C4_00580W_A	8.17553	8.10411	8.28462	7.53347	7.77249	7.7083	-0.803172	0.0427963	NC
C4_00590C_B	9.70743	9.74565	9.76661	9.30344	8.79541	9.34242	-0.834657	0.039837	NC
C4_00660W_A	9.27953	9.42121	9.34252	9.83059	10.0725	9.78162	0.813533	0.0236405	NC
C4_00670W_A	10.3971	10.6034	10.3779	10.5836	11.5462	11.0769	0.971278	0.0330539	NC
C4_00720W_A	9.82394	10.3934	10.436	8.90443	9.00505	8.64949	-2.0442	1.41e-07	DOWN
C4_00760W_A	11.0933	10.6785	10.7438	11.1889	11.5175	11.4797	0.795532	0.0401017	NC
C4_00780C_A	9.61382	10.0799	9.91341	8.94039	9.25021	9.44716	-0.961917	0.0197288	NC
C4_00810C_A	7.93052	7.40385	7.27603	8.07892	8.99756	8.3165	1.46775	0.00497906	NC
C4_00830W_A	9.11286	8.73413	8.83781	9.68871	9.10661	10.1794	1.22826	0.0115085	NC
C4_00950C_A	10.5448	10.4049	10.446	10.8456	11.3523	10.8288	0.825372	0.0359212	NC
C4_00960W_A	9.44462	9.35359	9.46827	9.83797	10.7003	9.94202	1.17831	0.00874987	NC
C4_00980C_A	4.71488	4.21278	4.13978	5.33915	5.79356	5.87453	2.97779	3.49e-05	UP
C4_01070W_A	7.61725	7.41508	6.97573	8.33892	8.47813	9.06006	1.99999	2.14e-05	UP
C4_01100C_A	14.4812	14.0591	13.7925	15.1228	15.047	14.4825	1.10158	0.0134794	NC
C4_01140C_A	7.93355	7.67236	7.86908	8.38102	9.88572	9.05455	2.15598	5.44e-05	UP
C4_01160W_A	8.96245	9.13865	9.17607	9.13751	10.7615	9.94757	1.5148	0.00707862	UP
C4_01170C_A	8.24252	8.01873	7.99554	8.86329	10.8214	10.0902	3.06745	5.28e-08	UP
C4_01190W_A	10.3519	10.128	10.2377	11.1946	11.3413	10.8994	1.33075	0.000165661	NC
C4_01250W_B	9.92485	10.639	10.6555	9.80842	9.46752	9.00728	-1.42459	0.00304413	NC
C4_01260W_B	10.5758	10.4101	10.2651	9.95079	9.52091	9.77414	-0.965783	0.0109727	NC
C4_01340W_A	2.42038	3.08729	2.9177	2.35222	2.3862	2.39683	-3.48298	0.0330539	DOWN
C4_01390W_B	6.47454	4.80266	5.57408	5.4023	4.42898	4.41843	-1.93051	0.0461475	DOWN
C4_01450W_A	10.1508	10.1529	10.1552	10.8871	10.6356	10.4325	0.748506	0.0437764	NC
C4_01560C_B	8.41522	8.38065	8.57497	7.76592	7.92521	7.87912	-0.927236	0.0138918	NC
C4_01690C_A	8.88	9.22899	9.3865	8.45465	8.17365	8.71549	-1.06964	0.0129691	NC
C4_01730C_A	9.11703	8.9018	9.24711	8.50547	7.96458	8.24015	-1.26016	0.00218199	NC
C4_01850C_A	8.17235	9.80309	9.62535	7.92953	7.84067	7.99877	-2.19405	8.59e-05	DOWN
C4_01860C_A	9.69562	10.5929	10.4943	9.4011	9.1424	9.07643	-1.62516	0.000231788	DOWN
C4_01920W_A	7.77643	7.96532	8.04666	7.51633	7.0816	7.37585	-0.941273	0.0297488	NC
C4_01930C_A	9.09011	8.51297	8.4135	9.60039	9.46075	9.32757	1.11758	0.0106819	NC
C4_01940W_A	10.0621	8.30469	8.36135	8.4024	7.83881	8.06509	-1.62209	0.0167802	DOWN
C4_02000C_A	12.7253	12.9952	12.7985	13.5054	13.4372	13.2465	0.798552	0.0227399	NC
C4_02030W_A	10.3897	10.7229	11.0087	9.26927	8.99182	9.73503	-1.98412	4.79e-06	DOWN
C4_02090C_A	8.42899	8.19939	8.32431	8.98127	9.12075	9.02241	1.08648	0.00244411	NC
C4_02120W_A	9.7322	10.0177	10.0985	9.15494	8.8463	9.43944	-1.15753	0.00475397	NC
C4_02130W_A	8.99372	8.68549	8.59517	9.32684	9.83353	9.49915	1.18828	0.00333541	NC
C4_02140C_A	8.79431	8.81065	8.84875	9.40375	9.86527	9.57229	1.20433	0.00105162	NC
C4_02150C_A	8.67106	8.33242	8.66289	9.352	9.51525	9.64254	1.40407	0.000132708	NC
C4_02180C_A	7.21845	6.98958	7.28795	7.53351	7.9003	8.01462	1.05447	0.0164813	NC
C4_02190C_A	3.90518	3.75813	3.71751	4.42265	4.78601	5.00835	2.88751	0.000260041	UP
C4_02200C_A	6.19511	6.31408	6.21139	6.80813	7.11869	7.36301	1.50594	0.0011972	UP
C4_02210W_A	5.43677	5.14088	5.40766	6.09778	6.65446	6.8225	2.31305	2.01e-05	UP
C4_02220C_A	7.18236	6.49914	6.78279	7.84375	8.16553	7.69444	1.69428	0.000375247	UP
C4_02250C_A	12.8541	12.7729	12.6886	13.6457	13.2128	13.2389	0.876107	0.0167694	NC
C4_02320C_A	11.2738	11.951	11.9447	10.8849	10.6731	10.8873	-1.36594	0.000657849	NC
C4_02340W_A	12.3416	12.7748	12.8167	12.1888	11.8692	12.1155	-0.859547	0.0257952	NC
C4_02360W_A	14.322	14.9423	15.092	13.7252	13.1597	13.624	-1.86734	9.73e-06	DOWN
C4_02370C_A	15.4912	16.009	16.0013	15.0919	14.8759	15.3448	-1.05675	0.00849296	NC
C4_02400C_A	7.96826	8.40401	8.80398	7.18953	7.42483	7.46061	-1.68101	0.000207194	DOWN
C4_02410C_A	12.3006	13.1685	13.0038	11.9957	11.275	11.8656	-1.61847	0.000531428	DOWN
C4_02460W_A	4.15405	4.19488	5.41284	3.79006	3.64423	4.21947	-2.27104	0.0288702	DOWN
C4_02480C_B	6.05681	5.58882	5.91906	6.40975	6.85377	6.45316	1.30387	0.0153549	NC
C4_02500C_B	11.7821	10.7545	10.799	12.339	13.0838	13.0824	2.38417	4.01e-06	UP
C4_02510W_A	10.8663	11.7111	11.7454	10.7144	10.8698	10.6457	-1.0975	0.0140013	NC
C4_02520C_A	10.8076	11.5045	11.6692	10.0712	10.051	9.94061	-1.9767	8.08e-07	DOWN
C4_02540W_A	10.3175	9.85122	9.95543	10.3589	10.7728	10.9622	0.966031	0.0219323	NC
C4_02560C_A	6.78393	6.34164	6.4164	6.77512	7.78186	7.18204	1.3117	0.0196055	NC
C4_02580W_A	6.89275	6.78479	6.51994	7.85695	7.84141	7.51502	1.62997	0.000122789	UP
C4_02590C_A	8.15856	8.1981	8.31018	8.80281	9.4533	9.24968	1.46691	0.000234414	NC
C4_02610C_A	4.81689	5.05846	4.80652	6.36794	5.19909	4.89923	1.62259	0.0480918	UP
C4_02680C_A	5.80065	5.67034	5.36038	3.80796	3.84526	3.87321	-5.77739	3.42e-09	DOWN
C4_02770C_A	8.58556	8.15734	8.10197	7.96892	7.51933	7.33355	-1.02226	0.0329325	NC
C4_02790C_A	9.31855	9.03005	9.01543	10.0161	9.77311	9.68931	1.03895	0.00553829	NC
C4_02890C_A	10.3824	9.76659	9.91293	11.0192	11.0162	10.6998	1.26032	0.00200995	NC
C4_02900C_A	11.9257	12.4011	12.3043	11.3978	10.5774	11.1981	-1.60994	0.000224279	DOWN
C4_02940W_A	12.3091	12.8412	12.7464	11.9042	11.5874	12.1321	-1.08955	0.00782579	NC
C4_02950C_A	6.36683	6.14008	6.33197	5.75277	5.49684	5.80036	-1.13313	0.0322873	NC
C4_02990C_A	9.22913	9.86154	9.85382	8.8612	8.27101	9.23576	-1.21775	0.0167802	NC
C4_03070W_A	10.5561	10.513	10.5205	9.99035	9.25194	9.99068	-1.06966	0.0137168	NC
C4_03100W_A	5.16626	5.14371	4.92037	5.5237	6.34169	5.83784	1.7778	0.00449098	UP
C4_03160C_A	5.3417	4.92408	5.0066	5.79167	5.95647	5.93996	1.63776	0.00483241	UP
C4_03280W_A	13.749	14.1041	13.9511	14.3495	15.18	14.4619	1.11996	0.0114914	NC
C4_03340C_A	5.4387	5.24808	5.28157	5.58529	6.9516	6.29784	2.04006	0.0020556	UP
C4_03350C_A	8.112	7.62051	7.34878	8.9741	8.40346	8.11016	1.24228	0.0183469	NC
C4_03370C_A	9.44586	9.39653	9.38596	10.0117	10.3577	10.2276	1.17095	0.000681963	NC
C4_03400W_A	9.17986	9.04042	9.12159	9.78204	10.279	9.79769	1.26981	0.000825694	NC
C4_03410W_A	9.74472	9.66233	9.5947	10.1584	10.6397	10.2097	1.00613	0.00799758	NC
C4_03470C_A	15.9472	17.1456	17.2126	14.4866	14.8662	15.5145	-2.65016	1.01e-06	DOWN
C4_03500C_A	6.05996	7.71459	8.05453	4.77458	4.89512	6.19489	-3.40541	0.0352186	DOWN
C4_03540C_A	8.22495	8.18763	8.24344	9.06697	8.58564	9.28498	1.20012	0.00394256	NC
C4_03570W_A	14.6684	15.7749	15.8866	13.6858	13.4339	14.595	-2.18306	0.000141544	DOWN
C4_03620C_A	8.4419	8.68486	8.70808	9.12379	9.32929	9.94697	1.34282	0.00251811	NC
C4_03670W_A	8.95765	9.55653	9.6862	9.51082	10.7671	10.1367	1.17638	0.0329325	NC
C4_03680C_A	8.05145	7.89964	7.88554	8.17483	8.81363	8.57524	0.921419	0.0328567	NC
C4_03700W_A	9.66638	9.1658	9.27283	8.90374	8.02392	8.67305	-1.18258	0.0150268	NC
C4_03750C_A	7.35189	6.74946	6.90479	7.37714	8.02083	7.735	1.13201	0.0250773	NC
C4_03780C_A	9.04547	8.95937	9.00952	9.69012	9.79372	9.51609	0.987413	0.00479822	NC
C4_03800C_A	9.43578	9.49047	9.61834	9.0353	8.75634	8.92552	-0.898605	0.0132048	NC
C4_03810W_A	8.44017	8.4	8.48401	7.84927	7.61229	8.10527	-0.874138	0.0344258	NC
C4_03820C_A	9.68193	8.68498	9.3536	8.06388	8.22127	8.85495	-1.30335	0.0143991	NC
C4_03850W_A	8.86884	8.93153	8.87301	8.54965	7.6942	8.23417	-1.01963	0.0291063	NC
C4_03890W_A	12.4706	12.6047	12.8254	13.2714	13.2737	12.9658	0.769827	0.037852	NC
C4_03940C_A	13.0565	13.6948	13.6392	12.5781	11.9561	13.0516	-1.25959	0.0131875	NC
C4_04010W_A	8.38209	8.46191	8.51491	7.61551	7.73746	8.10572	-0.947499	0.0227187	NC
C4_04080C_A	8.61783	10.7941	9.3409	8.83672	8.31762	8.64688	-1.92704	0.00470287	DOWN
C4_04160W_A	9.6178	9.89328	10.1172	8.93268	9.01715	9.25747	-1.20537	0.00190277	NC
C4_04170C_A	9.50198	9.8796	10.082	9.0728	8.9313	9.36463	-1.04388	0.0124201	NC
C4_04190C_A	8.48165	8.62394	8.71717	7.82638	8.29073	7.58506	-1.02377	0.0236405	NC
C4_04200C_A	8.28056	8.87321	9.01058	8.12847	7.62452	7.86204	-1.32546	0.00424554	NC
C4_04280C_A	7.5162	7.38494	7.49493	6.89531	6.74333	6.91081	-1.01189	0.0150268	NC
C4_04290W_A	9.37823	9.8789	9.7577	9.04865	8.85022	9.15131	-0.986853	0.0127496	NC
C4_04310W_A	10.9418	10.9453	10.6075	10.9918	12.143	11.4725	1.14025	0.0204418	NC
C4_04320W_A	10.9038	10.7206	10.7537	10.1973	8.16643	9.06598	-1.93367	0.00455044	DOWN
C4_04330C_A	12.3421	12.3112	12.1409	11.5582	11.7454	11.5968	-0.910557	0.00663891	NC
C4_04370C_A	9.64592	9.91254	9.68499	9.25901	8.65913	8.84941	-1.18369	0.00391143	NC
C4_04380C_A	9.85901	10.1561	10.2884	8.04642	7.37177	8.02757	-3.38783	5.88e-16	DOWN
C4_04430W_A	9.23327	9.77739	9.81914	9.15295	8.8632	8.93749	-0.958017	0.0215314	NC
C4_04450C_A	11.23	10.9168	10.8502	11.5448	12.4171	12.1407	1.5528	0.000260343	UP
C4_04460C_A	10.8034	11.2981	11.0399	10.3327	10.1413	10.4822	-1.07072	0.00497634	NC
C4_04620C_A	9.99667	9.76742	9.76017	10.5121	10.9969	10.8591	1.39811	0.000122789	NC
C4_04770C_A	8.59822	8.34437	8.32431	8.92739	9.48649	9.36647	1.27846	0.00151688	NC
C4_04790W_A	6.70496	7.84024	8.25572	5.95972	6.75639	6.75509	-1.9574	0.00314709	DOWN
C4_04820C_A	8.3591	8.60218	8.44054	8.92527	9.23306	8.81016	0.799542	0.0453508	NC
C4_04840C_A	8.01121	7.24898	7.02532	8.4367	9.08428	8.52968	1.83608	0.000631704	UP
C4_04850C_A	12.5961	12.7722	12.8401	12.5569	11.5613	11.7605	-0.991615	0.0416648	NC
C4_04860W_A	8.91036	9.83927	9.72656	8.30787	7.24739	8.42022	-2.16117	0.000168471	DOWN
C4_04880W_A	8.46491	8.1519	8.07933	8.54456	9.56758	9.13046	1.36263	0.00487293	NC
C4_04910C_A	6.3298	5.95601	6.40679	5.52525	5.58322	5.50723	-1.37958	0.0101828	NC
C4_04970C_A	8.45836	8.11238	7.99565	9.02318	9.04656	8.83827	1.15531	0.00359996	NC
C4_04980W_A	8.75707	8.92485	8.87988	7.69353	7.71343	8.12179	-1.51894	9.08e-05	DOWN
C4_05010W_A	9.0677	8.73294	8.81942	9.64334	9.51126	9.55369	1.02038	0.00497634	NC
C4_05040W_A	4.36932	4.08759	4.44356	3.74851	3.59683	3.77322	-2.0734	0.0188891	DOWN
C4_05080C_A	8.33887	8.36838	8.48438	7.6094	7.20747	7.95412	-1.18564	0.00923765	NC
C4_05100C_A	12.2887	12.3616	12.1497	11.5395	11.7661	11.7893	-0.815785	0.0183655	NC
C4_05110C_A	12.8524	13.255	13.0064	13.626	14.3322	13.6886	1.26138	0.00285018	NC
C4_05130C_A	11.4613	10.927	10.8745	11.4327	12.4057	12.5625	1.5942	0.00144439	UP
C4_05140C_A	12.3501	13.0767	12.8517	12.2649	11.4608	12.2231	-1.08696	0.0245194	NC
C4_05190C_A	8.4175	8.46098	8.38313	8.18539	6.96698	7.55405	-1.13136	0.0437764	NC
C4_05240C_A	11.4464	11.7007	11.6235	11.1467	10.7876	11.1057	-0.824083	0.0245799	NC
C4_05250W_A	9.44121	9.86616	9.9095	8.54465	7.84698	8.04665	-2.34067	3.78e-08	DOWN
C4_05320W_A	10.4685	10.6508	10.7286	10.0518	9.8425	10.2239	-0.831261	0.0250294	NC
C4_05330C_A	8.7231	8.50025	8.59719	9.2513	9.36251	9.03858	0.91915	0.0136535	NC
C4_05390W_A	8.98693	9.44453	9.41158	8.38874	8.07251	8.75357	-1.28384	0.00382473	NC
C4_05450C_A	10.0888	10.6283	10.7009	9.75625	9.59185	9.72713	-1.18252	0.00268443	NC
C4_05540W_A	8.47479	8.56244	8.52177	7.80053	7.70061	8.17236	-0.936743	0.0224096	NC
C4_05560C_A	9.85885	10.7931	11.0651	8.78505	8.73088	9.48683	-2.3608	5.29e-06	DOWN
C4_05590W_A	10.7635	10.6361	10.6731	11.1951	11.1521	11.5433	0.895519	0.0129873	NC
C4_05650W_A	9.04933	8.91554	8.95156	9.65921	9.40646	9.32841	0.74254	0.0465865	NC
C4_05670W_A	13.5848	13.2064	13.049	13.6355	14.2582	13.7922	0.893825	0.038421	NC
C4_05700W_B	7.67851	6.3521	6.6564	8.69439	9.57986	10.0205	3.75685	3.46e-09	UP
C4_05760W_A	9.22411	8.70203	8.77963	9.28756	9.60617	9.64341	0.882183	0.0367767	NC
C4_05790W_A	8.11214	8.74939	8.9227	7.52441	7.46813	8.1147	-1.37812	0.00639426	NC
C4_05810W_A	13.3699	12.7924	12.8798	12.4445	12.0092	11.9382	-1.27699	0.00211346	NC
C4_05860W_A	8.62977	8.61675	8.64367	9.09301	9.65849	9.19674	1.06368	0.00762078	NC
C4_05870C_A	6.04341	5.66312	6.04942	7.12061	8.89136	8.21624	3.78957	7.7e-11	UP
C4_05900C_A	11.3009	11.1581	11.3665	10.5008	10.4102	10.2558	-1.28368	0.000107888	NC
C4_05910C_A	8.80628	9.14166	9.24077	8.0817	7.78059	8.39263	-1.4551	0.000652783	NC
C4_06070C_A	7.57307	7.19565	7.40178	7.98269	8.82835	8.34923	1.61089	0.000514199	UP
C4_06100W_A	8.07886	8.5587	8.49456	7.70202	7.54597	8.02727	-0.956357	0.0328567	NC
C4_06200W_A	5.42078	4.66109	4.90428	5.48563	6.28819	5.71889	1.70955	0.0182527	UP
C4_06270C_A	8.58015	9.24466	9.50205	8.1572	7.83495	8.56869	-1.41223	0.00529166	NC
C4_06280C_A	7.2313	7.34527	7.43426	8.06073	8.11763	8.26461	1.27425	0.000821372	NC
C4_06310C_A	6.39501	6.49131	6.78838	7.23046	7.30242	7.11075	1.08806	0.0165602	NC
C4_06320C_A	5.18881	5.4212	5.81033	4.60408	5.08143	4.78424	-1.49713	0.0327715	NC
C4_06340W_A	8.52678	9.60832	9.70886	7.97948	7.77415	8.53825	-1.85529	0.000681963	DOWN
C4_06380W_A	7.47218	6.48989	6.76095	8.3827	7.26429	8.38885	1.76239	0.00449727	UP
C4_06460C_A	8.48041	8.40609	8.6596	7.74222	7.78565	7.56725	-1.26131	0.000823964	NC
C4_06480C_B	8.83064	9.30946	9.57557	8.32062	8.82123	8.75277	-0.934164	0.0453508	NC
C4_06490C_A	5.31895	5.23397	5.81595	4.36778	4.72785	5.0247	-1.71186	0.0215323	DOWN
C4_06540W_B	11.5957	11.139	11.2929	12.1572	11.8253	11.8284	0.848809	0.0291063	NC
C4_06560W_A	6.24282	6.01047	6.05147	6.934	7.42338	7.24545	1.90519	2.41e-05	UP
C4_06580W_A	11.8739	11.1215	11.0928	12.4071	12.4499	11.7981	1.18989	0.0137403	NC
C4_06610C_A	13.8963	13.8053	13.7199	14.6528	14.6149	14.5671	1.15292	0.000242812	NC
C4_06620C_A	8.34611	7.25088	7.13452	9.57254	8.79645	8.49498	1.97857	0.00169448	UP
C4_06660W_A	11.8323	11.4552	11.6024	11.9172	12.5047	12.3348	0.917103	0.0222961	NC
C4_06890W_A	8.24624	7.6775	7.69652	9.35371	10.0172	9.63326	2.68291	2.98e-10	UP
C4_06910W_A	8.64172	7.60807	6.47424	6.27382	5.82723	6.28127	-2.80655	5.29e-05	DOWN
C4_06970C_A	15.2925	15.169	15.1428	13.7987	13.1371	13.5438	-2.41516	3.61e-11	DOWN
C4_06980W_A	16.9235	16.6175	16.6473	15.4541	14.8426	15.1918	-2.22431	1.51e-09	DOWN
C4_07050W_A	8.82173	8.72507	8.56281	8.09254	7.47934	8.20117	-1.12718	0.0132727	NC
C4_07060W_A	10.6681	10.8	10.7909	11.4544	12.0496	11.617	1.41952	0.000124383	NC
C4_07070W_A	8.6803	8.78616	8.96439	9.17223	9.71331	9.45108	0.965897	0.0161188	NC
C4_07140W_A	11.6637	10.9659	10.854	12.8518	13.1103	12.2599	2.25722	1.5e-06	UP
C4_07210W_A	8.65893	8.80909	8.64348	9.39003	9.95238	9.47987	1.37915	0.000386861	NC
C4_07240W_A	9.71245	9.47057	9.40494	9.97277	10.3353	10.0944	0.888868	0.0182527	NC
C5_00030W_A	8.60321	8.7635	8.61707	9.17602	9.55147	9.5963	1.17979	0.0016345	NC
C5_00070W_A	10.6629	11.4168	11.5128	10.0917	9.7363	10.5298	-1.57366	0.00109476	DOWN
C5_00090C_A	9.68024	10.0728	10.0087	10.5344	10.4757	10.5955	0.878635	0.016293	NC
C5_00130C_A	9.72308	9.92288	9.80485	10.2492	10.7404	10.4189	0.974881	0.00976001	NC
C5_00140C_A	7.33885	7.17863	7.24336	8.05353	7.69178	7.67898	0.904603	0.033104	NC
C5_00160W_A	9.0385	9.11193	8.88041	9.24684	10.3096	9.71958	1.2171	0.0105383	NC
C5_00180W_A	10.7207	10.5661	10.449	11.0581	11.5264	10.9479	0.900664	0.0243185	NC
C5_00190C_A	13.3883	13.788	13.7549	12.8598	12.7987	13.1842	-1.00039	0.00828807	NC
C5_00280C_A	8.69738	8.71816	8.56187	9.30187	9.1938	9.06946	0.794337	0.0294594	NC
C5_00350C_A	10.1574	9.85622	9.85601	10.4767	11.5159	10.72	1.49106	0.00155035	NC
C5_00400C_A	11.2224	11.6113	11.7049	11.1852	10.5348	10.6039	-1.03277	0.0182527	NC
C5_00450C_A	11.3085	11.1794	11.3587	10.9665	10.3194	10.4367	-0.972451	0.0181201	NC
C5_00490C_A	11.0126	11.1197	11.2712	10.6791	10.4479	10.2896	-0.950071	0.00933569	NC
C5_00570W_A	11.1809	11.0825	11.0907	11.6287	12.5675	11.9687	1.44594	0.000718332	NC
C5_00590W_A	15.7563	15.5288	15.3465	16.9629	17.2352	16.4793	1.97662	4.2e-07	UP
C5_00640C_A	8.31727	8.22837	8.46632	8.69901	9.11215	8.7949	0.81664	0.0413925	NC
C5_00660C_A	11.8384	12.2716	12.598	10.9023	11.1272	11.1355	-1.75719	5.86e-06	DOWN
C5_00710W_B	5.98434	5.09043	5.42978	7.02946	8.06905	7.37131	3.41184	2.2e-08	UP
C5_00790C_A	11.6857	11.6633	11.5899	12.303	12.1753	11.9273	0.718712	0.0438028	NC
C5_00800C_A	13.3669	13.2979	13.1262	13.9031	14.139	13.5946	0.907549	0.0164303	NC
C5_00820W_A	9.16283	9.37252	9.17057	9.81839	10.321	9.87988	1.16116	0.00271003	NC
C5_00900C_A	9.5065	9.33227	9.32068	9.95725	10.2276	9.924	0.961683	0.00756007	NC
C5_00980W_A	10.8079	10.6979	10.5962	11.2495	11.751	11.0671	0.997354	0.0140782	NC
C5_01040W_A	5.96218	5.81228	5.71538	6.46826	6.56613	6.41401	1.19933	0.0138918	NC
C5_01050C_A	9.40377	9.10046	9.05858	9.68069	10.2093	9.48544	0.935005	0.034457	NC
C5_01070C_A	11.3634	11.9576	11.9197	10.3737	10.4497	10.2198	-2.06768	1.22e-08	DOWN
C5_01140C_A	9.6308	9.54034	9.3859	10.0098	10.3196	10.18	0.957022	0.00768721	NC
C5_01210W_A	13.7251	13.9431	13.8296	12.9733	12.7219	12.8312	-1.42242	1.03e-05	NC
C5_01220W_A	10.628	10.5603	10.5212	9.83158	9.20219	9.54679	-1.48047	0.00011913	NC
C5_01230C_A	11.8237	12.3467	12.3633	11.1523	10.9004	11.4359	-1.46936	0.000256149	NC
C5_01270W_A	9.34104	9.40875	9.01113	8.42825	8.73462	8.16968	-1.19338	0.00446742	NC
C5_01340W_A	10.0026	10.2092	10.1659	9.7412	9.40549	9.57933	-0.798918	0.0296309	NC
C5_01380W_A	8.77982	5.98915	7.74032	5.07779	4.85374	4.85386	-5.39486	1.24e-05	DOWN
C5_01410C_A	9.08508	9.65623	9.55815	8.90365	8.33354	8.87678	-1.07568	0.0166443	NC
C5_01490C_A	9.76236	9.35805	9.11323	10.0317	10.7733	10.2719	1.39685	0.00217555	NC
C5_01530C_B	10.1087	10.3935	10.3783	9.90881	9.51591	9.77799	-0.81034	0.0339695	NC
C5_01560C_A	11.0013	10.2495	10.134	11.5287	11.8206	10.9848	1.38553	0.00599062	NC
C5_01580C_A	15.0026	14.9427	14.63	15.4951	15.5669	15.1741	0.794486	0.0367021	NC
C5_01590W_A	7.28838	8.06239	8.2928	6.77394	6.69885	7.43661	-1.47967	0.00971491	NC
C5_01600C_A	8.16757	7.72109	8.19652	8.49581	8.81156	8.6744	0.941447	0.0258292	NC
C5_01610W_A	8.39846	8.20853	8.21827	8.57308	9.04888	8.75908	0.820159	0.0447696	NC
C5_01620C_A	6.506	6.44934	6.64206	5.8433	6.08969	6.04621	-0.987085	0.0467819	NC
C5_01670W_A	3.4897	3.65918	3.59872	4.7321	5.30927	5.18182	4.92676	2.17e-08	UP
C5_01680C_A	6.37039	7.06324	7.47687	6.02595	6.05519	6.43031	-1.50016	0.0112728	DOWN
C5_01700W_A	8.64658	8.25012	8.31234	9.40228	10.0699	9.54426	1.91995	3.17e-06	UP
C5_01740C_A	7.92703	7.87688	7.79781	8.3068	8.57758	8.53444	0.937294	0.0136138	NC
C5_01810W_A	10.7393	10.8146	10.7203	10.4804	10.0417	9.90685	-0.852934	0.0323491	NC
C5_01830C_A	12.1739	12.0711	11.9939	12.6783	13.0474	12.608	1.02554	0.00452507	NC
C5_01910W_A	12.0657	10.7671	10.9086	12.6129	12.6967	12.2531	1.60534	0.00424073	UP
C5_01960C_A	10.5958	10.9091	10.7946	11.4527	11.2337	11.2934	0.805363	0.0236405	NC
C5_01970C_A	9.34695	9.98909	9.85751	8.84844	8.61905	9.00615	-1.37203	0.000911195	NC
C5_02040W_A	10.8808	10.7307	10.6286	11.2338	11.8991	11.4236	1.16068	0.00365026	NC
C5_02080C_A	13.348	13.0664	13.0855	14.1774	14.0623	14.0505	1.32758	4.96e-05	NC
C5_02110W_A	13.348	13.0664	13.0855	14.1774	14.0623	14.0505	1.32758	4.96e-05	NC
C5_02160W_A	8.62618	8.44785	8.47201	8.94086	9.42699	9.09335	0.979102	0.0127904	NC
C5_02180C_A	11.0154	10.7357	10.5184	11.2907	11.7885	11.1668	0.972248	0.0227694	NC
C5_02220C_A	9.47814	9.02302	8.74158	9.8359	9.9512	9.60821	1.00537	0.0227694	NC
C5_02240W_A	9.15102	8.51245	8.57293	8.26634	7.71971	7.75508	-1.27428	0.00718911	NC
C5_02300C_A	9.72529	10.4201	10.2324	9.4751	8.86873	9.50489	-1.23327	0.00734512	NC
C5_02320C_A	8.7929	9.18008	9.23367	8.28916	8.38946	8.59194	-0.984388	0.0140013	NC
C5_02330W_A	10.5763	10.5706	10.4346	9.65685	9.89296	9.63521	-1.16073	0.000681963	NC
C5_02340C_A	10.4785	10.4704	10.3865	9.86779	9.7302	10.1001	-0.782129	0.0316253	NC
C5_02370C_A	10.1196	10.8019	10.7808	9.32984	8.40727	9.04962	-2.36289	5.73e-07	DOWN
C5_02380W_A	14.8836	15.4701	15.3239	14.9868	14.0649	14.4123	-0.996111	0.0387701	NC
C5_02440C_A	6.92323	6.92639	6.89369	6.53523	5.90202	6.41709	-1.03173	0.0484096	NC
C5_02450W_A	8.26657	8.70523	8.75377	7.80796	7.78563	8.17375	-1.00799	0.0202838	NC
C5_02460C_A	10.7628	12.3035	12.4711	9.74373	9.50844	10.0483	-3.27944	1.05e-09	DOWN
C5_02470W_B	10.3574	10.929	11.0305	9.58621	9.49154	9.87596	-1.66916	3.26e-05	DOWN
C5_02480W_B	9.3346	9.11629	9.09275	9.60971	10.0514	9.75238	0.932593	0.0150829	NC
C5_02520W_A	8.33987	9.12282	9.19131	7.74271	7.80323	8.01204	-1.64934	0.00026058	DOWN
C5_02580W_A	8.12761	7.76921	7.86268	8.61797	9.17465	8.77088	1.43923	0.000496865	NC
C5_02590C_B	8.05066	7.41062	7.55107	7.99987	8.71282	8.242	1.002	0.048049	NC
C5_02600W_A	11.9458	11.6313	11.8297	10.97	11.0213	10.8612	-1.23906	0.000198441	NC
C5_02630C_A	9.76056	9.40479	8.79493	8.18179	7.27667	7.37276	-2.54482	1.64e-06	DOWN
C5_02710W_A	10.9446	11.2889	10.9208	10.5822	9.74826	9.73032	-1.3991	0.00310374	NC
C5_02740W_A	7.78428	7.86832	7.83322	8.31834	9.3766	8.83419	1.65885	0.000387651	UP
C5_02750C_A	9.23445	9.53706	9.38056	8.87198	8.4056	8.86409	-0.976118	0.0160613	NC
C5_02770W_A	8.40435	8.27585	8.22315	8.80634	9.58916	9.32486	1.46956	0.000476354	NC
C5_02840C_A	8.75493	9.21772	9.46992	8.2427	8.06219	8.55603	-1.31826	0.00310374	NC
C5_02860C_A	11.9183	12.4694	12.6593	11.4927	10.4384	11.5325	-1.62295	0.0020556	DOWN
C5_02930C_A	10.9649	11.3431	11.7102	10.2432	10.5388	10.9811	-1.08222	0.0208189	NC
C5_02990W_A	6.71769	6.63282	6.53744	6.69579	7.881	7.49894	1.35598	0.0158031	NC
C5_03050C_A	4.41239	4.62793	4.48591	5.22386	5.53327	5.43077	2.12247	0.000691696	UP
C5_03060C_A	8.60973	7.50864	7.89713	9.01938	8.76279	9.3154	1.42476	0.00785303	NC
C5_03080C_B	9.5986	9.15712	8.96282	9.85739	10.6147	10.1241	1.41862	0.00193167	NC
C5_03170C_A	10.2754	10.9556	10.8937	9.63057	9.19847	9.50053	-1.88231	3.41e-06	DOWN
C5_03240W_A	11.4176	11.4257	11.2576	11.669	12.6598	12.0853	1.21031	0.00663189	NC
C5_03290C_A	6.9938	6.73183	6.85711	6.94962	8.03469	7.37774	1.09872	0.0482626	NC
C5_03310C_A	5.39934	5.9776	6.12235	4.81812	4.66776	4.93968	-2.30672	0.000273436	DOWN
C5_03330C_A	9.37822	9.0501	9.08146	9.50833	9.95174	10.4369	1.24425	0.00627893	NC
C5_03340W_A	3.00911	2.71398	2.82441	3.3282	3.56916	3.19283	2.66447	0.0372006	UP
C5_03350W_A	12.4427	12.2928	12.205	13.1479	13.0849	13.0818	1.13308	0.000435133	NC
C5_03360W_A	9.67726	9.40849	9.22708	10.3817	10.3017	9.97225	1.1401	0.00357034	NC
C5_03430W_A	9.63381	10.0298	10.2217	8.17603	7.78739	8.55595	-2.63397	1.22e-09	DOWN
C5_03480C_A	9.70769	9.74081	9.66279	10.9867	10.9739	10.8939	1.82188	1.82e-09	UP
C5_03600W_A	11.2038	11.2265	10.9842	11.7649	12.3605	11.7167	1.217	0.00258988	NC
C5_03620W_A	8.9386	8.97937	8.74141	8.19151	8.35896	8.21766	-0.958243	0.00952133	NC
C5_03640W_A	8.96374	8.85472	8.80995	9.72884	9.56262	9.761	1.19953	0.000423696	NC
C5_03680W_A	10.6635	10.3158	10.1658	10.8613	11.5625	11.2084	1.22196	0.00412382	NC
C5_03700C_A	8.96374	8.85472	8.80995	9.72884	9.56262	9.761	1.19953	0.000423696	NC
C5_03750W_A	9.26431	8.91184	9.03219	8.39528	7.21214	8.1314	-1.59051	0.00309274	DOWN
C5_03770C_A	4.86132	4.80182	4.41921	5.19753	5.87134	5.75297	2.05261	0.0027088	UP
C5_03780C_A	6.93109	7.21244	7.50942	6.51927	6.42934	6.79349	-1.09502	0.0261495	NC
C5_03790W_A	9.07591	8.70723	9.16109	8.47251	8.22321	8.46002	-0.913476	0.0233674	NC
C5_03810C_A	5.44995	5.80858	6.13878	4.69278	4.79299	5.0731	-2.12453	0.000985607	DOWN
C5_03820C_A	10.0686	10.1165	10.1431	9.37901	8.75714	9.23358	-1.40448	0.00034185	NC
C5_03840W_B	5.9284	5.58277	6.41647	5.25059	5.05811	5.51548	-1.48324	0.0225854	NC
C5_03880C_A	7.24302	6.85767	7.34432	6.50386	6.22162	6.47807	-1.29288	0.00667085	NC
C5_03900W_A	14.1628	13.7018	13.7247	14.6735	15.1204	14.4607	1.29126	0.00190277	NC
C5_03930C_A	7.98875	8.46397	9.1385	7.1069	7.53323	7.71501	-1.76384	0.000929632	DOWN
C5_03940C_B	9.92087	10.4704	10.5805	8.65954	9.32851	9.41087	-1.72423	0.000166196	DOWN
C5_04050W_A	10.2083	10.2023	10.0848	10.2548	10.9466	10.9085	0.839801	0.0462024	NC
C5_04130C_A	11.9362	12.0123	12.4375	11.0851	11.0222	11.7452	-1.17255	0.0094676	NC
C5_04180W_A	7.88368	7.86423	7.86016	8.25223	8.59914	8.59044	0.955108	0.0137184	NC
C5_04210C_A	7.41802	6.3796	6.51528	7.76246	8.29566	8.09435	1.88176	0.000964978	UP
C5_04230W_A	4.76443	4.49273	4.27692	5.73841	6.25711	6.27456	3.39819	6.17e-08	UP
C5_04250W_A	9.64515	8.94098	8.6578	11.3463	9.59069	10.2915	2.12614	0.000735084	UP
C5_04320C_A	9.52128	9.92376	9.90105	9.12864	9.2796	9.24812	-0.849555	0.0245799	NC
C5_04420W_A	9.77329	10.2697	10.1511	9.81036	9.24514	9.30589	-0.877044	0.0461475	NC
C5_04470C_A	14.8227	14.8957	14.6758	14.634	13.3786	13.7216	-1.07883	0.0427967	NC
C5_04560C_A	10.1788	10.2092	10.3514	9.91341	9.3918	9.68247	-0.826722	0.0345917	NC
C5_04620C_A	7.57687	7.78488	7.84025	7.98498	9.06312	8.56686	1.34668	0.00669646	NC
C5_04650C_A	7.74859	7.76409	7.65456	8.57627	9.3564	8.91076	1.92833	2.97e-06	UP
C5_04680W_A	10.5005	11.0562	11.0935	10.0428	9.94041	10.2745	-1.19065	0.00304011	NC
C5_04740C_A	8.64857	8.59436	8.68157	9.03868	9.89734	9.37962	1.26555	0.00374839	NC
C5_04830W_A	11.6628	12.1818	12.0879	11.3656	11.1771	11.2681	-1.04747	0.00490572	NC
C5_04850W_A	6.29161	6.07358	6.17733	5.58732	5.58152	5.55462	-1.19323	0.020924	NC
C5_04860C_A	5.87012	5.28142	6.13272	5.00579	5.21235	4.84165	-1.65843	0.0135968	DOWN
C5_04940W_A	11.4494	13.4417	13.3816	10.4977	9.5742	10.9613	-3.65881	0.00139397	DOWN
C5_05020C_A	9.68446	10.2981	10.3712	9.90041	8.78598	9.27403	-1.08013	0.0464613	NC
C5_05080W_A	12.0221	11.3606	11.3938	12.4782	12.7084	12.045	1.15779	0.010917	NC
C5_05090W_A	4.64024	4.5983	4.766	3.28786	3.34304	3.35984	-7.7291	2.81e-07	DOWN
C5_05100C_A	7.53459	8.03772	8.37509	6.90001	6.8883	7.41439	-1.48542	0.00353807	NC
C5_05110C_A	9.52492	10.0895	10.0536	9.13376	8.54687	9.39536	-1.23022	0.0100171	NC
C5_05130C_A	7.81363	7.72436	7.88011	8.34623	8.65937	8.47774	1.06709	0.00497634	NC
C5_05140W_A	8.48223	8.6082	8.66386	8.80574	9.70825	9.23515	1.0753	0.0181371	NC
C5_05200C_A	9.34414	10.1986	10.2421	9.47571	9.07256	9.26229	-1.04744	0.0276466	NC
C5_05230C_A	13.4553	13.6187	13.4688	14.0889	14.1483	14.1491	0.879146	0.00664481	NC
C5_05240C_A	7.32054	7.52119	7.30799	7.86818	8.38741	7.6111	0.967668	0.0437764	NC
C5_05250C_A	9.71946	9.71508	9.67411	10.4039	11.0002	10.5999	1.44904	9.13e-05	NC
C5_05290C_A	9.78844	10.0492	9.85693	10.5956	11.1012	10.7969	1.37785	0.000173569	NC
C5_05360C_A	11.2932	10.9133	10.6632	11.6122	12.4584	12.0747	1.60168	0.000320697	UP
C5_05410C_A	11.8545	11.9954	11.8696	12.5569	12.4513	12.4129	0.816528	0.0132895	NC
C5_05430W_A	11.6192	11.1819	10.9077	13.0215	13.1271	12.617	2.40336	2.47e-09	UP
C5_05440C_A	12.2292	12.1286	12.0151	12.8973	12.8448	12.6559	0.973184	0.00391143	NC
C5_05470W_A	12.1364	11.8364	11.7192	12.4031	12.7876	12.3499	0.890684	0.0232885	NC
C5_05510C_A	5.10094	5.00512	4.86718	5.47608	5.97221	5.50142	1.45963	0.018143	NC
C6_00070C_A	10.0841	9.53789	9.67453	10.2458	10.2409	11.7301	1.69964	0.00462807	UP
C6_00150W_A	15.4851	15.2199	15.1036	16.4103	16.1086	15.794	1.21976	0.00186926	NC
C6_00170C_A	12.0084	12.0759	11.8439	12.2966	13.0441	12.4171	0.941494	0.0268417	NC
C6_00200C_A	11.123	10.8887	10.7866	11.8499	11.7883	11.6205	1.17775	0.000681963	NC
C6_00210W_A	9.57905	10.0245	9.93983	9.26373	8.66038	9.44294	-1.01906	0.0267461	NC
C6_00290W_A	13.5247	12.8863	12.8133	14.1251	14.2047	13.3309	1.18058	0.0165508	NC
C6_00300C_A	10.5117	10.8587	10.8309	10.3266	9.62551	10.2755	-0.90752	0.0399153	NC
C6_00330C_A	15.2965	15.9389	15.7955	15.0316	14.3357	13.9089	-1.68986	0.000796627	DOWN
C6_00360C_A	8.77536	8.6912	8.39669	9.29293	10.1103	9.52723	1.57567	0.00031395	UP
C6_00400C_A	8.03545	8.34563	8.75613	7.26808	7.10399	7.86417	-1.47755	0.00382473	NC
C6_00420W_A	7.21589	7.64524	7.73711	6.51724	6.70999	6.84635	-1.4112	0.00207155	NC
C6_00460C_A	7.46176	7.71507	7.71346	8.51614	8.36953	8.32434	1.19264	0.00179721	NC
C6_00470C_A	3.42488	3.45076	3.22136	3.30769	4.69052	4.13965	2.67343	0.0167789	UP
C6_00620W_A	9.08593	8.06562	8.20742	9.60686	10.5739	9.87695	2.26017	3.28e-05	UP
C6_00710W_A	8.08312	8.88303	8.88742	7.71049	7.3901	8.13583	-1.35265	0.00908476	NC
C6_00720C_A	11.9507	11.7404	11.6611	12.2887	12.6643	12.2178	0.887843	0.0185508	NC
C6_00750C_A	16.1173	16.9189	16.8223	16.0012	15.6602	16.116	-1.04371	0.0182527	NC
C6_00780W_A	8.44666	8.99296	8.92197	8.2682	7.67176	8.40294	-0.988877	0.0423124	NC
C6_00810C_A	7.57297	6.1627	5.75897	8.40512	9.93871	8.74475	3.6381	0.0130099	UP
C6_00820W_A	13.657	14.2024	14.2974	12.8625	12.1408	12.9774	-1.9608	1.37e-05	DOWN
C6_00830C_A	11.9156	11.9399	12.1938	12.3928	13.3964	12.8607	1.33929	0.00281397	NC
C6_00890W_A	10.9263	11.3987	11.4683	10.8555	9.70851	10.2769	-1.31145	0.0108205	NC
C6_00900C_A	7.42218	7.14602	7.21862	7.70248	8.3947	7.72929	1.13744	0.0169361	NC
C6_00920W_A	11.6048	11.6919	11.4354	12.4963	13.7376	13.0305	2.32792	3e-07	UP
C6_00960W_A	11.5605	10.8647	10.9294	12.2333	12.192	12.0097	1.41654	0.00063415	NC
C6_00990W_A	10.4726	10.473	10.3898	9.96137	9.95963	9.29978	-0.96783	0.0217382	NC
C6_01050W_A	9.04577	9.16837	9.20606	9.7505	10.1619	10.2056	1.34693	0.000220286	NC
C6_01060C_A	12.1072	10.7798	11.0487	11.1053	10.2294	10.2973	-1.21369	0.0446971	NC
C6_01070C_A	11.8036	12.7424	12.8076	9.52072	9.66268	10.1536	-3.97293	5.59e-19	DOWN
C6_01120C_A	4.63042	4.48852	4.61253	4.9656	5.24434	5.21782	1.4016	0.034005	NC
C6_01290C_A	8.82977	7.69793	7.69652	8.99331	9.87217	9.48649	1.90556	0.00119506	UP
C6_01380C_A	6.41509	6.46698	7.12731	5.72885	5.74297	5.89348	-1.6891	0.00190277	DOWN
C6_01400W_A	9.14207	9.35866	9.22821	9.32448	10.8728	10.1072	1.49186	0.00642518	NC
C6_01430C_A	11.7	11.036	11.1238	12.9361	13.0657	13.4571	2.66625	3.61e-11	UP
C6_01440C_B	6.12525	5.76938	6.47797	7.58943	7.38039	9.26594	3.51915	1.44e-07	UP
C6_01450C_A	10.8582	10.4007	10.6975	11.1478	11.3305	11.2566	0.838507	0.0245799	NC
C6_01490C_A	5.98595	5.94041	6.01473	6.20685	6.57818	7.12593	1.28343	0.0228494	NC
C6_01510W_A	5.50777	7.01815	7.12264	5.184	5.89705	5.27183	-2.23516	0.00309274	DOWN
C6_01620W_A	9.69176	9.22442	9.25361	9.67473	10.3364	10.027	0.92739	0.0359212	NC
C6_01700W_A	12.4401	12.4884	12.3172	12.8611	13.0788	12.8351	0.73735	0.0323492	NC
C6_01820C_A	10.455	10.584	10.6108	10.9513	11.3608	11.1775	0.903653	0.0119146	NC
C6_01870C_A	8.10499	8.20793	8.24408	8.16159	9.21773	9.06096	1.07282	0.0320153	NC
C6_01880W_A	7.21162	7.52621	7.53642	5.95526	5.54686	6.21392	-2.57426	1.54e-07	DOWN
C6_01910W_A	11.8334	11.6833	11.5416	13.3085	13.0814	13.2464	2.20081	2.35e-12	UP
C6_01930W_A	10.5408	10.5198	10.4564	11.027	11.1576	11.0557	0.834416	0.0115175	NC
C6_01980C_A	9.39828	9.43107	9.33218	9.96152	10.2219	9.67432	0.862009	0.0260186	NC
C6_02000W_A	7.27747	7.29162	7.49772	8.00158	8.15158	8.04395	1.11471	0.0041596	NC
C6_02030C_A	9.92601	10.775	10.5747	9.94251	8.90172	9.7033	-1.27855	0.0165508	NC
C6_02050W_A	9.37491	10.1395	10.0594	9.08387	8.77754	8.88413	-1.45159	0.000680527	NC
C6_02070C_A	12.6521	12.6024	12.3717	13.2124	13.4553	13.175	1.06274	0.00224959	NC
C6_02090C_B	10.3582	11.1721	11.2318	9.92389	10.1523	10.3757	-1.18723	0.00984151	NC
C6_02130C_A	4.33402	4.18696	4.71368	3.71192	3.82468	4.12901	-1.843	0.0496963	DOWN
C6_02140W_A	8.19042	8.42364	8.41772	7.62516	6.81742	7.84998	-1.29188	0.0140585	NC
C6_02180W_A	8.69331	8.95126	9.18528	8.4325	8.28128	8.49587	-0.834723	0.0390967	NC
C6_02190C_A	8.35968	8.65782	8.91145	7.91486	7.45583	8.23958	-1.14135	0.0183469	NC
C6_02200C_A	5.79329	6.33112	6.46145	5.03998	4.68187	4.89697	-2.79136	3.7e-06	DOWN
C6_02260C_A	10.4106	10.9104	10.8802	10.2048	9.98021	10.2055	-0.902426	0.0203753	NC
C6_02270C_A	7.69823	7.88006	8.23463	7.39759	7.3568	7.34406	-0.938369	0.030646	NC
C6_02280W_A	9.06178	9.07964	9.03847	8.43099	8.17219	8.55467	-0.99737	0.00799944	NC
C6_02460C_A	9.46762	9.13449	9.10752	10.0523	10.8541	10.2784	1.75161	3.43e-05	UP
C6_02480W_A	11.7307	12.3915	12.3108	11.5228	10.4091	10.854	-1.65706	0.00116978	DOWN
C6_02610C_A	9.57095	10.7487	10.5107	9.60232	8.66097	9.29719	-1.63769	0.0029465	DOWN
C6_02630C_A	9.07913	9.30057	9.24835	8.59092	8.30266	8.80652	-0.938431	0.0189043	NC
C6_02650C_A	8.58572	8.65169	8.64108	8.96988	9.37782	9.34621	0.924865	0.0148305	NC
C6_02680W_A	7.54524	7.26933	7.61967	6.7961	6.69017	6.77943	-1.20821	0.00462807	NC
C6_02730W_A	13.6599	13.6799	13.6332	13.1933	12.539	12.8567	-1.09397	0.00493156	NC
C6_02860W_A	12.1357	12.4381	12.5476	11.7241	11.6192	11.8285	-0.950091	0.00799758	NC
C6_02980C_A	11.8735	11.227	11.2048	12.311	12.6729	12.6058	1.52337	0.000257605	UP
C6_02990W_A	7.75856	7.57875	7.5518	8.19467	8.54644	8.60416	1.27883	0.00123312	NC
C6_03030W_A	13.1037	13.7638	13.7303	12.4736	11.8609	12.5221	-1.78891	3.67e-05	DOWN
C6_03090W_A	6.12382	6.79762	7.08996	5.35301	5.72624	5.85723	-1.95894	0.0010391	DOWN
C6_03100W_A	10.0389	10.9063	10.9277	9.53005	9.27016	9.66894	-1.73593	9.12e-05	DOWN
C6_03140C_A	9.48379	9.41902	9.34209	9.76879	9.93281	9.96654	0.699781	0.0486036	NC
C6_03150C_A	9.55508	9.39873	9.40531	9.79781	10.2658	9.91705	0.83151	0.0315353	NC
C6_03160C_A	12.8561	13.1247	13.1006	12.5852	11.9123	12.2881	-1.05916	0.00888584	NC
C6_03170C_A	8.33899	9.23276	9.25622	7.59221	7.69152	8.20735	-1.73917	0.000550151	DOWN
C6_03230W_A	10.7544	10.6716	10.908	9.60497	9.81885	9.86205	-1.48142	9.71e-06	NC
C6_03240W_A	8.03017	6.96696	7.43373	7.90181	8.23416	8.71609	1.18115	0.0417087	NC
C6_03260W_A	10.8849	12.0671	12.1481	10.494	10.2672	10.5015	-2.02038	2.88e-05	DOWN
C6_03270C_A	10.2916	10.4536	10.7537	9.45393	9.08077	9.76353	-1.53157	0.000240419	DOWN
C6_03300C_A	8.82453	9.6107	9.85829	8.66787	8.59713	8.61606	-1.31015	0.00510506	NC
C6_03320W_A	9.52878	10.0816	10.168	9.17851	9.11239	9.41968	-1.05126	0.0118146	NC
C6_03330C_A	8.21215	8.20669	8.78673	7.73108	7.8496	7.87968	-0.946094	0.0321179	NC
C6_03370W_A	14.1258	13.8736	13.9908	15.1661	15.5149	15.0368	1.80538	1.44e-07	UP
C6_03450C_A	7.5081	7.97523	8.11997	8.6357	9.07176	9.14028	1.62404	0.00019649	UP
C6_03480W_A	9.98578	8.95936	8.9258	8.51777	8.08982	8.29647	-1.62127	0.00165164	DOWN
C6_03490C_A	6.72032	6.60226	6.39665	6.78591	7.99109	7.52182	1.55932	0.00544446	UP
C6_03560W_A	11.5611	11.329	11.1347	11.9553	12.6125	12.4409	1.45937	0.00024146	NC
C6_03690W_A	9.14302	8.83121	8.65644	9.42549	10.0839	9.68593	1.28178	0.00286463	NC
C6_03700W_A	16.6546	15.2115	15.1678	17.6193	18.1236	17.5803	2.68282	9.25e-06	UP
C6_03730C_A	9.02182	8.95619	9.007	9.39703	9.88388	9.60156	0.961444	0.0111567	NC
C6_03780C_A	9.73106	9.95467	9.92362	9.32644	9.49675	9.21918	-0.766127	0.036776	NC
C6_03820C_A	9.69045	9.83461	10.0642	9.43923	8.89923	9.20934	-0.983912	0.0159175	NC
C6_03850C_A	14.6527	15.2345	15.1875	13.3301	13.0186	13.4606	-2.54885	4.22e-12	DOWN
C6_03860C_A	4.8667	5.68224	5.93997	4.76109	4.9803	4.70765	-1.67692	0.0245303	DOWN
C6_03930W_A	10.6031	10.1715	10.0897	10.893	10.9217	10.8499	0.83644	0.0314416	NC
C6_04140C_B	11.3399	11.4288	11.4116	10.8235	10.33	10.4736	-1.20382	0.00101778	NC
C6_04190C_A	6.71364	6.51687	6.94113	7.12514	7.22543	7.54193	0.952277	0.0461475	NC
C6_04200C_A	7.11191	6.46844	6.23586	7.51007	8.3751	7.68931	1.99297	0.000428362	UP
C6_04260C_A	7.51207	7.66426	7.58674	6.94212	6.69582	7.25654	-0.976609	0.0335874	NC
C6_04300W_B	7.76863	7.74719	7.67319	7.98236	9.09061	8.45116	1.32793	0.00799758	NC
C6_04340W_A	6.72103	7.10013	7.74231	6.36143	6.03037	6.67015	-1.4835	0.0118138	NC
C6_04380W_A	12.8694	11.4261	11.4006	13.6117	13.0247	13.5498	1.83654	0.00300582	UP
C6_04420W_A	10.7068	10.7314	10.4168	11.0005	11.6021	10.9412	0.887327	0.0412718	NC
C6_04440C_A	8.36045	8.64985	8.68204	9.26289	9.85321	9.5723	1.50836	0.000132708	UP
C6_04450W_A	8.28082	8.3398	8.20299	8.79961	9.01374	8.82914	0.920172	0.0117565	NC
C6_04510C_A	8.62272	8.46764	8.25036	9.19333	10.3676	9.74929	2.08716	1.04e-05	UP
C6_04550C_A	10.3707	10.1487	10.2294	10.5782	11.1797	10.8582	0.93686	0.0169305	NC
C6_04610C_A	7.65079	8.03963	7.77547	8.51435	8.4099	8.49013	0.981032	0.0129691	NC
C7_00050C_A	11.3529	11.3883	11.2353	11.6928	12.3193	11.9138	0.977783	0.0120737	NC
C7_00110W_A	15.1655	15.2995	15.2759	14.8747	14.5805	14.6483	-0.774367	0.0245799	NC
C7_00120W_A	11.1633	11.1898	11.2309	10.2926	10.247	10.1998	-1.37748	9.1e-06	NC
C7_00180W_A	5.05333	4.75703	4.81285	5.0073	6.06069	5.73921	1.70876	0.0162162	UP
C7_00190W_A	10.0122	10.5362	10.4975	9.10532	8.81576	9.6624	-1.63812	0.000360121	DOWN
C7_00230W_A	8.82863	9.06205	9.30406	8.25858	8.1785	8.81445	-0.939067	0.0414489	NC
C7_00310C_A	11.2834	9.89133	9.64928	9.87209	9.09198	9.71699	-1.31731	0.04264	NC
C7_00410C_A	9.14299	9.91611	9.99104	8.50516	8.17064	8.96178	-1.69796	0.000590957	DOWN
C7_00420C_A	10.575	10.2856	10.2603	9.74736	8.90491	9.32972	-1.46362	0.000913845	NC
C7_00450C_A	8.9284	8.29846	8.48175	9.06264	9.82856	9.32251	1.25742	0.00793351	NC
C7_00470C_A	9.39466	9.03824	9.10045	8.69982	8.21484	8.65633	-0.963287	0.0210156	NC
C7_00590W_A	8.22701	8.30316	8.50027	8.90332	8.96109	9.03582	0.932486	0.0114914	NC
C7_00630C_A	13.7031	12.8202	12.899	11.9752	12.0909	12.6954	-1.30756	0.00875117	NC
C7_00660W_A	13.811	14.0775	14.0359	13.7501	13.1409	13.0132	-0.902252	0.0376287	NC
C7_00670C_A	9.30635	9.4152	9.49684	8.70078	8.21292	8.65281	-1.29093	0.000929632	NC
C7_00750W_A	8.80945	8.97526	9.66714	7.89359	8.48328	8.58804	-1.27465	0.0124201	NC
C7_00780W_A	9.19811	9.68739	9.84778	9.16922	8.89338	8.76526	-0.966873	0.0252606	NC
C7_00790W_A	8.09876	8.15111	8.17635	7.60854	7.28449	7.71284	-0.926605	0.0249111	NC
C7_00880C_A	10.8863	9.87201	9.88443	11.4157	11.3207	11.3414	1.49227	0.00279007	NC
C7_00950W_A	8.97746	8.7358	8.74908	9.35988	9.60719	9.127	0.825438	0.0384175	NC
C7_00970C_A	6.79992	6.98924	7.52016	6.07444	5.86292	6.84007	-1.35411	0.0321754	NC
C7_01020C_A	8.54575	8.49074	8.22173	8.64985	9.38428	9.12131	0.993117	0.0250429	NC
C7_01200C_A	10.3242	9.78077	9.82426	10.8099	10.7221	10.5633	1.01428	0.0114914	NC
C7_01230C_A	12.06	13.1337	12.8223	11.599	11.6142	11.1908	-1.82531	5.88e-05	DOWN
C7_01300C_A	7.06469	7.41696	7.76226	6.32149	6.63292	6.88304	-1.34954	0.00874987	NC
C7_01320W_A	9.79267	10.3983	10.3424	8.41738	8.01355	8.71784	-2.65036	4.54e-10	DOWN
C7_01380W_A	3.40364	4.86857	4.75959	3.19744	3.33676	3.36143	-4.41741	0.000262483	DOWN
C7_01390W_A	7.21692	6.78604	7.17069	5.67701	5.36542	5.54627	-2.78601	5.09e-09	DOWN
C7_01460C_A	7.39677	7.30047	7.61464	6.5238	6.15877	6.78519	-1.54418	0.00132068	DOWN
C7_01500W_A	8.67267	9.19661	9.46053	7.70159	8.1469	7.93048	-1.83428	2.67e-05	DOWN
C7_01510W_A	13.1782	13.9171	13.8041	12.9488	13.3114	12.6682	-0.957721	0.0367021	NC
C7_01580W_A	10.0802	9.73366	9.72578	10.5012	11.0136	10.4333	1.19538	0.00359293	NC
C7_01590C_A	7.28938	7.30367	7.57152	7.4219	8.67491	8.23881	1.28334	0.0188146	NC
C7_01600W_A	8.8322	9.06947	8.96682	9.79442	9.951	9.90093	1.36447	4.96e-05	NC
C7_01620C_A	8.08657	8.49278	8.28869	7.3476	7.70927	7.759	-1.06083	0.0130789	NC
C7_01650W_A	10.2398	10.4115	10.5503	9.41839	9.11765	9.66788	-1.44001	0.000170797	NC
C7_01740C_A	8.18092	7.8597	8.20034	7.46295	7.61597	7.14619	-1.04385	0.0168612	NC
C7_01760C_A	13.1507	12.4296	12.4017	14.0458	13.0791	13.0135	1.0952	0.0456192	NC
C7_01840W_A	10.8692	12.2066	12.1604	10.2432	10.2815	10.7556	-2.06825	6.6e-05	DOWN
C7_01870W_A	8.41992	8.50586	8.51956	8.74057	9.57279	9.16381	1.0861	0.0135727	NC
C7_01890C_A	8.09711	7.62131	7.76303	8.19905	8.81757	8.4073	1.00876	0.028453	NC
C7_01900W_A	12.3448	12.2714	12.1049	12.7981	12.8372	12.6156	0.732745	0.035172	NC
C7_01970C_A	11.589	11.5466	11.3476	12.2197	12.0996	12.0184	0.88861	0.00927222	NC
C7_02010C_A	9.95792	8.83202	8.71549	10.8878	12.6198	12.4649	4.15788	9.7e-05	UP
C7_02040C_A	14.5467	13.4924	13.6443	14.7305	14.692	14.7876	1.05379	0.0339649	NC
C7_02110W_A	9.65829	9.25919	9.12873	10.158	11.1627	10.6124	1.96039	1.9e-05	UP
C7_02120C_A	8.39826	7.97013	8.0878	8.55293	9.20885	8.58435	0.992497	0.0323492	NC
C7_02160W_A	8.00677	7.40633	7.76764	8.31792	8.76122	8.58324	1.24675	0.00481661	NC
C7_02240W_A	11.7122	10.0587	10.13	12.4066	12.0841	12.3618	1.95058	0.0027088	UP
C7_02300W_A	9.8053	9.90601	9.82327	9.25172	9.29901	9.37365	-0.790906	0.02121	NC
C7_02350C_B	9.41867	9.40032	9.52648	9.0196	8.90729	8.80151	-0.796737	0.0259178	NC
C7_02500C_A	11.1456	11.0802	11.38	9.7314	10.3723	10.1454	-1.59021	4.76e-05	DOWN
C7_02770W_A	9.41351	10.0882	10.2337	8.96774	8.61957	9.44303	-1.323	0.00799758	NC
C7_02840C_A	11.7317	12.2901	12.4603	11.4949	10.9485	11.3719	-1.3029	0.0026478	NC
C7_02920W_A	8.9151	9.44353	9.86198	7.43847	7.01339	8.15177	-2.75288	5.38e-07	DOWN
C7_02930C_A	9.49202	9.57756	9.5687	10.2742	10.8653	10.284	1.40835	0.000267964	NC
C7_02940C_A	9.7006	9.62926	9.48209	10.3474	11.3711	10.7505	1.88278	1.63e-05	UP
C7_02960C_A	8.3248	8.35833	8.29263	8.58851	9.40289	8.95788	1.06132	0.0162162	NC
C7_02980C_A	9.25242	9.38626	9.44566	9.49495	10.545	10.2719	1.19902	0.0105167	NC
C7_02990W_B	9.05644	9.01882	9.10591	9.27298	10.181	9.87438	1.14059	0.00996761	NC
C7_03000C_A	8.90481	8.70777	8.55434	8.75598	9.9963	9.64096	1.24344	0.0160609	NC
C7_03110W_A	5.39425	6.20206	6.17028	5.07064	5.29766	5.45626	-1.4057	0.0331691	NC
C7_03120W_A	9.43946	9.55885	9.32492	10.49	11.0959	10.6415	1.93924	1.5e-07	UP
C7_03140W_A	5.46941	5.67485	5.55891	5.83791	6.48817	6.16444	1.20071	0.0354343	NC
C7_03150W_A	8.59386	9.61969	9.73281	7.89675	8.52599	8.54535	-1.57048	0.00341631	DOWN
C7_03200C_A	8.79837	8.83716	8.81083	9.81479	10.4207	9.80535	1.82421	2.05e-06	UP
C7_03220C_A	12.86	13.1116	12.6859	14.2614	14.6683	14.1453	2.13197	4.24e-09	UP
C7_03230C_A	6.33217	6.39335	6.19151	6.76366	7.1274	7.2495	1.29635	0.00573449	NC
C7_03240W_A	11.9678	12.4502	12.1739	12.9203	13.3056	12.687	1.12798	0.00590193	NC
C7_03280C_A	11.7708	11.504	11.4293	12.0178	12.6051	12.2142	1.04813	0.00804868	NC
C7_03350C_A	10.002	10.0208	9.99894	8.87437	8.43662	8.86246	-1.87182	1.55e-07	DOWN
C7_03370C_A	9.58953	9.96461	10.0285	9.4234	8.85874	9.46579	-0.873594	0.048244	NC
C7_03380W_A	8.56569	8.19258	8.17576	8.7866	9.56872	8.79774	1.17829	0.0135168	NC
C7_03390C_A	10.1921	10.6481	10.6731	9.93358	9.88279	9.81216	-0.94465	0.0125912	NC
C7_03410C_A	7.75292	8.80386	8.88942	7.17713	6.83628	7.71998	-1.96703	0.000607361	DOWN
C7_03420C_A	10.0089	10.6707	10.6707	9.92366	9.0475	9.95261	-1.12743	0.0281603	NC
C7_03440W_A	8.76032	9.32986	9.42351	8.61965	8.11787	8.83519	-0.959363	0.0494227	NC
C7_03470W_B	6.21175	6.1803	6.28616	6.44407	7.286	7.00746	1.27448	0.0159614	NC
C7_03560W_A	13.2836	11.9279	12.1241	14.2497	14.4406	14.2675	2.43074	7.58e-06	UP
C7_03580C_A	10.062	10.786	10.4752	9.79081	9.82582	9.62157	-1.06463	0.00964515	NC
C7_03650W_A	7.45885	7.79067	7.94828	7.08426	6.9991	7.39245	-0.928987	0.04465	NC
C7_03830C_A	5.09225	5.41937	6.4769	4.50978	4.71789	4.77011	-2.47965	0.00126925	DOWN
C7_03920C_A	10.1258	10.3811	10.0548	10.8239	10.992	10.8207	0.996082	0.00487293	NC
C7_03930C_A	10.3883	10.5813	10.5873	10.9978	11.0983	11.2581	0.870554	0.0124227	NC
C7_04160W_A	7.91451	7.74627	7.83746	8.61139	9.50354	9.00216	1.90898	9.57e-06	UP
C7_04180W_A	8.39025	7.7119	7.81253	9.15713	8.89941	9.12785	1.58604	0.000257605	UP
C7_04190C_A	9.58477	9.39325	9.41652	10.3151	10.0618	9.99461	0.974705	0.00660756	NC
C7_04230W_A	11.7201	11.2888	11.0215	12.3114	11.9605	12.0609	1.06349	0.0111567	NC
C7_04260W_A	10.2945	10.3216	10.265	10.606	11.3818	11.0759	1.11739	0.00611545	NC
C7_04290W_A	8.94297	8.77399	8.8767	9.48982	9.96968	9.72392	1.29982	0.000414151	NC
C7_04300W_A	12.2005	12.407	12.3448	12.9647	13.1838	13.0158	1.06166	0.00136513	NC
C7_04310C_A	9.67519	9.93361	9.62647	10.0519	10.8994	10.5481	1.16183	0.00768267	NC
C7_04320W_A	5.98401	5.7649	5.77147	6.82684	7.20697	6.94012	2.04279	6.76e-06	UP
CM_00220W	4.81355	5.15494	5.13923	6.43302	6.15004	6.15804	2.42691	5.44e-06	UP
CM_00230W	5.67733	5.38497	5.88337	6.89604	6.51664	6.49297	1.80499	0.000574283	UP
CM_00240W	4.83622	4.96803	5.18419	5.89576	5.92695	5.92304	1.91281	0.000561032	UP
CM_00340W	6.79384	6.629	6.89362	7.88237	8.24772	8.23911	2.16691	2.82e-08	UP
CM_00440W	3.64463	3.7917	4.00441	3.55594	5.44026	4.7236	2.55096	0.0175778	UP
CR_00020W_A	8.73826	9.45556	9.14237	8.54806	8.09001	8.02508	-1.35288	0.0030641	NC
CR_00100C_A	12.5365	12.994	12.6918	13.0405	13.7938	13.2947	0.9513	0.0293423	NC
CR_00140W_A	8.79993	8.13059	8.28511	8.84585	9.70702	9.26034	1.3105	0.00782579	NC
CR_00190W_A	9.8949	9.66882	9.75184	10.2549	10.6763	10.4016	0.995721	0.00683033	NC
CR_00200W_A	15.7141	14.5833	14.3173	17.0178	16.5463	16.2736	2.28309	6.47e-05	UP
CR_00210W_A	10.9119	10.519	10.3378	11.9016	12.6454	12.2327	2.43496	2.4e-09	UP
CR_00250W_A	11.9892	11.9558	11.9897	12.5705	12.5753	12.4408	0.795152	0.0145116	NC
CR_00260W_A	11.9776	12.2627	12.1422	11.5806	11.5077	11.6814	-0.780326	0.0239458	NC
CR_00280C_A	8.22758	8.83481	8.75671	7.93756	7.88792	8.00728	-1.05742	0.0126573	NC
CR_00290W_A	11.6891	12.109	11.901	11.3884	10.7269	10.9178	-1.24702	0.00272244	NC
CR_00300W_A	8.09183	8.7647	8.56527	7.22745	7.58503	7.6208	-1.5745	0.000364163	DOWN
CR_00310C_A	11.4276	11.4708	11.9804	10.4505	11.106	10.844	-1.18725	0.00626343	NC
CR_00320C_A	12.8388	12.8669	12.7373	13.547	13.599	12.9682	0.846426	0.0337539	NC
CR_00340C_A	7.15037	6.72191	6.84452	7.43596	7.92528	7.64829	1.23715	0.00691816	NC
CR_00410W_A	7.695	8.85037	8.87467	7.20473	7.14316	7.50712	-1.99531	0.000143774	DOWN
CR_00420W_A	8.47845	10.0717	10.0709	7.95009	7.92592	8.49263	-2.34639	5.56e-05	DOWN
CR_00490W_A	10.1204	10.0251	9.92546	10.4732	11.198	10.7128	1.17569	0.00391615	NC
CR_00660W_A	6.54445	6.96923	6.77089	7.17869	7.75454	7.66876	1.28178	0.00710059	NC
CR_00740C_A	11.2867	11.1778	11.1699	10.6942	10.2928	10.3365	-1.09591	0.00242358	NC
CR_00840C_A	2.41578	2.42066	2.43082	2.95655	3.3233	3.05887	6.80418	0.000100264	UP
CR_00880W_A	7.03491	6.96037	7.19064	6.47246	6.0172	6.65016	-1.11987	0.028037	NC
CR_00910W_A	11.8497	11.6769	11.9474	11.3947	10.5781	11.3083	-0.979155	0.028453	NC
CR_00920W_A	4.49782	4.80674	5.42167	3.78114	3.87512	4.4818	-2.35162	0.0138918	DOWN
CR_00930W_A	6.14816	5.0642	5.34077	6.33523	5.91425	6.95977	1.56101	0.0385086	UP
CR_00990W_A	9.17936	9.7112	9.74069	7.96871	8.50029	8.49771	-1.8243	1.84e-05	DOWN
CR_01010W_A	5.97451	5.88036	6.6549	4.92063	5.40468	5.22434	-2.04038	0.00123558	DOWN
CR_01060W_A	7.95527	7.7949	8.2404	7.44355	7.20932	7.50841	-0.974319	0.0238784	NC
CR_01090W_A	10.3085	10.7722	10.5791	9.95586	10.0771	9.93879	-0.840597	0.0241233	NC
CR_01180W_A	7.59741	7.74529	8.17929	6.88005	7.0628	7.45996	-1.12791	0.0215737	NC
CR_01200W_A	7.86056	8.09013	7.95633	8.55568	9.03561	8.86946	1.31362	0.000769308	NC
CR_01280C_A	9.28291	9.41912	9.53835	8.37601	8.04727	8.875	-1.38895	0.00200995	NC
CR_01300W_A	9.54811	9.02297	9.14126	10.0342	9.89537	9.76824	0.945576	0.0184001	NC
CR_01310W_A	12.6086	12.6044	12.4941	13.2425	13.0962	13.2549	0.905612	0.0054318	NC
CR_01370C_A	9.64498	9.80102	9.56555	10.359	11.2207	10.6704	1.65108	7.53e-05	UP
CR_01390W_A	11.3846	11.4651	11.2257	12.3308	12.9129	12.3375	1.72774	4.03e-06	UP
CR_01480W_A	8.54441	8.90569	8.82259	9.1727	9.61576	9.54697	1.02976	0.00984592	NC
CR_01520W_A	12.0848	11.6639	11.5603	12.7751	13.0686	12.4734	1.44394	0.000356407	NC
CR_01610C_A	10.3387	10.9711	10.9632	10.1848	10.1307	10.3042	-0.868185	0.0364047	NC
CR_01680C_A	11.0476	11.269	11.0798	10.6122	10.658	10.4908	-0.793233	0.0212327	NC
CR_01730W_A	13.1182	13.0339	12.786	12.5638	12.4885	12.2503	-0.784441	0.0317717	NC
CR_01790C_A	8.57621	8.92443	9.03463	8.94453	10.0915	9.43841	1.07284	0.0385194	NC
CR_01820W_A	9.43747	9.52919	9.50059	9.7135	10.3188	10.0083	0.807641	0.0436146	NC
CR_01900C_A	8.56961	8.04698	8.02701	8.93894	9.58532	9.31463	1.59193	0.000312571	UP
CR_01930C_A	8.75278	8.66026	8.69235	6.95902	6.79588	7.53723	-2.42324	2.84e-08	DOWN
CR_01950W_A	8.76679	8.81344	8.86835	9.30702	9.52115	9.18513	0.788446	0.0330539	NC
CR_02000C_A	12.5937	12.6063	12.2789	12.9977	13.3136	13.0343	0.892661	0.0147347	NC
CR_02020C_A	9.39184	9.06781	8.94378	9.74046	10.1584	9.75302	1.104	0.00627893	NC
CR_02060W_A	9.16552	9.18008	8.72507	8.59098	8.19777	8.35275	-0.976428	0.0190403	NC
CR_02110W_A	8.75617	9.59689	9.67218	8.6867	7.98025	8.73535	-1.32523	0.011542	NC
CR_02120C_A	9.54114	9.69878	9.6311	9.23147	8.97861	8.99611	-0.813833	0.0248515	NC
CR_02150W_A	9.67384	9.98492	9.88236	9.20587	9.48573	9.1521	-0.829339	0.0296309	NC
CR_02160W_B	10.7566	10.7976	10.551	11.4589	12.4308	11.8574	1.84653	1.37e-05	UP
CR_02190C_A	11.331	11.3293	11.0657	10.6169	9.79625	10.372	-1.35417	0.00172541	NC
CR_02210W_A	11.7403	12.3285	12.3518	11.1179	10.5356	11.214	-1.699	8.59e-05	DOWN
CR_02290W_A	3.83278	3.65904	3.89057	3.95904	4.86495	4.35756	1.99488	0.0280735	UP
CR_02340W_A	4.03809	3.96063	4.20146	3.49719	3.63754	3.41351	-2.09856	0.0266261	DOWN
CR_02380C_A	4.93984	4.96033	5.85108	4.23655	4.67051	4.28425	-2.21744	0.00577311	DOWN
CR_02390W_A	10.8656	10.9528	10.9067	10.2948	10.1293	10.4139	-0.906144	0.00828807	NC
CR_02410W_A	9.20995	9.04044	8.9763	9.30213	10.0312	9.78889	0.982536	0.0206072	NC
CR_02540W_A	9.08959	8.66173	8.53937	9.44899	10.0681	9.45534	1.33907	0.00289535	NC
CR_02610C_A	9.53461	9.86759	10.0264	9.23588	8.94412	9.43415	-0.890714	0.0329907	NC
CR_02620C_A	10.7274	10.6944	10.78	11.2568	11.771	11.3032	1.06202	0.00462302	NC
CR_02630C_A	4.39247	5.00287	5.77533	4.19208	3.80731	4.40364	-2.57895	0.00660756	DOWN
CR_02770C_A	7.07514	7.28293	7.54038	6.90623	6.29406	6.76932	-1.04206	0.0427963	NC
CR_02790C_A	8.56699	9.15099	9.31469	7.71142	7.14891	7.50091	-2.40418	5.58e-08	DOWN
CR_02810W_A	9.73006	9.55276	9.34595	10.5907	9.96002	10.2569	1.08904	0.00799758	NC
CR_02820W_A	11.6031	12.3703	12.4558	11.4088	11.2153	11.4968	-1.18463	0.00646517	NC
CR_02870W_A	9.21554	9.75644	9.78992	8.77818	8.57982	9.07995	-1.16152	0.00699588	NC
CR_02880W_A	7.30853	6.92766	7.26411	8.19849	7.79123	8.04193	1.33541	0.00174598	NC
CR_02900W_A	8.01548	8.12541	8.02321	6.74655	6.9129	6.73232	-2.0225	5.64e-08	DOWN
CR_02910W_A	11.2698	11.5774	11.4247	10.4032	10.6687	10.7123	-1.19944	0.000653445	NC
CR_02920C_A	12.1797	9.87491	10.1174	13.5152	14.4458	13.671	3.80642	0.013016	UP
CR_02930W_A	10.8869	10.5456	10.5493	12.4639	12.5607	12.3827	2.60992	7.26e-16	UP
CR_02980C_A	10.2893	9.86822	9.584	10.8685	10.6673	10.4017	1.03054	0.0181201	NC
CR_03010C_A	8.87183	8.68046	8.68484	9.69269	10.065	9.46954	1.5102	8.29e-05	UP
CR_03020C_A	9.30094	10.1351	10.0867	8.68445	8.22806	8.81641	-1.9152	2.93e-05	DOWN
CR_03040C_A	10.0361	10.6965	10.8226	9.39552	9.00135	9.96311	-1.51494	0.00285185	DOWN
CR_03080C_A	7.75967	7.37179	7.35261	7.93252	8.70983	8.09158	1.21584	0.0125103	NC
CR_03090C_A	9.4058	10.0386	10.0462	8.38016	8.47892	9.29578	-1.57055	0.00219917	DOWN
CR_03110W_A	8.15035	8.37152	8.29277	8.90766	9.48485	9.21418	1.42851	0.000256149	NC
CR_03120W_A	12.4382	12.6377	12.3661	13.3311	14.3697	13.5928	1.96177	8.47e-06	UP
CR_03250C_A	13.7032	13.1626	13.1607	14.6885	14.7726	14.1562	1.71654	3.28e-05	UP
CR_03260W_A	12.4558	11.8024	11.7595	13.075	13.767	13.1443	1.89245	2.68e-05	UP
CR_03270W_A	7.89413	8.32532	8.40951	7.47359	7.4996	7.52505	-1.14374	0.00595662	NC
CR_03280W_A	10.6686	10.4621	10.3943	11.8783	11.1977	11.4366	1.48541	0.000138497	NC
CR_03290C_A	5.12913	4.71046	4.68893	5.85931	6.70319	5.99874	2.78104	1.03e-05	UP
CR_03310C_A	11.8126	11.1566	11.2074	12.1024	12.2852	12.068	1.03774	0.0129162	NC
CR_03350C_A	9.40755	9.62681	9.43039	9.94372	10.6422	10.2256	1.19201	0.00340997	NC
CR_03400W_A	8.06206	8.23637	8.20357	9.18587	9.83047	9.47804	2.03341	8.22e-08	UP
CR_03500W_A	16.2293	15.6959	15.5289	17.04	16.4647	16.8423	1.35426	0.00175568	NC
CR_03520C_A	10.3141	11.0017	10.8096	10.2204	9.78137	10.2568	-0.926	0.0354206	NC
CR_03570C_A	8.82162	8.50355	8.49914	9.53253	9.78339	9.41284	1.43861	0.000117282	NC
CR_03600C_A	8.78209	9.05348	9.45202	8.38368	8.50795	8.5867	-0.95036	0.0252972	NC
CR_03630W_A	9.12272	9.10238	9.22527	9.39109	9.84509	9.80286	0.805717	0.0372312	NC
CR_03650W_A	9.96595	9.45264	9.48358	10.4633	10.6967	10.2621	1.20704	0.00306649	NC
CR_03660C_A	6.89484	6.68941	6.61598	7.29987	7.73643	7.52258	1.30099	0.00309274	NC
CR_03720W_A	13.9797	14.7005	14.5339	14.1079	13.0309	13.7126	-1.05923	0.0408884	NC
CR_03830C_A	7.97248	8.19523	8.36284	7.67103	7.18595	7.80157	-0.94107	0.0432157	NC
CR_03840C_A	7.21158	7.00228	6.85804	6.48107	5.87293	5.8935	-1.57653	0.00306649	DOWN
CR_03860C_A	9.52126	9.8844	9.7891	9.32028	9.21478	9.15737	-0.750373	0.0450876	NC
CR_03880W_A	9.62737	9.97525	10.0018	10.1333	10.5546	10.5717	0.811116	0.0444798	NC
CR_03890W_A	11.2407	12.3889	12.3042	9.71482	9.33296	10.0077	-3.43787	2.12e-13	DOWN
CR_03920C_A	10.5976	10.767	10.671	10.1207	9.61424	9.60932	-1.26939	0.00104125	NC
CR_03970C_A	8.41964	9.00963	9.15939	7.28761	7.36505	7.80813	-2.13428	2.02e-06	DOWN
CR_04010C_A	9.94242	10.1557	9.86812	10.8211	11.4504	10.8044	1.55832	0.000100264	UP
CR_04060C_A	8.93341	9.49378	9.43828	8.73883	8.38736	8.46155	-1.15696	0.00556416	NC
CR_04140W_A	10.0828	10.1648	9.97754	10.7104	11.1651	10.7817	1.20165	0.000977123	NC
CR_04150W_A	8.75383	8.28079	8.41316	9.66945	9.87424	9.75858	1.88526	2.53e-07	UP
CR_04170W_A	10.1713	9.93341	10.018	10.9693	10.6704	10.7202	1.09049	0.0019004	NC
CR_04210C_A	9.59454	9.62502	9.54185	8.8042	9.169	8.42271	-1.10598	0.00977655	NC
CR_04230W_A	9.03618	8.92606	8.8826	9.28258	10.1742	9.58271	1.16784	0.00910414	NC
CR_04250W_A	4.55632	4.05796	4.16101	4.60158	6.18609	5.61938	3.02778	0.0002841	UP
CR_04290W_A	7.87896	7.43329	7.39271	8.10548	8.51842	8.1036	1.03634	0.0223236	NC
CR_04340W_A	10.2632	10.6783	10.5215	10.5705	11.9133	11.4829	1.36478	0.00815337	NC
CR_04360C_A	9.97913	9.61648	9.53254	10.335	10.4155	10.087	0.818902	0.038815	NC
CR_04370W_A	7.70966	7.46875	7.47647	7.74095	8.69062	8.22494	1.12518	0.0222961	NC
CR_04420C_A	6.8749	6.07127	6.69973	7.25125	7.78751	8.31573	2.02909	0.000365866	UP
CR_04480C_A	13.7502	14.3727	14.3515	12.454	11.842	12.6511	-2.62769	1.22e-09	DOWN
CR_04510W_A	15.1336	16.5163	16.6349	15.3806	14.6281	14.7732	-1.83358	0.00123558	DOWN
CR_04570C_A	11.2145	11.7721	11.91	10.9107	10.7377	11.2005	-1.01512	0.0177481	NC
CR_04580W_A	10.3541	9.749	9.71128	11.0003	11.3744	10.758	1.58472	0.0002841	UP
CR_04590C_A	13.4602	12.8898	12.6714	13.1086	14.7225	13.4525	1.3188	0.0346012	NC
CR_04610C_A	6.22475	6.56678	6.01646	6.13319	8.77449	7.44919	2.5383	0.0494227	UP
CR_04830C_A	8.76166	9.20931	9.20185	8.6548	8.31678	8.0057	-1.07595	0.0165508	NC
CR_04870C_A	9.00806	9.00127	9.33845	8.11726	7.86551	8.51877	-1.39469	0.0011972	NC
CR_04920W_A	8.92014	8.60184	8.46051	8.96796	9.79002	9.1155	0.998361	0.0372872	NC
CR_04960C_A	10.9603	11.8112	11.6701	10.2358	10.2707	10.2793	-1.8476	4.17e-06	DOWN
CR_05050W_A	14.9759	14.5485	14.8262	15.549	15.5565	15.5091	1.06245	0.00240327	NC
CR_05080W_A	9.71994	10.0149	10.0879	9.42267	8.87134	9.46983	-0.977275	0.0216962	NC
CR_05090C_A	6.46045	5.91881	6.32972	6.32154	7.52781	7.35576	1.55351	0.0119146	UP
CR_05180C_A	13.2261	13.4004	13.2203	13.8823	14.2108	13.8146	1.00127	0.00479822	NC
CR_05200C_A	10.008	10.1238	10.2242	9.04424	8.99699	9.26077	-1.49653	1.07e-05	NC
CR_05240C_A	10.3775	10.5817	10.5232	10.9309	11.5532	11.0902	1.05148	0.00774899	NC
CR_05250C_A	9.35529	8.77267	8.68838	10.107	10.1204	9.61991	1.45659	0.00105804	NC
CR_05260C_A	10.0796	9.255	9.16826	10.2021	10.9353	10.0729	1.28753	0.0169305	NC
CR_05310W_A	7.63042	7.61357	8.22312	7.07485	6.61998	7.00041	-1.51419	0.00169486	DOWN
CR_05360C_A	7.5285	7.73553	7.9757	7.33363	6.51792	7.2323	-1.08127	0.041569	NC
CR_05390W_A	13.0095	13.2607	13.1059	12.7033	11.4131	12.1712	-1.30591	0.0114914	NC
CR_05520W_A	9.82503	9.64166	9.64436	10.3019	10.1854	10.2164	0.773483	0.0254851	NC
CR_05540C_A	12.6683	13.3035	13.0284	12.2385	12.5255	12.131	-1.03198	0.0108205	NC
CR_05550C_A	11.156	11.1487	11.1654	10.4378	10.6527	10.7266	-0.789301	0.0224645	NC
CR_05570C_A	9.28191	8.12433	8.1526	9.76429	11.1465	10.4384	2.78987	4.74e-06	UP
CR_05640C_A	8.52666	8.22131	8.43967	7.58379	7.96607	7.9609	-0.853016	0.0427436	NC
CR_05690W_A	8.25037	8.5418	8.48798	8.61211	9.47191	9.06021	0.999899	0.0303226	NC
CR_05720W_A	12.116	12.4523	12.3889	11.784	11.389	11.6646	-1.01344	0.0059652	NC
CR_05800C_A	8.19078	8.30916	8.1338	7.78917	7.35272	7.53712	-0.994251	0.016279	NC
CR_05940W_A	4.4342	4.56859	4.11878	4.55966	6.89057	5.67291	3.37051	0.000132708	UP
CR_05950C_A	10.2723	10.595	10.5938	9.86707	9.50032	10.0285	-0.986715	0.0133302	NC
CR_05960W_A	5.85801	5.85609	6.01457	5.15323	5.29497	5.07222	-1.53638	0.00573691	DOWN
CR_05970C_A	9.47114	9.71633	9.56683	9.83368	10.5501	10.213	0.946021	0.0236405	NC
CR_05990C_A	11.0577	9.99835	9.91433	10.8913	11.9899	11.586	1.60243	0.00626343	UP
CR_06140W_A	10.8716	9.8899	10.271	11.512	11.5426	11.7257	1.69963	0.000168471	UP
CR_06160C_A	6.54377	6.58669	6.78314	6.2365	5.28296	5.75033	-1.46887	0.0184375	NC
CR_06170W_A	8.38884	8.62388	9.08451	8.16142	7.5412	7.95081	-1.25033	0.00861029	NC
CR_06310W_A	5.34021	5.95926	6.24647	4.36531	4.4615	4.97877	-2.80328	0.000117041	DOWN
CR_06340C_A	14.3647	15.3142	15.1177	14.0735	13.1023	13.9684	-1.72341	0.000818457	DOWN
CR_06460W_A	6.74216	6.88798	6.75713	7.37462	8.02628	8.46781	1.97658	6.28e-05	UP
CR_06490C_A	11.7988	12.6207	12.3801	12.9462	13.5239	13.212	1.33931	0.00293932	NC
CR_06500C_A	8.5923	9.19026	10.2416	6.38115	6.80691	6.96624	-4.3221	6.18e-15	DOWN
CR_06510W_A	11.073	11.5334	11.7835	9.84873	9.74557	9.78867	-2.48445	4.48e-12	DOWN
CR_06520C_A	6.4464	6.31915	6.9511	5.56093	6.24269	5.83178	-1.25374	0.0371931	NC
CR_06640C_A	10.8825	10.724	10.8186	11.2797	12.2306	11.7008	1.43323	0.000845497	NC
CR_06650C_A	4.84815	4.61901	5.29333	5.19793	6.19114	5.5219	1.58823	0.0359212	UP
CR_06660W_A	6.66786	6.88073	6.59971	7.47729	8.39517	7.77045	1.9706	4.6e-05	UP
CR_06760C_A	12.0871	12.2615	12.2991	11.7596	10.7329	11.8007	-0.989959	0.0495402	NC
CR_06790C_A	7.38514	7.37662	7.70113	8.08937	9.14896	8.53625	1.80877	0.000206213	UP
CR_06800C_A	10.7172	11.3933	11.5251	9.69108	9.88964	10.8828	-1.4043	0.013219	NC
CR_06810W_A	10.6724	11.6412	11.8232	9.54748	9.8547	11.098	-1.56135	0.0184427	DOWN
CR_06900C_A	6.82785	6.98722	7.34245	6.425	5.92252	6.42573	-1.35866	0.00914899	NC
CR_06920W_A	4.10616	3.98436	4.41414	3.55905	3.65829	3.58812	-2.10026	0.0213832	DOWN
CR_06950C_A	7.02101	9.01706	8.36894	6.67846	7.41722	6.92694	-2.0699	0.00232769	DOWN
CR_06970C_A	8.12069	7.91888	8.16242	8.69087	9.13972	8.88053	1.28239	0.000934354	NC
CR_07050C_A	11.2777	11.0161	10.9417	12.3214	11.631	11.6732	1.20112	0.00435486	NC
CR_07060C_A	11.5724	11.514	11.0963	11.6374	13.0883	11.6981	1.34295	0.022839	NC
CR_07070C_A	14.4564	14.6933	14.7684	13.5551	12.9672	14.0491	-1.48248	0.0017061	NC
CR_07090W_A	10.8867	11.5566	11.5503	10.6286	10.51	10.8401	-1.01779	0.015586	NC
CR_07110C_A	7.18734	8.73249	8.60772	6.9403	7.2962	7.24856	-1.84356	0.00217206	DOWN
CR_07130C_A	6.96324	6.58301	6.43241	8.25878	9.66325	9.98441	4.32492	4.34e-15	UP
CR_07150W_A	13.4282	13.858	13.7796	13.1798	12.4976	13.224	-0.988086	0.024899	NC
CR_07200W_A	8.59015	8.81256	8.57746	9.12041	9.37007	9.2481	0.873605	0.0183434	NC
CR_07220C_A	10.5897	11.5958	11.6708	9.63905	9.38477	9.78836	-2.56413	1.01e-08	DOWN
CR_07250C_A	11.1565	10.7332	10.4777	11.2537	11.7511	11.7308	1.11811	0.00991011	NC
CR_07280W_A	13.267	12.4381	12.9504	12.2617	11.1704	12.2382	-1.34431	0.0127764	NC
CR_07290W_A	14.3565	13.8973	14.4189	13.454	12.5668	13.383	-1.49582	0.00128316	NC
CR_07320C_A	9.79285	9.76709	9.51259	10.4309	11.3142	10.8035	1.75969	2.67e-05	UP
CR_07350W_A	9.80879	10.2088	10.0819	9.62009	9.08709	9.60253	-0.853224	0.0435264	NC
CR_07390C_A	9.52116	9.64724	9.39007	10.3203	10.7191	10.2236	1.34245	0.000316826	NC
CR_07400C_A	13.973	14.0813	13.9068	14.3685	15.3444	14.6249	1.2425	0.00546529	NC
CR_07460C_A	9.64432	10.5938	10.6647	8.9395	8.78133	9.48603	-1.86149	0.00019649	DOWN
CR_07490C_A	11.4459	11.7113	11.6624	11.0524	10.39	11.2003	-0.978699	0.026719	NC
CR_07580C_A	8.14593	7.9353	8.18523	7.2535	7.71241	7.45917	-0.947395	0.0267461	NC
CR_07680C_B	7.12795	8.56414	8.82819	6.1625	6.75585	6.34033	-3.05139	4.32e-07	DOWN
CR_07700W_A	9.65121	9.76112	9.64178	9.10909	9.09236	9.07227	-0.879726	0.00987505	NC
CR_07730W_A	9.94043	9.6555	9.46315	10.0662	10.4142	10.3472	0.849288	0.0328809	NC
CR_07740W_A	3.94649	3.97645	3.89903	4.39382	4.95131	4.40621	1.98368	0.0130789	UP
CR_07750C_A	9.24804	9.17141	9.12277	9.76606	9.63123	9.59943	0.718093	0.0422139	NC
CR_07760W_A	7.39615	7.39187	7.5441	8.17862	9.37167	8.85888	2.22179	3.41e-06	UP
CR_07810W_A	9.82804	10.3546	10.3331	8.95856	9.20903	8.51914	-1.86023	1.31e-05	DOWN
CR_07820W_B	7.19101	7.47484	7.95992	7.74303	8.53628	8.51134	1.12454	0.036584	NC
CR_07850W_A	9.27896	8.80205	8.92521	9.57838	9.78039	9.46024	0.876422	0.0298136	NC
CR_07960C_A	11.9047	12.3915	12.0732	11.5874	11.7698	11.2267	-0.850817	0.0396322	NC
CR_08020C_A	8.21439	7.56061	7.55533	8.77117	8.5274	8.36789	1.13715	0.0161188	NC
CR_08110W_A	7.97477	7.74133	7.90453	8.43464	8.93641	8.52255	1.18498	0.00371132	NC
CR_08130W_A	9.39503	9.41717	9.15479	9.75964	10.4787	9.95332	1.13937	0.00691698	NC
CR_08150W_A	11.9548	11.8307	11.5108	12.5828	12.5043	11.9667	0.865324	0.040029	NC
CR_08160W_A	12.3957	12.4883	12.1886	12.9676	13.1585	12.6316	0.826566	0.0323492	NC
CR_08210C_A	14.9213	14.7863	14.6397	15.5298	15.2718	15.6493	1.01263	0.00433305	NC
CR_08360C_A	10.4459	10.5769	10.3208	11.0783	11.169	10.7456	0.81079	0.0306667	NC
CR_08400C_A	10.0752	10.0228	9.90181	10.5289	10.8401	10.337	0.852981	0.0248663	NC
CR_08420W_A	11.441	11.8768	11.89	11.4298	10.7933	10.8646	-0.988683	0.0232149	NC
CR_08450C_A	9.73387	10.3986	10.4989	9.27621	8.80495	9.52499	-1.48723	0.00152152	NC
CR_08500W_A	9.64119	9.68095	9.64149	10.4079	10.0186	10.009	0.741954	0.0493903	NC
CR_08510W_A	14.5916	14.8226	14.4142	12.1281	12.2632	12.5573	-3.3236	7.92e-23	DOWN
CR_08520C_A	6.82887	6.92516	7.05996	7.23943	7.88923	7.54583	1.08905	0.0210156	NC
CR_08690C_A	11.4178	11.2053	11.0357	11.9455	11.685	11.6587	0.779055	0.0368989	NC
CR_08860W_A	11.9968	11.5223	11.3808	12.532	12.4791	12.2516	1.09491	0.00636679	NC
CR_08870W_A	11.7474	11.1805	11.0389	12.1342	12.0857	11.816	0.940425	0.0293326	NC
CR_08880C_A	9.81879	8.56609	8.28579	11.8644	12.5685	11.9468	4.45066	6.89e-13	UP
CR_08890C_A	14.4352	13.0898	12.9504	15.0875	14.4958	14.4601	1.42857	0.0216497	NC
CR_08920W_A	11.2674	10.6666	10.7353	11.8443	11.6117	12.2188	1.43464	0.000780324	NC
CR_08930C_A	10.4622	10.4205	10.4198	10.2143	9.58388	9.44706	-0.920231	0.0376865	NC
CR_08990C_A	16.4047	15.9755	15.8912	17.255	16.9684	16.6603	1.2496	0.00226015	NC
CR_09070C_A	8.7823	9.99134	10.4731	7.66774	7.85246	8.35562	-2.87602	3.44e-07	DOWN
CR_09100C_A	9.39854	8.7708	8.88553	10.4266	10.9039	10.77	2.43688	1.25e-09	UP
CR_09120C_A	12.3982	12.9424	13.1667	11.8075	11.8994	12.4284	-1.1458	0.012115	NC
CR_09180W_A	14.5329	15.02	14.8777	13.7642	14.1414	13.8982	-1.26559	0.00067289	NC
CR_09270C_A	13.8643	14.8272	14.654	13.4478	13.138	13.0771	-1.84392	2.01e-05	DOWN
CR_09290W_A	8.7296	9.73898	9.81406	8.29975	7.96296	8.47548	-1.87125	0.000156152	DOWN
CR_09300C_A	10.5937	11.1717	10.9487	11.2729	12.2525	11.7133	1.2787	0.00685053	NC
CR_09330C_A	9.63121	10.7936	10.5556	9.69499	9.20887	9.8577	-1.17242	0.0259986	NC
CR_09390C_A	6.17047	6.50492	6.84759	4.17421	4.16734	4.80976	-4.74084	0.00199123	DOWN
CR_09410W_A	8.64457	8.57299	8.57292	8.02719	7.84813	7.79218	-1.07756	0.00364786	NC
CR_09440C_A	11.9471	12.2786	12.2787	11.3217	11.3917	11.1298	-1.28699	0.000202548	NC
CR_09460C_A	10.3403	9.5565	9.87637	10.8128	11.1924	10.5099	1.30568	0.00489125	NC
CR_09550C_A	10.692	10.4255	10.6386	10.8485	11.5043	11.1755	0.892183	0.0280302	NC
CR_09580C_A	11.0893	12.2975	12.4453	10.309	10.1676	10.3575	-2.60407	3.96e-08	DOWN
CR_09590W_A	8.20251	9.06095	9.4401	8.12492	7.84189	8.05999	-1.49746	0.00365026	NC
CR_09600C_A	11.1406	12.5734	12.8309	11.2682	10.694	11.0307	-1.94865	0.00060818	DOWN
CR_09670C_A	9.09399	9.07516	9.31555	8.00063	7.94301	8.22999	-1.66637	3.51e-06	DOWN
CR_09680C_A	9.1054	9.34739	9.97051	6.69331	6.38422	6.66835	-4.64384	1.82e-27	DOWN
CR_09690C_A	14.2282	14.6736	14.5783	12.9182	12.8179	12.6743	-2.45441	7.88e-14	DOWN
CR_09730C_A	8.90681	8.75271	8.78368	9.7268	9.44324	9.06124	0.931169	0.0245799	NC
CR_09840C_A	6.46022	6.83541	7.12333	6.13641	5.9401	6.31533	-1.22981	0.0205375	NC
CR_09950C_A	12.3378	12.164	12.1256	12.9848	12.7017	12.5597	0.790519	0.0315353	NC
CR_09960C_A	13.2067	12.4747	12.3794	13.5908	14.25	13.5076	1.54622	0.00155202	UP
CR_09980W_A	10.1963	9.84231	9.86122	10.3545	10.7319	10.6092	0.868952	0.0238875	NC
CR_10010C_A	10.9303	10.9419	10.6704	11.3168	11.6379	11.1434	0.76679	0.0495058	NC
CR_10020C_A	9.09309	9.50508	9.34781	8.79158	8.06053	8.41632	-1.28836	0.00374839	NC
CR_10030W_A	9.96762	10.4901	10.4992	9.86483	9.42151	9.83587	-0.904402	0.0332085	NC
CR_10070C_A	13.1173	13.3325	13.4038	12.6979	12.7044	12.4558	-0.9568	0.00595662	NC
CR_10100C_A	8.46465	8.59066	8.73937	7.65627	8.20012	7.67155	-1.11853	0.0101842	NC
CR_10140W_A	12.6446	12.4061	12.3722	13.0873	13.0111	12.8669	0.734484	0.0372006	NC
CR_10250C_A	12.5262	13.0655	12.8415	12.4089	12.0368	12.3009	-0.822872	0.0377749	NC
CR_10270C_A	8.58676	9.66431	9.45003	8.901	7.28345	8.23125	-1.46592	0.0293423	NC
CR_10280W_A	7.0509	7.2941	7.14811	8.04923	7.87304	7.81687	1.19287	0.00283927	NC
CR_10330W_A	6.09568	7.86023	7.60219	5.70355	5.58522	5.73097	-2.96088	4.48e-06	DOWN
CR_10340W_A	13.6665	14.4086	14.2393	12.9277	12.3504	12.7223	-2.08982	3.44e-07	DOWN
CR_10420W_A	11.7029	11.7348	11.4615	12.221	12.5191	11.9733	0.893158	0.0206825	NC
CR_10550W_A	9.87874	9.51264	9.54719	10.5887	10.2411	10.3052	1.06656	0.00493491	NC
CR_10620C_A	9.15213	9.46323	9.32463	10.3074	10.4894	10.0659	1.43739	7.09e-05	NC
CR_10630W_A	7.56477	7.72943	7.56323	7.90779	8.40976	8.3885	0.986668	0.0201546	NC
CR_10650W_A	9.14589	9.09016	9.07938	10.1297	9.71278	9.76887	1.15184	0.00159156	NC
CR_10690W_A	7.76447	7.4066	7.59404	7.97337	8.40071	8.26498	0.976689	0.0212289	NC
CR_10720W_A	8.95319	9.23732	9.07658	9.47185	10.4119	9.97342	1.35231	0.00253884	NC
CR_10740W_A	8.83877	8.81388	8.65784	9.07939	9.60778	9.20729	0.815835	0.044788	NC
CR_10760C_A	6.81684	6.70121	6.89159	7.46102	8.16672	8.0795	1.82205	4.28e-05	UP
CR_10820W_A	8.59309	8.54787	8.27259	9.02621	9.18905	8.93512	0.862795	0.0248515	NC
CR_10830C_A	8.96541	8.64342	8.47105	9.30664	10.1716	9.59885	1.53261	0.000795098	UP
CR_10860C_A	10.5059	11.0695	10.8432	10.4782	9.68367	9.57106	-1.21512	0.0137403	NC

## Sheet: log2FC +-1.5 cutoff genes_solid
geneid	Solid_WT_1	Solid_WT_2	Solid_WT_3	Solid_mss2_1	Solid_mss2_2	Solid_mss2_3	log2FoldChange	padj	DEG
C1_00030C_A	6.04601	4.72966	5.18265	6.26909	6.92343	5.89859	1.78175	0.0295371	UP
C1_00350C_A	11.4953	11.4016	11.3139	10.465	9.62865	10.0767	-1.87956	5.82e-06	DOWN
C1_00590W_A	12.3405	12.4686	12.3493	13.5857	14.0113	13.6172	1.97019	2.52e-09	UP
C1_00850W_A	10.4352	11.1915	11.2524	9.5704	9.28904	9.73727	-2.13942	3.44e-07	DOWN
C1_00860W_A	8.03281	7.88703	8.31745	7.17963	6.5368	7.16355	-1.73667	0.0002267	DOWN
C1_00980W_A	7.77693	7.562	7.58325	8.24104	9.32879	8.74499	1.84449	0.000104739	UP
C1_01180C_A	5.843	5.57799	5.73039	6.36842	7.07132	6.43671	1.7245	0.00143822	UP
C1_01450W_A	12.5182	11.9068	11.8737	13.7955	14.2794	13.5354	2.54815	2.44e-09	UP
C1_01740W_A	13.1844	11.8959	12.1104	14.2034	13.7768	13.9872	2.07099	0.000110506	UP
C1_01750W_A	7.85334	6.87132	6.9088	7.87729	9.01666	8.57589	1.93561	0.00131989	UP
C1_02070W_A	9.43541	8.89693	9.83429	6.65963	6.73793	8.36735	-2.79281	0.025843	DOWN
C1_02110C_A	14.0593	13.682	13.6107	15.2263	15.6831	15.8293	2.60049	2.35e-12	UP
C1_02170C_A	11.6295	10.8656	11.0363	12.1969	12.7138	12.3408	1.74181	5.68e-05	UP
C1_02180W_A	12.8164	12.4845	12.4343	13.7225	14.1435	13.6506	1.82438	6.47e-07	UP
C1_02480W_A	8.62556	8.94319	9.4512	7.62385	8.12808	8.0953	-1.64192	0.000403346	DOWN
C1_02600W_A	8.91893	9.55415	9.18979	8.24163	7.71687	8.14997	-1.79308	2.88e-05	DOWN
C1_02630C_A	10.8221	12.2191	12.0366	9.92173	9.89567	9.90584	-2.79602	3.11e-09	DOWN
C1_02670C_A	5.01706	4.76317	4.9425	5.57152	5.94681	5.73653	1.82906	0.00174091	UP
C1_02730W_A	12.0626	11.5663	11.8588	10.9285	10.4438	10.8724	-1.55851	5.32e-05	DOWN
C1_03660W_A	7.88976	7.30369	7.61267	8.56783	9.27964	8.88146	2.00489	6.51e-06	UP
C1_03870C_A	8.88136	9.31266	10.0244	7.7719	7.69386	8.04453	-2.49105	1.16e-07	DOWN
C1_04010C_A	10.4121	11.7142	11.6377	9.87664	9.22455	9.36446	-2.70038	1.13e-07	DOWN
C1_04020C_A	14.0485	15.4058	15.3438	13.3231	12.934	13.3728	-2.65483	6.03e-08	DOWN
C1_04140W_A	8.98499	10.5116	10.6609	9.27714	8.99753	8.70937	-1.80583	0.0022803	DOWN
C1_04200C_A	7.99973	8.46335	9.00594	7.48229	7.22412	7.81337	-1.58487	0.00197504	DOWN
C1_04270C_A	6.1664	5.78719	6.47616	4.41933	4.40717	5.28473	-2.89675	0.00019649	DOWN
C1_04280C_A	4.90283	5.33521	6.09727	4.14384	4.49414	4.80242	-2.3783	0.00424554	DOWN
C1_04450C_A	7.26586	7.09899	6.76181	7.81234	8.76505	7.80337	1.82408	0.000562793	UP
C1_04590W_A	10.8124	10.4096	10.8452	9.92288	9.27588	9.24398	-1.71549	6.69e-05	DOWN
C1_04690C_A	6.04225	6.20962	6.41311	5.25481	5.533	5.52729	-1.5496	0.00425253	DOWN
C1_04930C_A	6.13376	6.23585	6.32532	5.58752	5.22441	5.42158	-1.59287	0.00302868	DOWN
C1_05000W_A	8.14756	7.59604	7.58508	9.2619	11.0086	10.251	3.80289	2.8e-12	UP
C1_05690C_A	6.8196	6.22438	6.1127	7.20664	8.54674	8.32758	2.73883	2.52e-06	UP
C1_05710C_A	8.21307	7.35499	7.92573	6.29019	6.21436	7.23783	-1.91801	0.00172781	DOWN
C1_05870W_A	10.9825	13.7613	13.0329	10.5654	10.4329	10.5398	-3.62593	0.000992045	DOWN
C1_05880W_A	11.5699	12.3059	12.2166	11.57	9.82081	10.8054	-1.60486	0.0111567	DOWN
C1_05920W_A	9.34691	9.7236	10.204	8.80949	8.38411	8.98212	-1.56464	0.000735084	DOWN
C1_05970W_A	3.58236	3.46588	3.62142	4.23033	3.83544	4.34052	2.09985	0.0201187	UP
C1_06050C_A	9.87907	9.81495	9.90408	10.6443	11.1856	10.8123	1.51012	2.66e-05	UP
C1_06230C_A	13.873	14.0489	14.0204	15.0873	15.4274	14.7707	1.64153	7.56e-06	UP
C1_06280C_B	8.93769	10.3075	10.6099	7.45205	7.52101	8.15063	-3.55384	2.34e-10	DOWN
C1_06340W_B	5.42797	5.45254	5.95861	4.44191	4.21704	5.25115	-1.9871	0.0230488	DOWN
C1_06350W_A	9.35481	8.09851	8.00355	10.0744	10.6037	10.3082	2.44157	2.94e-05	UP
C1_06690W_A	7.92425	8.87448	8.65357	7.10431	6.39976	7.35455	-2.375	1.63e-05	DOWN
C1_06700W_A	9.12288	10.821	10.6297	8.52013	8.20483	8.82485	-2.71217	1.59e-06	DOWN
C1_06860W_A	6.43485	5.12363	5.40025	6.2841	7.48414	7.7091	2.48882	0.00133895	UP
C1_06870C_A	6.43493	6.2555	6.31531	4.53985	4.8129	5.38823	-2.78237	2.49e-05	DOWN
C1_07000W_A	8.89071	8.53364	8.54858	9.87765	10.5594	10.1685	2.30981	3.11e-09	UP
C1_07040C_A	3.09611	3.80229	3.93015	2.97219	2.85408	3.00156	-3.59684	0.00642712	DOWN
C1_07480C_A	4.09307	4.03959	3.88327	4.32546	5.02661	4.84313	2.13159	0.00768721	UP
C1_07800W_A	7.28063	6.75112	6.94224	8.12854	8.77197	8.21483	2.18069	1.35e-06	UP
C1_08040W_A	7.91074	6.72232	6.7869	8.94464	8.41974	8.00301	1.88213	0.00288206	UP
C1_08200W_A	9.47008	9.1032	9.067	10.371	10.7631	10.205	1.81894	2.91e-06	UP
C1_08330C_A	12.8169	12.2415	12.2551	13.9165	13.3326	14.6892	2.35	3.4e-06	UP
C1_08570C_A	8.1735	8.38753	8.57072	7.13884	6.58951	7.68864	-1.80256	0.000747182	DOWN
C1_08900W_A	11.194	11.7096	11.7338	10.7802	10.0423	10.4739	-1.58764	0.000234414	DOWN
C1_08980C_A	11.3809	12.587	12.8024	10.6876	10.0742	10.7674	-2.66742	2.91e-07	DOWN
C1_09070W_A	9.1391	9.21674	9.43719	8.22009	7.71051	8.38001	-1.70214	4.76e-05	DOWN
C1_09210C_A	13.2543	12.982	12.7733	14.4162	15.8953	15.094	3.26501	1.54e-11	UP
C1_09300C_A	4.16081	3.76681	3.92286	4.26499	4.74593	4.5571	1.70395	0.0456274	UP
C1_09470C_A	8.84448	9.01383	8.95846	9.61172	10.4339	9.81019	1.57083	0.000195784	UP
C1_09580C_A	6.06846	5.86682	5.94643	6.38017	7.35688	7.30603	1.9521	0.000340815	UP
C1_09800C_A	8.32166	8.59684	9.05535	7.49501	7.48831	7.66068	-1.76723	2.89e-05	DOWN
C1_09990W_A	8.60387	8.306	8.65656	7.48938	7.35518	7.74927	-1.53101	0.000124383	DOWN
C1_10180C_B	13.5687	12.5417	12.5221	14.1605	14.3627	14.0024	1.70076	0.000699013	UP
C1_10190W_A	11.7576	10.6885	10.7042	12.2797	12.6185	12.0784	1.68346	0.00127471	UP
C1_10290W_A	9.28866	11.9365	12.1712	9.13606	9.5133	9.5887	-3.16478	0.00996879	DOWN
C1_10850W_A	3.76957	4.2819	4.26264	4.32465	5.62149	5.35188	2.73317	0.00306339	UP
C1_10860C_A	8.44936	8.5003	8.54363	8.93941	10.3006	9.29041	1.72028	0.00110642	UP
C1_10980W_A	4.87682	5.60907	5.7063	4.15221	4.41291	4.54066	-2.62584	0.000425232	DOWN
C1_11240C_A	12.0678	12.5493	12.516	11.3622	10.5262	11.0832	-1.95202	6.18e-06	DOWN
C1_11250W_A	11.4633	12.0175	11.9134	10.937	10.3208	10.5659	-1.71173	2.67e-05	DOWN
C1_11260C_A	5.91282	5.40083	5.64778	5.24928	4.39425	4.70295	-1.79713	0.0206625	DOWN
C1_11320C_A	13.8568	12.7169	12.5987	15.3858	15.7454	15.1069	3.18962	3.09e-09	UP
C1_11340W_A	5.77018	5.86586	5.99042	6.48763	7.29184	6.7023	1.77214	0.000790696	UP
C1_11470C_A	5.96064	6.34255	6.51696	4.96976	4.76976	5.51667	-2.32011	0.000325026	DOWN
C1_11660W_A	14.3995	15.4106	15.2624	14.1609	12.9826	13.7487	-1.95462	0.000291189	DOWN
C1_11720W_A	4.86486	5.50049	5.3273	4.51267	4.30824	4.82878	-1.67153	0.0273905	DOWN
C1_11730W_A	9.9334	11.2493	11.2104	9.44653	9.81695	10.0229	-1.66574	0.0019004	DOWN
C1_11910W_A	4.60899	4.50458	4.90674	3.87262	3.93384	4.33887	-1.80575	0.0342079	DOWN
C1_12010C_A	10.3196	11.7664	11.9011	9.50478	9.66936	9.82312	-2.66601	2.91e-07	DOWN
C1_12220W_A	6.28064	6.87303	6.89139	5.41527	5.74122	6.16004	-1.6311	0.00629068	DOWN
C1_12470W_A	8.51508	9.42412	9.46027	7.7769	8.16297	7.81275	-1.92426	4.32e-05	DOWN
C1_12490W_A	10.8956	11.8622	11.9249	10.4865	10.161	10.7501	-1.66744	0.000514284	DOWN
C1_12560C_A	3.14095	3.16122	2.96326	3.43495	4.2153	3.41387	2.70404	0.0165602	UP
C1_12600C_A	12.4375	12.3791	12.2583	11.196	10.9029	10.7491	-2.01819	2.52e-09	DOWN
C1_12640W_A	5.56196	5.44001	5.95981	4.72602	4.99109	4.95434	-1.73084	0.00610219	DOWN
C1_12720C_A	7.00774	7.72904	8.11066	5.09395	5.1319	5.64339	-4.26558	7.98e-14	DOWN
C1_12910W_A	3.64612	3.19897	3.16551	3.83847	4.13662	4.72684	3.21298	0.00559126	UP
C1_13060C_A	10.7942	10.4854	10.2819	11.9196	12.6489	12.0955	2.49502	4.68e-10	UP
C1_13070C_A	7.48609	7.10061	6.8914	8.46401	7.65906	8.31286	1.57642	0.00155035	UP
C1_13130C_A	9.63182	9.74165	9.91462	10.3481	11.8495	12.1008	2.71288	4.45e-07	UP
C1_13250W_A	10.9835	10.5084	10.6185	11.5921	12.3114	11.7996	1.76076	1.9e-05	UP
C1_13450W_A	15.062	15.3736	15.4337	13.8824	13.8052	14.5188	-1.69598	4.55e-05	DOWN
C1_13590W_A	3.93843	3.77633	4.06285	4.09166	4.50795	4.85536	1.75731	0.0440765	UP
C1_13600W_A	3.17501	3.1909	3.34762	3.58852	3.70649	4.10721	2.37294	0.0187421	UP
C1_13740W_A	8.35571	9.31797	9.44169	8.07952	7.92055	8.35146	-1.50334	0.00297486	DOWN
C1_13860C_A	13.5843	14.6185	14.405	13.3494	12.5437	13.4522	-1.56869	0.0026478	DOWN
C1_14060W_A	13.008	13.4685	13.3578	11.9547	11.0943	12.0934	-2.15402	3.27e-06	DOWN
C2_00460W_A	5.52371	5.14126	5.28147	6.31435	7.23009	6.9372	2.84642	1.73e-07	UP
C2_00480C_A	12.13	12.2404	11.7781	13.1192	13.5228	12.9595	1.66724	1.51e-05	UP
C2_00670C_A	4.18359	4.84819	4.97457	3.55338	3.64307	3.60714	-3.8422	4.53e-05	DOWN
C2_00680C_A	14.5691	15.3671	14.7614	13.1484	12.4992	12.6318	-3.10773	2.08e-13	DOWN
C2_00690W_A	8.99661	10.1165	9.76536	7.88381	8.05613	7.91819	-2.63544	2.85e-09	DOWN
C2_00750W_A	10.9146	11.3382	11.4386	10.0389	10.0579	9.69843	-1.90269	2.81e-07	DOWN
C2_00760C_A	13.7814	13.9107	13.8822	15.1275	16.3667	15.5972	2.80841	1.7e-10	UP
C2_00860C_A	12.6244	13.0617	13.0928	11.8357	11.1195	11.3653	-2.10871	2.37e-07	DOWN
C2_01010W_A	16.0732	15.1778	15.1237	16.8695	16.6248	16.7025	1.69578	0.000274253	UP
C2_01090C_A	7.15743	7.60421	8.3054	6.33492	6.48892	6.71637	-2.05952	0.000123982	DOWN
C2_01300C_A	11.5489	11.9204	12.2093	10.7362	10.828	10.8538	-1.6153	1.21e-05	DOWN
C2_01410C_A	10.7082	11.5729	11.6243	10.0109	9.75367	10.7336	-1.61984	0.00222809	DOWN
C2_01450C_A	8.40285	7.20049	7.31655	9.01897	9.37334	9.86994	2.51189	1.64e-05	UP
C2_01600C_A	11.6939	12.2525	12.0213	11.381	10.2183	10.7889	-1.60121	0.00155407	DOWN
C2_01910W_A	5.53033	5.26854	5.36428	4.77797	4.5834	4.50674	-1.81896	0.00520618	DOWN
C2_01930C_B	9.79326	10.8112	10.8844	9.2061	9.32631	9.14245	-1.99503	1.26e-05	DOWN
C2_02060C_A	9.76371	7.84991	8.43316	11.4622	9.63817	13.1314	4.42175	0.0087978	UP
C2_02070W_A	2.82834	2.69182	2.71381	3.23798	2.95572	4.23879	3.91847	0.00298688	UP
C2_02180W_A	13.2767	13.359	13.4471	12.4859	11.9395	11.971	-1.72783	3.27e-06	DOWN
C2_02220C_A	6.39503	6.61685	6.76038	5.69218	5.46037	5.02711	-2.20386	0.000120497	DOWN
C2_02530W_A	2.91538	2.92928	2.95806	3.36021	3.45007	3.31193	2.24651	0.0388245	UP
C2_02590W_A	16.409	16.1677	16.2931	15.5946	14.8244	15.0161	-1.57328	0.000132226	DOWN
C2_02820C_A	9.4399	8.82729	8.58226	9.73889	10.3927	10.1313	1.62198	0.000667564	UP
C2_02850W_A	8.91692	7.98367	8.5656	6.27795	6.54662	7.88211	-2.14539	0.00268188	DOWN
C2_02860W_A	13.2142	12.4702	12.5213	13.6713	14.827	13.6162	1.98887	0.000254709	UP
C2_02970C_A	15.6552	14.8485	14.9647	16.7489	16.3934	17.4899	2.50965	3.79e-07	UP
C2_03370W_A	8.22099	8.39501	8.30828	9.72108	8.93176	9.38091	1.61646	9.25e-05	UP
C2_03560C_A	9.36544	9.50025	9.17901	10.3815	10.5859	10.2941	1.5694	5.82e-06	UP
C2_03610W_A	8.97144	8.7535	8.72191	10.1191	9.58678	10.0171	1.63808	1.26e-05	UP
C2_03640W_A	11.4151	11.4511	11.2519	9.34377	9.36895	10.8947	-1.78501	0.00477102	DOWN
C2_03670W_A	7.32937	6.98962	7.33651	8.31901	8.33309	8.18704	1.64899	2.03e-05	UP
C2_03710W_A	4.66488	4.0662	4.11669	5.23955	5.36882	5.10986	2.27402	0.00324324	UP
C2_04330C_A	8.48891	9.01634	9.15052	7.66138	7.89576	7.78255	-1.7309	2.42e-05	DOWN
C2_04390W_A	5.19891	5.43581	5.15085	5.6984	6.73008	6.02442	1.87245	0.00315886	UP
C2_04740C_B	5.04507	5.15136	5.50771	4.27242	4.62312	4.44887	-2.00522	0.00462807	DOWN
C2_04750W_A	10.4729	10.7864	10.9659	8.89495	9.21248	8.89176	-2.57302	3.89e-13	DOWN
C2_04780W_A	9.86035	10.0866	9.96556	10.567	11.5164	10.8984	1.57971	0.000261726	UP
C2_04810W_A	8.19469	7.99503	8.01813	9.10676	9.30005	8.84631	1.54937	3.17e-05	UP
C2_04970W_A	8.29514	9.36529	9.75307	6.77058	6.66555	6.76949	-3.96094	1.15e-15	DOWN
C2_05180W_A	14.775	13.8953	14.0511	15.3573	15.3291	15.4737	1.54204	0.000444503	UP
C2_05390C_A	3.62358	4.36823	4.40303	3.50434	3.50778	3.53407	-2.40056	0.0164813	DOWN
C2_05400W_B	6.58499	7.16869	7.2594	6.03338	5.7425	5.5415	-2.20787	3.24e-05	DOWN
C2_05460W_A	14.5677	15.4326	15.4152	14.0032	13.4721	14.4255	-1.66982	0.000858871	DOWN
C2_05590C_A	9.18329	9.69163	9.52665	8.38414	8.42896	8.60663	-1.50725	6.31e-05	DOWN
C2_05760C_A	11.165	10.8903	10.8929	11.8574	12.365	11.8234	1.5198	5.65e-05	UP
C2_05950C_A	11.1847	9.92591	9.74784	11.2038	11.981	11.6714	1.68059	0.00595662	UP
C2_05990C_A	9.10656	7.64467	7.82459	10.0573	10.6942	10.61	3.04124	5.47e-07	UP
C2_06140C_A	3.81887	3.81573	3.58391	4.19502	4.96056	4.38237	2.48426	0.00458746	UP
C2_06250C_A	8.09052	8.59858	8.75944	7.73965	6.81905	7.77637	-1.52128	0.00544446	DOWN
C2_06340W_A	3.83255	3.72072	4.1114	5.09478	5.29886	5.11128	3.56985	2.08e-06	UP
C2_06570C_A	12.345	13.2077	13.1997	11.079	10.9561	10.7968	-2.94343	9.83e-14	DOWN
C2_06590C_A	6.45148	8.25451	8.07733	5.32282	5.35691	5.3438	-4.32706	3.6e-12	DOWN
C2_06620W_A	5.45015	5.0194	5.28193	4.80486	4.50998	4.55245	-1.52924	0.0272699	DOWN
C2_06630C_A	8.85861	9.24507	9.71992	7.80004	7.8253	8.72652	-1.67077	0.00221434	DOWN
C2_06660W_A	4.49489	4.85542	5.42019	4.23073	4.23526	4.18673	-2.04514	0.011046	DOWN
C2_06670C_A	9.32027	10.8803	11.0336	8.78062	9.254	9.32986	-2.14718	0.000214562	DOWN
C2_06680W_A	13.2784	11.9926	12.3261	14.3422	13.5276	14.4106	2.1139	0.000162252	UP
C2_06700W_A	12.2013	10.8995	11.4304	9.73452	9.79224	10.4841	-2.27281	1.63e-05	DOWN
C2_06720W_A	9.69348	10.8661	10.9935	9.08368	9.04882	9.5917	-2.00441	0.00011471	DOWN
C2_06770W_B	4.7242	4.88093	5.28514	4.13493	4.05719	4.31762	-2.23049	0.00347706	DOWN
C2_06870C_A	12.5236	13.5531	13.5443	12.4196	11.6591	12.2396	-1.64169	0.00113137	DOWN
C2_07020C_A	8.51074	8.04634	7.92741	8.83962	9.97638	9.26392	1.88406	0.00020349	UP
C2_07030C_A	9.05988	8.95261	8.87414	9.82374	10.3591	9.76913	1.55168	6.05e-05	UP
C2_07180W_A	5.93627	6.3809	6.6793	5.35231	4.98848	5.72995	-1.86819	0.00377248	DOWN
C2_07240C_A	6.5739	6.37733	6.50523	7.42641	7.45311	7.43608	1.58466	7.87e-05	UP
C2_07250C_A	7.11129	6.42759	6.57664	7.70586	8.82128	8.32741	2.54765	1.53e-06	UP
C2_07280W_A	4.86112	5.59429	5.24404	4.52684	4.75867	4.4925	-1.62498	0.0254851	DOWN
C2_07390C_A	11.2026	11.8696	11.8583	10.3329	10.2994	10.7406	-1.74563	2.18e-05	DOWN
C2_07700C_A	5.29866	6.93379	6.84346	5.16036	5.32632	5.2384	-2.46543	0.000628434	DOWN
C2_07710W_A	4.70656	6.64486	7.28872	4.36473	5.05504	4.81608	-3.43025	0.00011913	DOWN
C2_07720C_A	11.8888	13.3533	13.3214	11.0183	11.1864	11.1257	-2.75229	2.64e-08	DOWN
C2_07730W_A	11.2142	12.3941	12.5516	10.1913	10.0582	10.7683	-2.59759	4.48e-07	DOWN
C2_08310W_A	9.69997	9.70539	9.68563	11.1542	11.3999	10.6638	2.06185	2.81e-08	UP
C2_08340C_A	8.71073	7.39549	7.47413	10.7379	10.776	10.3897	3.8398	2.5e-11	UP
C2_08350C_A	4.17212	4.10429	3.85401	5.25793	5.47276	5.21846	3.32499	2.07e-06	UP
C2_08510W_A	7.3332	6.57403	6.81541	7.41775	8.39405	7.86683	1.59323	0.0041596	UP
C2_08610W_A	9.69316	9.89619	10.2211	8.60477	8.69373	9.1409	-1.65265	5.68e-05	DOWN
C2_08620W_A	11.6042	11.5999	11.6611	10.4204	10.5402	10.6807	-1.55132	1.03e-06	DOWN
C2_08690C_A	6.56733	7.22285	7.54889	5.64106	5.9108	6.24002	-2.12362	0.000184512	DOWN
C2_08820C_A	7.63047	6.64697	6.66819	8.98391	8.51771	8.64384	2.5295	2.18e-06	UP
C2_08830W_A	11.6447	10.6872	10.4377	12.9873	12.2974	12.2314	2.15496	7.39e-05	UP
C2_08870C_A	14.0883	13.2953	13.1362	15.2645	13.8977	14.4179	1.53289	0.00833543	UP
C2_08890W_A	8.94184	9.28162	9.41616	7.81251	7.51336	8.02409	-2.16291	5.38e-08	DOWN
C2_09050C_A	10.1185	10.3522	10.6929	9.13799	8.71103	9.36443	-1.92014	4.17e-06	DOWN
C2_09220W_A	15.5675	16.115	16.0733	14.633	13.8571	14.5237	-2.23367	1.51e-07	DOWN
C2_09350W_A	8.71427	8.35442	8.21224	9.07038	10.4548	9.74338	2.12937	4.08e-05	UP
C2_09360W_A	7.90195	7.63032	7.76211	8.47053	9.10919	8.72656	1.56852	0.000132708	UP
C2_09590C_A	8.99169	9.45655	9.60412	8.03757	7.14953	8.38516	-2.10608	0.000117282	DOWN
C2_09800C_A	3.8127	3.47376	3.39109	5.35423	3.40338	7.05598	5.17992	0.0440765	UP
C2_10130W_A	7.25414	8.30707	8.5136	6.35721	6.80701	7.16215	-2.08409	0.000375247	DOWN
C2_10200W_A	7.09348	7.42249	7.54847	6.76787	5.77577	6.56824	-1.5321	0.00910414	DOWN
C2_10350C_A	14.8272	13.4551	14.0834	15.7984	15.8488	16.4162	2.56085	1.73e-06	UP
C2_10810W_A	9.63429	9.41098	9.28733	10.5997	10.6693	10.232	1.55358	2.33e-05	UP
C3_00190W_A	4.51983	4.30338	4.13547	5.36386	5.82665	5.23853	2.79823	4.18e-05	UP
C3_00250C_A	10.7102	10.6805	10.4526	11.4707	11.9469	11.4942	1.50312	3.81e-05	UP
C3_00600W_A	4.35925	4.4463	4.62298	5.28652	5.29796	4.77378	1.64439	0.0196055	UP
C3_00640W_A	10.5397	11.1112	10.8823	9.97194	9.63819	9.64748	-1.60844	2.49e-05	DOWN
C3_00760W_A	12.0217	12.2923	12.5185	11.1622	10.7906	11.4198	-1.64582	3.67e-05	DOWN
C3_00800W_A	10.7845	10.2727	10.3846	11.1572	12.0025	11.491	1.58961	0.000282595	UP
C3_00840C_A	7.76356	7.78052	7.78223	8.48299	9.32665	8.72701	1.71285	7.87e-05	UP
C3_00930W_A	12.3098	12.3535	12.3097	13.561	13.0436	14.0731	1.88344	7.47e-06	UP
C3_01010W_A	5.09219	4.77956	5.00304	4.25343	3.82425	3.84886	-2.76616	0.00107623	DOWN
C3_01020W_A	14.223	14.9192	14.8383	12.8515	12.2501	12.7082	-2.98446	9.54e-14	DOWN
C3_01040C_A	4.5206	3.98469	3.90561	4.39122	5.78927	5.15344	2.5564	0.00508368	UP
C3_01180C_B	10.535	11.5677	11.5544	10.3523	9.97129	9.82162	-1.79134	0.000178991	DOWN
C3_01320C_A	11.4378	11.9037	12.0198	10.5487	10.1033	10.6055	-1.98707	3.79e-07	DOWN
C3_01330W_A	9.46477	9.38474	9.3715	8.32247	7.92739	8.44064	-1.73443	4.17e-06	DOWN
C3_01370C_A	7.11105	7.58909	7.69475	6.17827	6.50145	6.81497	-1.60165	0.00163652	DOWN
C3_01540W_A	3.8278	6.07078	6.20991	3.67771	4.104	3.9012	-4.32588	3.44e-05	DOWN
C3_01980C_A	7.44502	7.26108	7.23654	8.28405	8.60116	8.23559	1.66308	1.53e-05	UP
C3_02150C_A	10.9292	10.6815	11.3535	9.59996	9.25303	10.4611	-1.62981	0.00267071	DOWN
C3_02300W_A	6.65994	5.87911	6.01914	6.15781	7.97868	6.91699	1.67639	0.0240383	UP
C3_02330C_A	8.54569	8.76064	8.97166	7.35297	7.32305	7.57142	-2.08815	2.59e-08	DOWN
C3_02570W_A	11.1327	11.5503	11.2114	10.1221	9.54186	9.63936	-2.20306	1.45e-08	DOWN
C3_02610C_A	14.1925	15.1466	15.0715	13.7496	13.1594	13.6716	-1.89295	3.64e-05	DOWN
C3_02620C_A	6.73117	6.67637	7.22623	5.83189	5.70505	6.16841	-1.75773	0.000814608	DOWN
C3_02630C_A	10.4205	10.2937	10.5437	11.528	11.7012	11.7177	1.78141	2.17e-08	UP
C3_02660W_A	9.09934	9.30627	9.75468	7.15467	8.3492	8.86278	-1.61245	0.013219	DOWN
C3_02750W_A	8.41521	8.55852	8.70757	7.06546	7.54415	7.6913	-1.70809	6.32e-05	DOWN
C3_03360W_A	9.46152	9.55149	9.91997	8.75988	7.92106	8.56482	-1.76837	0.000110506	DOWN
C3_03460C_A	9.24837	8.74295	8.67579	9.9775	11.1812	10.7847	2.67241	2.36e-08	UP
C3_03490W_A	11.3523	10.6488	10.6169	12.1127	12.2302	11.7088	1.5986	0.000310385	UP
C3_03570C_A	4.59536	5.92773	5.84042	4.45676	4.05703	5.13922	-2.03925	0.0423231	DOWN
C3_03650W_A	10.12	9.58159	9.65535	11.2216	11.2317	10.8706	1.90145	6.92e-07	UP
C3_03990C_A	9.75376	8.67164	8.63579	10.5477	10.8101	10.1126	1.99371	0.000257605	UP
C3_04000C_A	13.0519	11.4374	11.6556	14.0014	14.0109	14.0351	2.44155	5.44e-05	UP
C3_04070C_A	13.7154	13.4257	13.2633	14.9836	15.9375	15.3377	2.88733	2.35e-12	UP
C3_04080W_A	11.5902	11.1212	11.092	12.6995	12.5711	12.2352	1.76693	4.17e-06	UP
C3_04450C_A	4.06126	3.92681	3.70785	4.97728	6.59344	5.13846	4.43863	2.91e-07	UP
C3_04570C_A	5.67685	5.05207	5.1882	6.15204	6.94362	6.36523	2.2381	0.000254709	UP
C3_05050W_A	11.4489	9.62483	9.79737	12.1163	12.255	12.2455	2.25154	0.0457432	UP
C3_05080W_A	5.44157	6.17459	6.03064	5.14383	5.0409	5.34819	-1.52832	0.01603	DOWN
C3_05130C_A	5.5223	5.58965	5.41347	6.25222	6.55175	6.39365	1.70075	0.000567989	UP
C3_05170W_A	9.64409	9.02179	8.85948	10.5278	9.84478	10.3323	1.51951	0.00129906	UP
C3_05400C_A	4.38127	3.57244	4.00918	3.57084	3.31881	3.39742	-2.23039	0.0360833	DOWN
C3_05420W_A	8.84994	9.00086	8.84685	7.92435	7.50729	7.96547	-1.6518	2e-05	DOWN
C3_05600W_A	9.42348	8.60781	8.42181	10.1409	10.6636	10.3903	2.20601	6.12e-06	UP
C3_05620W_A	5.24188	4.74282	4.62212	5.23247	6.01537	5.62865	1.64074	0.0236405	UP
C3_05660C_A	9.15259	10.6227	10.8139	5.65762	5.90162	7.57704	-5.50181	0.0314416	DOWN
C3_05730C_A	8.31116	8.99177	9.17137	7.56654	6.95378	7.00274	-2.5653	9.42e-08	DOWN
C3_05750C_A	8.99682	7.23868	7.26954	9.9942	10.5009	10.016	2.9421	0.0159614	UP
C3_05770C_A	6.05136	6.58839	7.3338	5.59901	5.96386	5.98037	-1.63672	0.0112732	DOWN
C3_05890W_A	10.5681	11.1951	10.9839	10.0196	9.5654	9.2052	-1.88484	2.47e-05	DOWN
C3_05960W_A	8.6324	8.98867	9.04065	7.90731	7.29022	8.09279	-1.65174	0.000365853	DOWN
C3_05970C_A	12.2075	12.4839	12.2171	11.3398	11.0702	11.1621	-1.60846	1.27e-06	DOWN
C3_05990C_A	8.10113	8.77969	8.64166	7.39929	6.96316	7.58867	-1.85271	6.87e-05	DOWN
C3_06000W_A	12.2468	12.5764	12.6666	11.2653	11.2217	11.0882	-1.90188	8.58e-09	DOWN
C3_06180C_A	13.2795	14.148	13.9756	13.1275	12.2609	12.7323	-1.5677	0.00121449	DOWN
C3_06330W_A	13.2795	14.148	13.9756	13.1275	12.2609	12.7323	-1.5677	0.00121449	DOWN
C3_06490W_A	12.0418	13.4204	13.2855	11.8426	11.1794	11.6094	-2.12468	4.76e-05	DOWN
C3_06660C_A	9.96934	10.9797	10.7992	8.2159	7.9122	8.44826	-3.6347	1.48e-16	DOWN
C3_06670C_A	7.22711	7.83017	7.90965	5.82534	5.68002	6.56633	-2.66771	2.66e-06	DOWN
C3_06880W_A	4.46568	5.00319	5.43713	4.02265	4.28002	3.93656	-2.55642	0.00244074	DOWN
C3_06920W_A	8.99449	9.91985	9.81086	8.50785	7.95457	8.18864	-2.08738	6.81e-06	DOWN
C3_07300W_A	9.38679	8.66579	8.82711	10.018	10.1987	9.89059	1.52457	0.00033662	UP
C3_07470W_A	11.5294	11.3968	11.4476	9.80134	9.45805	10.0485	-2.42487	1.17e-11	DOWN
C3_07590W_A	7.00749	6.14214	6.29238	7.59243	8.04616	8.12076	2.23245	2.47e-05	UP
C3_07620C_A	8.31787	8.38003	8.30529	9.14565	9.70454	9.39974	1.65154	9.05e-06	UP
C3_07890W_A	8.82535	8.80439	8.70772	9.50299	10.5074	10.0838	1.9481	5.86e-06	UP
C3_07910W_A	3.24776	3.34158	3.34583	3.5078	3.71576	4.2981	2.19763	0.0320883	UP
C4_00080C_A	10.8042	9.16097	9.35648	11.9773	11.6979	12.1561	2.74771	1.24e-05	UP
C4_00200C_A	9.76956	10.758	10.5845	9.45207	8.94763	9.6178	-1.56152	0.00145559	DOWN
C4_00450C_A	4.53868	5.28423	5.7936	3.77768	3.99126	4.32999	-3.27098	0.000256149	DOWN
C4_00520W_A	7.48009	7.13979	6.8263	8.59177	9.34436	8.48756	2.5963	6.2e-08	UP
C4_00720W_A	9.82394	10.3934	10.436	8.90443	9.00505	8.64949	-2.0442	1.41e-07	DOWN
C4_00980C_A	4.71488	4.21278	4.13978	5.33915	5.79356	5.87453	2.97779	3.49e-05	UP
C4_01070W_A	7.61725	7.41508	6.97573	8.33892	8.47813	9.06006	1.99999	2.14e-05	UP
C4_01140C_A	7.93355	7.67236	7.86908	8.38102	9.88572	9.05455	2.15598	5.44e-05	UP
C4_01160W_A	8.96245	9.13865	9.17607	9.13751	10.7615	9.94757	1.5148	0.00707862	UP
C4_01170C_A	8.24252	8.01873	7.99554	8.86329	10.8214	10.0902	3.06745	5.28e-08	UP
C4_01340W_A	2.42038	3.08729	2.9177	2.35222	2.3862	2.39683	-3.48298	0.0330539	DOWN
C4_01390W_B	6.47454	4.80266	5.57408	5.4023	4.42898	4.41843	-1.93051	0.0461475	DOWN
C4_01850C_A	8.17235	9.80309	9.62535	7.92953	7.84067	7.99877	-2.19405	8.59e-05	DOWN
C4_01860C_A	9.69562	10.5929	10.4943	9.4011	9.1424	9.07643	-1.62516	0.000231788	DOWN
C4_01940W_A	10.0621	8.30469	8.36135	8.4024	7.83881	8.06509	-1.62209	0.0167802	DOWN
C4_02030W_A	10.3897	10.7229	11.0087	9.26927	8.99182	9.73503	-1.98412	4.79e-06	DOWN
C4_02190C_A	3.90518	3.75813	3.71751	4.42265	4.78601	5.00835	2.88751	0.000260041	UP
C4_02200C_A	6.19511	6.31408	6.21139	6.80813	7.11869	7.36301	1.50594	0.0011972	UP
C4_02210W_A	5.43677	5.14088	5.40766	6.09778	6.65446	6.8225	2.31305	2.01e-05	UP
C4_02220C_A	7.18236	6.49914	6.78279	7.84375	8.16553	7.69444	1.69428	0.000375247	UP
C4_02360W_A	14.322	14.9423	15.092	13.7252	13.1597	13.624	-1.86734	9.73e-06	DOWN
C4_02400C_A	7.96826	8.40401	8.80398	7.18953	7.42483	7.46061	-1.68101	0.000207194	DOWN
C4_02410C_A	12.3006	13.1685	13.0038	11.9957	11.275	11.8656	-1.61847	0.000531428	DOWN
C4_02460W_A	4.15405	4.19488	5.41284	3.79006	3.64423	4.21947	-2.27104	0.0288702	DOWN
C4_02500C_B	11.7821	10.7545	10.799	12.339	13.0838	13.0824	2.38417	4.01e-06	UP
C4_02520C_A	10.8076	11.5045	11.6692	10.0712	10.051	9.94061	-1.9767	8.08e-07	DOWN
C4_02580W_A	6.89275	6.78479	6.51994	7.85695	7.84141	7.51502	1.62997	0.000122789	UP
C4_02610C_A	4.81689	5.05846	4.80652	6.36794	5.19909	4.89923	1.62259	0.0480918	UP
C4_02680C_A	5.80065	5.67034	5.36038	3.80796	3.84526	3.87321	-5.77739	3.42e-09	DOWN
C4_02900C_A	11.9257	12.4011	12.3043	11.3978	10.5774	11.1981	-1.60994	0.000224279	DOWN
C4_03100W_A	5.16626	5.14371	4.92037	5.5237	6.34169	5.83784	1.7778	0.00449098	UP
C4_03160C_A	5.3417	4.92408	5.0066	5.79167	5.95647	5.93996	1.63776	0.00483241	UP
C4_03340C_A	5.4387	5.24808	5.28157	5.58529	6.9516	6.29784	2.04006	0.0020556	UP
C4_03470C_A	15.9472	17.1456	17.2126	14.4866	14.8662	15.5145	-2.65016	1.01e-06	DOWN
C4_03500C_A	6.05996	7.71459	8.05453	4.77458	4.89512	6.19489	-3.40541	0.0352186	DOWN
C4_03570W_A	14.6684	15.7749	15.8866	13.6858	13.4339	14.595	-2.18306	0.000141544	DOWN
C4_04080C_A	8.61783	10.7941	9.3409	8.83672	8.31762	8.64688	-1.92704	0.00470287	DOWN
C4_04320W_A	10.9038	10.7206	10.7537	10.1973	8.16643	9.06598	-1.93367	0.00455044	DOWN
C4_04380C_A	9.85901	10.1561	10.2884	8.04642	7.37177	8.02757	-3.38783	5.88e-16	DOWN
C4_04450C_A	11.23	10.9168	10.8502	11.5448	12.4171	12.1407	1.5528	0.000260343	UP
C4_04790W_A	6.70496	7.84024	8.25572	5.95972	6.75639	6.75509	-1.9574	0.00314709	DOWN
C4_04840C_A	8.01121	7.24898	7.02532	8.4367	9.08428	8.52968	1.83608	0.000631704	UP
C4_04860W_A	8.91036	9.83927	9.72656	8.30787	7.24739	8.42022	-2.16117	0.000168471	DOWN
C4_04980W_A	8.75707	8.92485	8.87988	7.69353	7.71343	8.12179	-1.51894	9.08e-05	DOWN
C4_05040W_A	4.36932	4.08759	4.44356	3.74851	3.59683	3.77322	-2.0734	0.0188891	DOWN
C4_05130C_A	11.4613	10.927	10.8745	11.4327	12.4057	12.5625	1.5942	0.00144439	UP
C4_05250W_A	9.44121	9.86616	9.9095	8.54465	7.84698	8.04665	-2.34067	3.78e-08	DOWN
C4_05560C_A	9.85885	10.7931	11.0651	8.78505	8.73088	9.48683	-2.3608	5.29e-06	DOWN
C4_05700W_B	7.67851	6.3521	6.6564	8.69439	9.57986	10.0205	3.75685	3.46e-09	UP
C4_05870C_A	6.04341	5.66312	6.04942	7.12061	8.89136	8.21624	3.78957	7.7e-11	UP
C4_06070C_A	7.57307	7.19565	7.40178	7.98269	8.82835	8.34923	1.61089	0.000514199	UP
C4_06200W_A	5.42078	4.66109	4.90428	5.48563	6.28819	5.71889	1.70955	0.0182527	UP
C4_06340W_A	8.52678	9.60832	9.70886	7.97948	7.77415	8.53825	-1.85529	0.000681963	DOWN
C4_06380W_A	7.47218	6.48989	6.76095	8.3827	7.26429	8.38885	1.76239	0.00449727	UP
C4_06490C_A	5.31895	5.23397	5.81595	4.36778	4.72785	5.0247	-1.71186	0.0215323	DOWN
C4_06560W_A	6.24282	6.01047	6.05147	6.934	7.42338	7.24545	1.90519	2.41e-05	UP
C4_06620C_A	8.34611	7.25088	7.13452	9.57254	8.79645	8.49498	1.97857	0.00169448	UP
C4_06890W_A	8.24624	7.6775	7.69652	9.35371	10.0172	9.63326	2.68291	2.98e-10	UP
C4_06910W_A	8.64172	7.60807	6.47424	6.27382	5.82723	6.28127	-2.80655	5.29e-05	DOWN
C4_06970C_A	15.2925	15.169	15.1428	13.7987	13.1371	13.5438	-2.41516	3.61e-11	DOWN
C4_06980W_A	16.9235	16.6175	16.6473	15.4541	14.8426	15.1918	-2.22431	1.51e-09	DOWN
C4_07140W_A	11.6637	10.9659	10.854	12.8518	13.1103	12.2599	2.25722	1.5e-06	UP
C5_00070W_A	10.6629	11.4168	11.5128	10.0917	9.7363	10.5298	-1.57366	0.00109476	DOWN
C5_00590W_A	15.7563	15.5288	15.3465	16.9629	17.2352	16.4793	1.97662	4.2e-07	UP
C5_00660C_A	11.8384	12.2716	12.598	10.9023	11.1272	11.1355	-1.75719	5.86e-06	DOWN
C5_00710W_B	5.98434	5.09043	5.42978	7.02946	8.06905	7.37131	3.41184	2.2e-08	UP
C5_01070C_A	11.3634	11.9576	11.9197	10.3737	10.4497	10.2198	-2.06768	1.22e-08	DOWN
C5_01380W_A	8.77982	5.98915	7.74032	5.07779	4.85374	4.85386	-5.39486	1.24e-05	DOWN
C5_01670W_A	3.4897	3.65918	3.59872	4.7321	5.30927	5.18182	4.92676	2.17e-08	UP
C5_01680C_A	6.37039	7.06324	7.47687	6.02595	6.05519	6.43031	-1.50016	0.0112728	DOWN
C5_01700W_A	8.64658	8.25012	8.31234	9.40228	10.0699	9.54426	1.91995	3.17e-06	UP
C5_01910W_A	12.0657	10.7671	10.9086	12.6129	12.6967	12.2531	1.60534	0.00424073	UP
C5_02370C_A	10.1196	10.8019	10.7808	9.32984	8.40727	9.04962	-2.36289	5.73e-07	DOWN
C5_02460C_A	10.7628	12.3035	12.4711	9.74373	9.50844	10.0483	-3.27944	1.05e-09	DOWN
C5_02470W_B	10.3574	10.929	11.0305	9.58621	9.49154	9.87596	-1.66916	3.26e-05	DOWN
C5_02520W_A	8.33987	9.12282	9.19131	7.74271	7.80323	8.01204	-1.64934	0.00026058	DOWN
C5_02630C_A	9.76056	9.40479	8.79493	8.18179	7.27667	7.37276	-2.54482	1.64e-06	DOWN
C5_02740W_A	7.78428	7.86832	7.83322	8.31834	9.3766	8.83419	1.65885	0.000387651	UP
C5_02860C_A	11.9183	12.4694	12.6593	11.4927	10.4384	11.5325	-1.62295	0.0020556	DOWN
C5_03050C_A	4.41239	4.62793	4.48591	5.22386	5.53327	5.43077	2.12247	0.000691696	UP
C5_03170C_A	10.2754	10.9556	10.8937	9.63057	9.19847	9.50053	-1.88231	3.41e-06	DOWN
C5_03310C_A	5.39934	5.9776	6.12235	4.81812	4.66776	4.93968	-2.30672	0.000273436	DOWN
C5_03340W_A	3.00911	2.71398	2.82441	3.3282	3.56916	3.19283	2.66447	0.0372006	UP
C5_03430W_A	9.63381	10.0298	10.2217	8.17603	7.78739	8.55595	-2.63397	1.22e-09	DOWN
C5_03480C_A	9.70769	9.74081	9.66279	10.9867	10.9739	10.8939	1.82188	1.82e-09	UP
C5_03750W_A	9.26431	8.91184	9.03219	8.39528	7.21214	8.1314	-1.59051	0.00309274	DOWN
C5_03770C_A	4.86132	4.80182	4.41921	5.19753	5.87134	5.75297	2.05261	0.0027088	UP
C5_03810C_A	5.44995	5.80858	6.13878	4.69278	4.79299	5.0731	-2.12453	0.000985607	DOWN
C5_03930C_A	7.98875	8.46397	9.1385	7.1069	7.53323	7.71501	-1.76384	0.000929632	DOWN
C5_03940C_B	9.92087	10.4704	10.5805	8.65954	9.32851	9.41087	-1.72423	0.000166196	DOWN
C5_04210C_A	7.41802	6.3796	6.51528	7.76246	8.29566	8.09435	1.88176	0.000964978	UP
C5_04230W_A	4.76443	4.49273	4.27692	5.73841	6.25711	6.27456	3.39819	6.17e-08	UP
C5_04250W_A	9.64515	8.94098	8.6578	11.3463	9.59069	10.2915	2.12614	0.000735084	UP
C5_04650C_A	7.74859	7.76409	7.65456	8.57627	9.3564	8.91076	1.92833	2.97e-06	UP
C5_04860C_A	5.87012	5.28142	6.13272	5.00579	5.21235	4.84165	-1.65843	0.0135968	DOWN
C5_04940W_A	11.4494	13.4417	13.3816	10.4977	9.5742	10.9613	-3.65881	0.00139397	DOWN
C5_05090W_A	4.64024	4.5983	4.766	3.28786	3.34304	3.35984	-7.7291	2.81e-07	DOWN
C5_05360C_A	11.2932	10.9133	10.6632	11.6122	12.4584	12.0747	1.60168	0.000320697	UP
C5_05430W_A	11.6192	11.1819	10.9077	13.0215	13.1271	12.617	2.40336	2.47e-09	UP
C6_00070C_A	10.0841	9.53789	9.67453	10.2458	10.2409	11.7301	1.69964	0.00462807	UP
C6_00330C_A	15.2965	15.9389	15.7955	15.0316	14.3357	13.9089	-1.68986	0.000796627	DOWN
C6_00360C_A	8.77536	8.6912	8.39669	9.29293	10.1103	9.52723	1.57567	0.00031395	UP
C6_00470C_A	3.42488	3.45076	3.22136	3.30769	4.69052	4.13965	2.67343	0.0167789	UP
C6_00620W_A	9.08593	8.06562	8.20742	9.60686	10.5739	9.87695	2.26017	3.28e-05	UP
C6_00810C_A	7.57297	6.1627	5.75897	8.40512	9.93871	8.74475	3.6381	0.0130099	UP
C6_00820W_A	13.657	14.2024	14.2974	12.8625	12.1408	12.9774	-1.9608	1.37e-05	DOWN
C6_00920W_A	11.6048	11.6919	11.4354	12.4963	13.7376	13.0305	2.32792	3e-07	UP
C6_01070C_A	11.8036	12.7424	12.8076	9.52072	9.66268	10.1536	-3.97293	5.59e-19	DOWN
C6_01290C_A	8.82977	7.69793	7.69652	8.99331	9.87217	9.48649	1.90556	0.00119506	UP
C6_01380C_A	6.41509	6.46698	7.12731	5.72885	5.74297	5.89348	-1.6891	0.00190277	DOWN
C6_01430C_A	11.7	11.036	11.1238	12.9361	13.0657	13.4571	2.66625	3.61e-11	UP
C6_01440C_B	6.12525	5.76938	6.47797	7.58943	7.38039	9.26594	3.51915	1.44e-07	UP
C6_01510W_A	5.50777	7.01815	7.12264	5.184	5.89705	5.27183	-2.23516	0.00309274	DOWN
C6_01880W_A	7.21162	7.52621	7.53642	5.95526	5.54686	6.21392	-2.57426	1.54e-07	DOWN
C6_01910W_A	11.8334	11.6833	11.5416	13.3085	13.0814	13.2464	2.20081	2.35e-12	UP
C6_02130C_A	4.33402	4.18696	4.71368	3.71192	3.82468	4.12901	-1.843	0.0496963	DOWN
C6_02200C_A	5.79329	6.33112	6.46145	5.03998	4.68187	4.89697	-2.79136	3.7e-06	DOWN
C6_02460C_A	9.46762	9.13449	9.10752	10.0523	10.8541	10.2784	1.75161	3.43e-05	UP
C6_02480W_A	11.7307	12.3915	12.3108	11.5228	10.4091	10.854	-1.65706	0.00116978	DOWN
C6_02610C_A	9.57095	10.7487	10.5107	9.60232	8.66097	9.29719	-1.63769	0.0029465	DOWN
C6_02980C_A	11.8735	11.227	11.2048	12.311	12.6729	12.6058	1.52337	0.000257605	UP
C6_03030W_A	13.1037	13.7638	13.7303	12.4736	11.8609	12.5221	-1.78891	3.67e-05	DOWN
C6_03090W_A	6.12382	6.79762	7.08996	5.35301	5.72624	5.85723	-1.95894	0.0010391	DOWN
C6_03100W_A	10.0389	10.9063	10.9277	9.53005	9.27016	9.66894	-1.73593	9.12e-05	DOWN
C6_03170C_A	8.33899	9.23276	9.25622	7.59221	7.69152	8.20735	-1.73917	0.000550151	DOWN
C6_03260W_A	10.8849	12.0671	12.1481	10.494	10.2672	10.5015	-2.02038	2.88e-05	DOWN
C6_03270C_A	10.2916	10.4536	10.7537	9.45393	9.08077	9.76353	-1.53157	0.000240419	DOWN
C6_03370W_A	14.1258	13.8736	13.9908	15.1661	15.5149	15.0368	1.80538	1.44e-07	UP
C6_03450C_A	7.5081	7.97523	8.11997	8.6357	9.07176	9.14028	1.62404	0.00019649	UP
C6_03480W_A	9.98578	8.95936	8.9258	8.51777	8.08982	8.29647	-1.62127	0.00165164	DOWN
C6_03490C_A	6.72032	6.60226	6.39665	6.78591	7.99109	7.52182	1.55932	0.00544446	UP
C6_03700W_A	16.6546	15.2115	15.1678	17.6193	18.1236	17.5803	2.68282	9.25e-06	UP
C6_03850C_A	14.6527	15.2345	15.1875	13.3301	13.0186	13.4606	-2.54885	4.22e-12	DOWN
C6_03860C_A	4.8667	5.68224	5.93997	4.76109	4.9803	4.70765	-1.67692	0.0245303	DOWN
C6_04200C_A	7.11191	6.46844	6.23586	7.51007	8.3751	7.68931	1.99297	0.000428362	UP
C6_04380W_A	12.8694	11.4261	11.4006	13.6117	13.0247	13.5498	1.83654	0.00300582	UP
C6_04440C_A	8.36045	8.64985	8.68204	9.26289	9.85321	9.5723	1.50836	0.000132708	UP
C6_04510C_A	8.62272	8.46764	8.25036	9.19333	10.3676	9.74929	2.08716	1.04e-05	UP
C7_00180W_A	5.05333	4.75703	4.81285	5.0073	6.06069	5.73921	1.70876	0.0162162	UP
C7_00190W_A	10.0122	10.5362	10.4975	9.10532	8.81576	9.6624	-1.63812	0.000360121	DOWN
C7_00410C_A	9.14299	9.91611	9.99104	8.50516	8.17064	8.96178	-1.69796	0.000590957	DOWN
C7_01230C_A	12.06	13.1337	12.8223	11.599	11.6142	11.1908	-1.82531	5.88e-05	DOWN
C7_01320W_A	9.79267	10.3983	10.3424	8.41738	8.01355	8.71784	-2.65036	4.54e-10	DOWN
C7_01380W_A	3.40364	4.86857	4.75959	3.19744	3.33676	3.36143	-4.41741	0.000262483	DOWN
C7_01390W_A	7.21692	6.78604	7.17069	5.67701	5.36542	5.54627	-2.78601	5.09e-09	DOWN
C7_01460C_A	7.39677	7.30047	7.61464	6.5238	6.15877	6.78519	-1.54418	0.00132068	DOWN
C7_01500W_A	8.67267	9.19661	9.46053	7.70159	8.1469	7.93048	-1.83428	2.67e-05	DOWN
C7_01840W_A	10.8692	12.2066	12.1604	10.2432	10.2815	10.7556	-2.06825	6.6e-05	DOWN
C7_02010C_A	9.95792	8.83202	8.71549	10.8878	12.6198	12.4649	4.15788	9.7e-05	UP
C7_02110W_A	9.65829	9.25919	9.12873	10.158	11.1627	10.6124	1.96039	1.9e-05	UP
C7_02240W_A	11.7122	10.0587	10.13	12.4066	12.0841	12.3618	1.95058	0.0027088	UP
C7_02500C_A	11.1456	11.0802	11.38	9.7314	10.3723	10.1454	-1.59021	4.76e-05	DOWN
C7_02920W_A	8.9151	9.44353	9.86198	7.43847	7.01339	8.15177	-2.75288	5.38e-07	DOWN
C7_02940C_A	9.7006	9.62926	9.48209	10.3474	11.3711	10.7505	1.88278	1.63e-05	UP
C7_03120W_A	9.43946	9.55885	9.32492	10.49	11.0959	10.6415	1.93924	1.5e-07	UP
C7_03150W_A	8.59386	9.61969	9.73281	7.89675	8.52599	8.54535	-1.57048	0.00341631	DOWN
C7_03200C_A	8.79837	8.83716	8.81083	9.81479	10.4207	9.80535	1.82421	2.05e-06	UP
C7_03220C_A	12.86	13.1116	12.6859	14.2614	14.6683	14.1453	2.13197	4.24e-09	UP
C7_03350C_A	10.002	10.0208	9.99894	8.87437	8.43662	8.86246	-1.87182	1.55e-07	DOWN
C7_03410C_A	7.75292	8.80386	8.88942	7.17713	6.83628	7.71998	-1.96703	0.000607361	DOWN
C7_03560W_A	13.2836	11.9279	12.1241	14.2497	14.4406	14.2675	2.43074	7.58e-06	UP
C7_03830C_A	5.09225	5.41937	6.4769	4.50978	4.71789	4.77011	-2.47965	0.00126925	DOWN
C7_04160W_A	7.91451	7.74627	7.83746	8.61139	9.50354	9.00216	1.90898	9.57e-06	UP
C7_04180W_A	8.39025	7.7119	7.81253	9.15713	8.89941	9.12785	1.58604	0.000257605	UP
C7_04320W_A	5.98401	5.7649	5.77147	6.82684	7.20697	6.94012	2.04279	6.76e-06	UP
CM_00220W	4.81355	5.15494	5.13923	6.43302	6.15004	6.15804	2.42691	5.44e-06	UP
CM_00230W	5.67733	5.38497	5.88337	6.89604	6.51664	6.49297	1.80499	0.000574283	UP
CM_00240W	4.83622	4.96803	5.18419	5.89576	5.92695	5.92304	1.91281	0.000561032	UP
CM_00340W	6.79384	6.629	6.89362	7.88237	8.24772	8.23911	2.16691	2.82e-08	UP
CM_00440W	3.64463	3.7917	4.00441	3.55594	5.44026	4.7236	2.55096	0.0175778	UP
CR_00200W_A	15.7141	14.5833	14.3173	17.0178	16.5463	16.2736	2.28309	6.47e-05	UP
CR_00210W_A	10.9119	10.519	10.3378	11.9016	12.6454	12.2327	2.43496	2.4e-09	UP
CR_00300W_A	8.09183	8.7647	8.56527	7.22745	7.58503	7.6208	-1.5745	0.000364163	DOWN
CR_00410W_A	7.695	8.85037	8.87467	7.20473	7.14316	7.50712	-1.99531	0.000143774	DOWN
CR_00420W_A	8.47845	10.0717	10.0709	7.95009	7.92592	8.49263	-2.34639	5.56e-05	DOWN
CR_00840C_A	2.41578	2.42066	2.43082	2.95655	3.3233	3.05887	6.80418	0.000100264	UP
CR_00920W_A	4.49782	4.80674	5.42167	3.78114	3.87512	4.4818	-2.35162	0.0138918	DOWN
CR_00930W_A	6.14816	5.0642	5.34077	6.33523	5.91425	6.95977	1.56101	0.0385086	UP
CR_00990W_A	9.17936	9.7112	9.74069	7.96871	8.50029	8.49771	-1.8243	1.84e-05	DOWN
CR_01010W_A	5.97451	5.88036	6.6549	4.92063	5.40468	5.22434	-2.04038	0.00123558	DOWN
CR_01370C_A	9.64498	9.80102	9.56555	10.359	11.2207	10.6704	1.65108	7.53e-05	UP
CR_01390W_A	11.3846	11.4651	11.2257	12.3308	12.9129	12.3375	1.72774	4.03e-06	UP
CR_01900C_A	8.56961	8.04698	8.02701	8.93894	9.58532	9.31463	1.59193	0.000312571	UP
CR_01930C_A	8.75278	8.66026	8.69235	6.95902	6.79588	7.53723	-2.42324	2.84e-08	DOWN
CR_02160W_B	10.7566	10.7976	10.551	11.4589	12.4308	11.8574	1.84653	1.37e-05	UP
CR_02210W_A	11.7403	12.3285	12.3518	11.1179	10.5356	11.214	-1.699	8.59e-05	DOWN
CR_02290W_A	3.83278	3.65904	3.89057	3.95904	4.86495	4.35756	1.99488	0.0280735	UP
CR_02340W_A	4.03809	3.96063	4.20146	3.49719	3.63754	3.41351	-2.09856	0.0266261	DOWN
CR_02380C_A	4.93984	4.96033	5.85108	4.23655	4.67051	4.28425	-2.21744	0.00577311	DOWN
CR_02630C_A	4.39247	5.00287	5.77533	4.19208	3.80731	4.40364	-2.57895	0.00660756	DOWN
CR_02790C_A	8.56699	9.15099	9.31469	7.71142	7.14891	7.50091	-2.40418	5.58e-08	DOWN
CR_02900W_A	8.01548	8.12541	8.02321	6.74655	6.9129	6.73232	-2.0225	5.64e-08	DOWN
CR_02920C_A	12.1797	9.87491	10.1174	13.5152	14.4458	13.671	3.80642	0.013016	UP
CR_02930W_A	10.8869	10.5456	10.5493	12.4639	12.5607	12.3827	2.60992	7.26e-16	UP
CR_03010C_A	8.87183	8.68046	8.68484	9.69269	10.065	9.46954	1.5102	8.29e-05	UP
CR_03020C_A	9.30094	10.1351	10.0867	8.68445	8.22806	8.81641	-1.9152	2.93e-05	DOWN
CR_03040C_A	10.0361	10.6965	10.8226	9.39552	9.00135	9.96311	-1.51494	0.00285185	DOWN
CR_03090C_A	9.4058	10.0386	10.0462	8.38016	8.47892	9.29578	-1.57055	0.00219917	DOWN
CR_03120W_A	12.4382	12.6377	12.3661	13.3311	14.3697	13.5928	1.96177	8.47e-06	UP
CR_03250C_A	13.7032	13.1626	13.1607	14.6885	14.7726	14.1562	1.71654	3.28e-05	UP
CR_03260W_A	12.4558	11.8024	11.7595	13.075	13.767	13.1443	1.89245	2.68e-05	UP
CR_03290C_A	5.12913	4.71046	4.68893	5.85931	6.70319	5.99874	2.78104	1.03e-05	UP
CR_03400W_A	8.06206	8.23637	8.20357	9.18587	9.83047	9.47804	2.03341	8.22e-08	UP
CR_03840C_A	7.21158	7.00228	6.85804	6.48107	5.87293	5.8935	-1.57653	0.00306649	DOWN
CR_03890W_A	11.2407	12.3889	12.3042	9.71482	9.33296	10.0077	-3.43787	2.12e-13	DOWN
CR_03970C_A	8.41964	9.00963	9.15939	7.28761	7.36505	7.80813	-2.13428	2.02e-06	DOWN
CR_04010C_A	9.94242	10.1557	9.86812	10.8211	11.4504	10.8044	1.55832	0.000100264	UP
CR_04150W_A	8.75383	8.28079	8.41316	9.66945	9.87424	9.75858	1.88526	2.53e-07	UP
CR_04250W_A	4.55632	4.05796	4.16101	4.60158	6.18609	5.61938	3.02778	0.0002841	UP
CR_04420C_A	6.8749	6.07127	6.69973	7.25125	7.78751	8.31573	2.02909	0.000365866	UP
CR_04480C_A	13.7502	14.3727	14.3515	12.454	11.842	12.6511	-2.62769	1.22e-09	DOWN
CR_04510W_A	15.1336	16.5163	16.6349	15.3806	14.6281	14.7732	-1.83358	0.00123558	DOWN
CR_04580W_A	10.3541	9.749	9.71128	11.0003	11.3744	10.758	1.58472	0.0002841	UP
CR_04610C_A	6.22475	6.56678	6.01646	6.13319	8.77449	7.44919	2.5383	0.0494227	UP
CR_04960C_A	10.9603	11.8112	11.6701	10.2358	10.2707	10.2793	-1.8476	4.17e-06	DOWN
CR_05090C_A	6.46045	5.91881	6.32972	6.32154	7.52781	7.35576	1.55351	0.0119146	UP
CR_05310W_A	7.63042	7.61357	8.22312	7.07485	6.61998	7.00041	-1.51419	0.00169486	DOWN
CR_05570C_A	9.28191	8.12433	8.1526	9.76429	11.1465	10.4384	2.78987	4.74e-06	UP
CR_05940W_A	4.4342	4.56859	4.11878	4.55966	6.89057	5.67291	3.37051	0.000132708	UP
CR_05960W_A	5.85801	5.85609	6.01457	5.15323	5.29497	5.07222	-1.53638	0.00573691	DOWN
CR_05990C_A	11.0577	9.99835	9.91433	10.8913	11.9899	11.586	1.60243	0.00626343	UP
CR_06140W_A	10.8716	9.8899	10.271	11.512	11.5426	11.7257	1.69963	0.000168471	UP
CR_06310W_A	5.34021	5.95926	6.24647	4.36531	4.4615	4.97877	-2.80328	0.000117041	DOWN
CR_06340C_A	14.3647	15.3142	15.1177	14.0735	13.1023	13.9684	-1.72341	0.000818457	DOWN
CR_06460W_A	6.74216	6.88798	6.75713	7.37462	8.02628	8.46781	1.97658	6.28e-05	UP
CR_06500C_A	8.5923	9.19026	10.2416	6.38115	6.80691	6.96624	-4.3221	6.18e-15	DOWN
CR_06510W_A	11.073	11.5334	11.7835	9.84873	9.74557	9.78867	-2.48445	4.48e-12	DOWN
CR_06650C_A	4.84815	4.61901	5.29333	5.19793	6.19114	5.5219	1.58823	0.0359212	UP
CR_06660W_A	6.66786	6.88073	6.59971	7.47729	8.39517	7.77045	1.9706	4.6e-05	UP
CR_06790C_A	7.38514	7.37662	7.70113	8.08937	9.14896	8.53625	1.80877	0.000206213	UP
CR_06810W_A	10.6724	11.6412	11.8232	9.54748	9.8547	11.098	-1.56135	0.0184427	DOWN
CR_06920W_A	4.10616	3.98436	4.41414	3.55905	3.65829	3.58812	-2.10026	0.0213832	DOWN
CR_06950C_A	7.02101	9.01706	8.36894	6.67846	7.41722	6.92694	-2.0699	0.00232769	DOWN
CR_07110C_A	7.18734	8.73249	8.60772	6.9403	7.2962	7.24856	-1.84356	0.00217206	DOWN
CR_07130C_A	6.96324	6.58301	6.43241	8.25878	9.66325	9.98441	4.32492	4.34e-15	UP
CR_07220C_A	10.5897	11.5958	11.6708	9.63905	9.38477	9.78836	-2.56413	1.01e-08	DOWN
CR_07320C_A	9.79285	9.76709	9.51259	10.4309	11.3142	10.8035	1.75969	2.67e-05	UP
CR_07460C_A	9.64432	10.5938	10.6647	8.9395	8.78133	9.48603	-1.86149	0.00019649	DOWN
CR_07680C_B	7.12795	8.56414	8.82819	6.1625	6.75585	6.34033	-3.05139	4.32e-07	DOWN
CR_07740W_A	3.94649	3.97645	3.89903	4.39382	4.95131	4.40621	1.98368	0.0130789	UP
CR_07760W_A	7.39615	7.39187	7.5441	8.17862	9.37167	8.85888	2.22179	3.41e-06	UP
CR_07810W_A	9.82804	10.3546	10.3331	8.95856	9.20903	8.51914	-1.86023	1.31e-05	DOWN
CR_08510W_A	14.5916	14.8226	14.4142	12.1281	12.2632	12.5573	-3.3236	7.92e-23	DOWN
CR_08880C_A	9.81879	8.56609	8.28579	11.8644	12.5685	11.9468	4.45066	6.89e-13	UP
CR_09070C_A	8.7823	9.99134	10.4731	7.66774	7.85246	8.35562	-2.87602	3.44e-07	DOWN
CR_09100C_A	9.39854	8.7708	8.88553	10.4266	10.9039	10.77	2.43688	1.25e-09	UP
CR_09270C_A	13.8643	14.8272	14.654	13.4478	13.138	13.0771	-1.84392	2.01e-05	DOWN
CR_09290W_A	8.7296	9.73898	9.81406	8.29975	7.96296	8.47548	-1.87125	0.000156152	DOWN
CR_09390C_A	6.17047	6.50492	6.84759	4.17421	4.16734	4.80976	-4.74084	0.00199123	DOWN
CR_09580C_A	11.0893	12.2975	12.4453	10.309	10.1676	10.3575	-2.60407	3.96e-08	DOWN
CR_09600C_A	11.1406	12.5734	12.8309	11.2682	10.694	11.0307	-1.94865	0.00060818	DOWN
CR_09670C_A	9.09399	9.07516	9.31555	8.00063	7.94301	8.22999	-1.66637	3.51e-06	DOWN
CR_09680C_A	9.1054	9.34739	9.97051	6.69331	6.38422	6.66835	-4.64384	1.82e-27	DOWN
CR_09690C_A	14.2282	14.6736	14.5783	12.9182	12.8179	12.6743	-2.45441	7.88e-14	DOWN
CR_09960C_A	13.2067	12.4747	12.3794	13.5908	14.25	13.5076	1.54622	0.00155202	UP
CR_10330W_A	6.09568	7.86023	7.60219	5.70355	5.58522	5.73097	-2.96088	4.48e-06	DOWN
CR_10340W_A	13.6665	14.4086	14.2393	12.9277	12.3504	12.7223	-2.08982	3.44e-07	DOWN
CR_10760C_A	6.81684	6.70121	6.89159	7.46102	8.16672	8.0795	1.82205	4.28e-05	UP
CR_10830C_A	8.96541	8.64342	8.47105	9.30664	10.1716	9.59885	1.53261	0.000795098	UP

## Sheet: DESeq_Normalized_rlog_liquid
geneid	Liquid_WT_1	Liquid_WT_2	Liquid_WT_3	Liquid_mss2_1	Liquid_mss2_2	Liquid_mss2_3	log2FoldChange	padj	DEG
C1_00020C_A	10.4238	10.2797	10.3483	11.2899	10.7104	10.673	0.948042	0.0314796	NC
C1_00120C_A	9.1543	9.10438	9.14181	9.99028	9.69451	9.40656	1.00056	0.00951963	NC
C1_00150C_A	10.841	10.4378	10.5941	10.2494	10.0662	10.0158	-0.861797	0.0124572	NC
C1_00410C_A	11.3473	11.5242	11.0971	12.046	11.8201	11.7326	0.871189	0.0191721	NC
C1_00450C_A	8.9868	9.06977	8.88593	9.39107	9.38135	9.24622	0.615427	0.0299352	NC
C1_00760W_B	10.0974	10.1128	10.1411	10.4285	10.3402	10.4745	0.497442	0.0329726	NC
C1_00880W_A	9.70848	9.61215	9.26306	11.2618	9.87221	9.9966	1.68039	0.027123	UP
C1_01010W_A	10.247	10.3405	10.2119	10.9177	10.6648	10.4802	0.716764	0.0398902	NC
C1_01350C_A	14.79	15.4762	15.4654	14.3233	14.6186	14.6184	-1.21746	0.0072757	NC
C1_01360C_A	11.8406	11.9633	11.9377	10.9432	11.2824	11.3576	-1.14699	0.000266748	NC
C1_01450W_A	12.926	12.8824	12.7189	13.114	13.3363	13.2998	0.65721	0.0192636	NC
C1_01460W_A	11.1053	11.047	11.1261	11.4746	11.4581	11.6049	0.686306	0.00162738	NC
C1_01510W_A	12.9301	12.8722	12.8664	14.0122	13.7361	13.9826	1.66048	2.18e-14	UP
C1_01630W_A	12.7605	12.4083	12.3912	12.1422	11.7458	11.7664	-1.02202	0.00881474	NC
C1_02110C_A	13.9354	14.8136	14.3037	15.2198	15.1929	15.0513	1.18835	0.0241677	NC
C1_02130C_A	14.0752	14.1998	13.9502	15.1163	14.4953	14.379	1.01628	0.0337812	NC
C1_02170C_A	12.4171	12.6007	12.3471	13.5035	12.999	12.8954	1.13709	0.00524352	NC
C1_02180W_A	13.8944	14.2849	13.9928	15.6132	14.6579	14.4347	1.52804	0.0155958	UP
C1_02210W_B	11.9309	11.7929	11.5887	11.3458	11.2181	11.3976	-0.742034	0.0155468	NC
C1_02270C_A	10.9535	11.1507	10.9131	11.9578	11.6193	11.5963	1.18399	0.000142504	NC
C1_02440C_A	8.8286	8.61368	8.6699	9.06962	9.10916	9.19097	0.724032	0.0107764	NC
C1_02520W_A	7.17922	7.11753	7.11829	8.15008	7.99772	8.23703	1.92182	4.73e-13	UP
C1_02600W_A	8.9076	8.49352	8.39743	7.64597	8.11643	8.1976	-1.09629	0.0466449	NC
C1_02630C_A	10.5273	10.6003	10.7004	10.1359	10.1071	9.96455	-0.893252	0.000204326	NC
C1_02650W_A	10.3394	10.3286	10.2797	10.8163	10.7619	10.681	0.722632	0.000513863	NC
C1_02850W_A	10.2341	10.0072	9.96782	9.65351	9.61874	9.69859	-0.701004	0.0130414	NC
C1_02940C_A	9.26351	9.10681	9.17538	8.89709	8.82813	8.84428	-0.565249	0.0314796	NC
C1_02980W_A	9.9055	10.0628	10.1215	8.62176	9.18207	9.12978	-1.73847	1.33e-05	DOWN
C1_02990C_A	7.4179	7.20665	7.05013	6.86897	6.84186	6.78039	-0.851595	0.0463887	NC
C1_03670C_A	10.36	10.3368	10.2782	11.1333	10.8023	10.7164	0.944158	0.0028184	NC
C1_03720C_A	8.62396	8.14169	7.90272	9.54863	8.98131	9.3674	1.835	0.000555088	UP
C1_03870C_A	8.20289	8.97956	9.29565	8.0768	8.11324	8.23163	-1.36503	0.0258599	NC
C1_04060W_A	7.31962	6.86594	6.65777	8.51756	7.68458	7.84646	2.09503	0.00143107	UP
C1_04080W_A	6.79817	6.79762	6.82768	7.56277	7.12898	7.05612	0.977864	0.0468835	NC
C1_04100C_A	14.5472	14.5945	14.3885	14.7908	14.9291	14.9977	0.634829	0.019547	NC
C1_04290C_A	12.0801	11.875	11.4919	12.6468	12.6119	12.571	1.23915	0.000972323	NC
C1_04300C_A	11.4028	10.3841	10.5073	9.68761	10.0083	10.0257	-1.55451	0.00811686	DOWN
C1_04310C_A	9.28173	10.0898	10.2446	8.52808	9.1497	8.86454	-1.80247	0.00220387	DOWN
C1_04320W_A	10.8412	11.1434	11.1249	10.6533	10.5759	10.5571	-0.746742	0.0104038	NC
C1_04380W_A	10.498	10.5422	10.5258	10.2911	10.1877	10.0744	-0.55162	0.0352366	NC
C1_04610W_A	13.363	13.5984	13.4874	14.0095	13.9686	14.0889	0.862447	0.000278317	NC
C1_04650W_A	10.5537	9.59446	8.9365	8.88087	8.12958	8.09998	-2.44596	0.0026856	DOWN
C1_04770C_A	8.87494	9.33793	9.40988	8.34266	8.43123	8.90629	-1.1101	0.0383065	NC
C1_05180C_A	7.69481	7.83058	7.68812	8.06895	8.08818	8.05732	0.622743	0.037766	NC
C1_05220C_A	5.82261	5.60043	5.74908	5.35028	5.29734	5.3336	-1.22943	0.017278	NC
C1_05470W_A	10.5587	11.0187	11.179	9.79067	10.2925	10.0098	-1.47773	0.000817869	NC
C1_05770C_A	11.5342	11.3902	11.4891	11.1553	10.757	10.8672	-0.867371	0.00866043	NC
C1_05890W_A	4.66311	4.88988	4.98933	6.02011	5.58352	5.81962	3.23371	0.000133478	UP
C1_05900W_A	12.3296	12.1006	12.1341	11.6068	11.7972	11.9152	-0.667158	0.0384247	NC
C1_06050C_A	9.03411	9.55916	9.40345	9.74473	9.87853	10.0285	0.899893	0.0360385	NC
C1_06190C_A	7.35065	6.75026	8.76093	5.16704	5.18017	5.18432	-9.44232	5.79e-07	DOWN
C1_06230C_A	14.4436	14.2943	13.9531	14.9577	14.5828	14.7644	0.848266	0.0389471	NC
C1_06430C_A	9.08444	8.73105	8.06874	7.75894	7.3068	7.48941	-2.12972	0.000194992	DOWN
C1_06610C_A	5.70849	5.39642	5.28255	4.99583	5.06675	4.87097	-1.68848	0.014607	DOWN
C1_06640C_A	8.17599	8.23068	8.22834	7.7905	7.65887	7.84917	-0.825407	0.00414971	NC
C1_06730W_A	10.964	10.7589	10.7393	10.4477	10.4323	10.3011	-0.707052	0.00952083	NC
C1_06760C_B	9.46395	9.32694	9.3787	9.03389	9.06688	8.97601	-0.626062	0.0113902	NC
C1_06780W_A	12.2575	12.2225	12.1639	11.8707	11.6334	11.5588	-0.840331	0.00271483	NC
C1_06820W_A	10.8059	10.7565	10.8044	10.3852	10.2447	10.1473	-0.865839	0.000342516	NC
C1_06840C_A	9.67862	9.95589	9.93133	9.06555	9.26882	9.20688	-1.15084	4.74e-05	NC
C1_06850W_A	11.5866	11.5688	11.4621	10.9095	10.8188	10.704	-1.1867	6.68e-08	NC
C1_06870C_A	4.60039	3.87455	3.84689	3.69464	3.75634	3.65407	-2.76133	0.0358256	DOWN
C1_07520C_A	11.5171	11.2164	11.1878	10.4731	10.4858	10.8241	-1.16167	0.000861771	NC
C1_07680W_A	10.1508	10.2289	10.2387	9.87096	9.84424	9.93992	-0.534951	0.0204993	NC
C1_07880C_A	11.8095	11.9094	11.803	11.2766	11.4211	11.3541	-0.795733	0.000177864	NC
C1_08080C_A	9.73503	9.54377	9.57461	10.6413	10.1642	10.2061	1.23086	0.000466691	NC
C1_08170C_A	10.4602	10.5656	10.466	10.8371	10.9164	11.0437	0.718094	0.00317178	NC
C1_08200W_A	9.29055	9.28102	9.35037	10.1448	9.84712	9.56369	0.961597	0.0133712	NC
C1_08400C_A	12.8371	12.8224	12.9781	12.1141	12.4255	12.5155	-0.832166	0.0125395	NC
C1_08500C_A	16.0313	16.3538	16.6244	15.9472	15.6633	15.6356	-0.969338	0.0197485	NC
C1_08810C_A	11.6063	11.7469	11.7256	11.3494	11.425	11.1558	-0.61512	0.0339669	NC
C1_08930C_A	7.05928	7.15052	7.00371	7.75225	7.64323	7.58002	1.17822	9.8e-05	NC
C1_08950W_A	12.713	12.3516	12.2675	12.0731	11.5782	11.565	-1.12151	0.0127863	NC
C1_09010W_B	9.99058	9.90612	9.94415	9.65288	9.65714	9.56796	-0.53787	0.020989	NC
C1_09090C_B	10.7651	10.6422	10.5865	11.0839	10.8941	11.0127	0.5449	0.0491911	NC
C1_09130W_A	12.9321	12.9148	12.9593	13.5914	13.3033	13.4596	0.841324	0.000513863	NC
C1_09210C_A	13.8482	14.0455	14.0313	14.6908	14.703	14.8161	1.22197	2.26e-08	NC
C1_09220W_A	10.806	10.6143	10.5768	11.2081	11.1951	11.3548	0.956837	0.000182919	NC
C1_09230C_A	7.70801	7.60901	7.70175	8.14426	8.13493	7.92487	0.752345	0.0198354	NC
C1_09320C_A	13.6385	13.9009	13.8855	14.7282	14.1635	14.1444	0.907365	0.0413884	NC
C1_09470C_A	8.95199	8.92335	8.93867	9.614	9.35873	9.30642	0.853688	0.00328888	NC
C1_09480W_A	6.96167	6.82155	6.82537	7.54287	7.51765	7.32797	1.22803	0.000194992	NC
C1_09540W_B	10.5347	10.6719	10.8144	10.2355	10.2393	10.2912	-0.700018	0.00887399	NC
C1_09740C_A	6.32927	6.27256	6.52159	6.0898	5.89476	5.90149	-1.04103	0.0360385	NC
C1_09760C_A	11.4791	11.2125	11.3016	10.7898	10.7223	10.9199	-0.854514	0.00190814	NC
C1_09770W_A	10.9966	10.5562	10.6323	10.1832	10.2469	10.3627	-0.789233	0.0307654	NC
C1_09840C_A	10.5234	10.2427	10.3005	10.0904	9.84659	9.86941	-0.698478	0.0360385	NC
C1_10090C_A	10.4647	10.8063	10.7304	10.2573	10.2964	10.3191	-0.636093	0.0406394	NC
C1_10240C_A	7.66059	7.82201	7.53341	8.29152	8.11148	8.22338	0.995239	0.00302712	NC
C1_10510W_A	6.8371	6.62601	6.68247	7.20645	7.09819	6.99161	0.826075	0.0423971	NC
C1_10550C_A	8.60896	8.5305	8.26657	9.2899	9.36101	9.31472	1.46837	4.37e-07	NC
C1_10790W_A	12.8844	13.0735	13.104	12.6125	12.7376	12.5327	-0.634836	0.0232149	NC
C1_10800C_A	9.79978	10.4616	10.8409	9.30881	9.91172	9.59298	-1.34546	0.0328534	NC
C1_10850W_A	4.57455	4.49152	4.4982	4.9772	5.15391	4.9435	2.10222	0.000468278	UP
C1_10860C_A	9.63115	9.26329	9.17904	9.95317	9.97851	10.2083	1.13424	0.00285313	NC
C1_11260C_A	4.70439	4.56358	4.64491	4.20035	4.28517	4.36767	-1.70505	0.0248263	DOWN
C1_11310C_A	12.9223	12.7988	12.7387	13.5372	13.1814	13.265	0.831252	0.00656298	NC
C1_11760C_A	7.99557	8.04991	8.1927	8.72713	8.55263	8.45895	0.908291	0.0046833	NC
C1_12050W_A	11.4092	11.6208	11.7712	11.2243	11.2716	11.1163	-0.657983	0.0391758	NC
C1_12080W_A	9.25285	9.06755	9.09995	8.3788	8.45177	8.36546	-1.30711	2.43e-08	NC
C1_12220W_A	7.53438	7.8042	7.62218	6.51483	6.98823	7.14827	-1.49324	0.00898794	NC
C1_12230W_A	12.8215	12.4011	12.4462	12.2496	11.9608	12.0794	-0.758489	0.0476232	NC
C1_12600C_A	13.1143	12.7136	12.6401	11.8161	12.0541	11.9993	-1.42885	1.26e-05	NC
C1_12610W_A	10.4808	10.3927	10.3871	9.76816	10.0739	10.0001	-0.773355	0.00866043	NC
C1_12720C_A	6.51072	5.62079	5.0461	4.84717	4.88304	4.79118	-3.21391	0.00108347	DOWN
C1_12780W_A	8.18223	8.15654	7.89309	8.71484	8.6707	8.7281	1.11373	0.000238243	NC
C1_13010W_A	10.5722	10.3344	10.4676	9.8493	9.90122	9.96141	-0.926369	0.000133865	NC
C1_13080W_A	6.68517	6.77345	6.71044	8.76788	7.15539	7.477	2.50206	0.00172826	UP
C1_13130C_A	9.8497	10.2509	10.3182	11.0461	11.4247	11.2581	1.80014	5.2e-07	UP
C1_13210C_B	11.4718	11.4611	11.6299	11.1514	11.0687	11.1541	-0.648799	0.00587269	NC
C1_13250W_A	11.4239	11.1226	11.0118	11.8798	11.5325	11.8511	0.917133	0.0173605	NC
C1_13630W_A	10.3344	10.1914	10.002	10.9792	10.527	10.6836	0.926107	0.015705	NC
C1_13670W_A	9.19145	8.9431	8.62504	9.90668	9.52837	9.78002	1.3662	0.00140292	NC
C1_13910C_A	8.79112	8.59965	8.41928	9.06701	8.9505	9.05657	0.719244	0.0462011	NC
C1_14120C_A	6.48692	5.97878	5.35149	5.41669	5.12354	5.08579	-2.30813	0.0162979	DOWN
C1_14140C_A	10.824	10.8703	11.0768	10.3917	10.5733	10.5499	-0.692395	0.0179635	NC
C1_14160W_A	7.03695	7.02112	7.1963	7.74979	7.60304	7.58904	1.12434	0.000444163	NC
C1_14180W_A	10.2387	10.1888	10.2176	10.6308	10.5996	10.8871	0.837314	0.00223454	NC
C1_14530W_A	9.76153	9.83468	9.88003	10.3956	10.182	10.1203	0.687756	0.0173605	NC
C2_00180C_A	12.5684	12.6803	12.5905	12.1515	11.8812	11.5561	-1.16761	0.00242673	NC
C2_00340C_A	12.6264	12.4967	12.6209	11.5116	11.7891	11.8072	-1.41368	4.15e-08	NC
C2_00350W_A	9.99942	9.9219	10.032	9.57915	9.52054	9.62452	-0.688085	0.0022593	NC
C2_00680C_A	13.6548	12.8693	13.1401	11.6772	12.4534	12.717	-1.44233	0.035731	NC
C2_00700W_A	12.0322	12.175	12.2791	11.666	11.884	11.8322	-0.596977	0.0461733	NC
C2_00770W_A	10.9486	11.1093	10.9818	11.2377	11.3984	11.4142	0.550066	0.041089	NC
C2_00780W_A	10.7245	10.7528	10.6367	11.2199	11.0604	11.3792	0.854019	0.00177598	NC
C2_01170C_A	10.3246	10.3269	10.31	9.67559	9.87054	9.8744	-0.849631	0.000378496	NC
C2_01190C_A	9.30094	9.21363	9.22408	8.98785	8.8854	8.7915	-0.612587	0.0266689	NC
C2_01210C_A	12.4423	12.35	12.2409	12.8466	12.7516	12.7092	0.682824	0.00524352	NC
C2_01450C_A	8.40967	8.82219	8.65838	9.36589	9.09094	9.19045	1.00238	0.00811686	NC
C2_01590W_A	12.6693	12.5743	12.3581	13.0651	12.9397	12.9174	0.699863	0.0186755	NC
C2_01630W_A	6.60007	6.75872	6.75929	6.08307	6.32009	6.13877	-1.24186	0.00309299	NC
C2_01640W_A	11.3622	11.0911	11.0678	10.8321	10.7361	10.8268	-0.626069	0.0380602	NC
C2_01890W_A	10.3151	10.2587	10.255	11.1215	10.6462	10.6819	0.925697	0.00989021	NC
C2_02190C_A	6.98449	7.08141	7.12787	6.63994	6.61956	6.68723	-0.910124	0.00813192	NC
C2_02220C_A	5.86126	5.67894	5.58204	5.29714	5.27684	5.41611	-1.17242	0.039543	NC
C2_02230C_A	6.29285	6.3577	6.45797	8.51419	6.98304	7.19222	2.8139	0.000285842	UP
C2_02280W_A	10.8244	10.7592	10.8468	10.4038	10.5385	10.5025	-0.539036	0.0211684	NC
C2_02310W_A	9.62279	9.81989	9.76539	10.0014	10.1734	10.1011	0.592534	0.0356862	NC
C2_02320C_A	10.1241	10.2174	10.0409	10.5299	10.4687	10.549	0.639417	0.00785901	NC
C2_02780C_A	6.1325	6.13989	6.24186	6.52145	6.53568	6.79582	1.07491	0.0142569	NC
C2_02790C_A	9.47003	8.36196	7.61564	6.85267	6.29784	6.09939	-4.35728	0.00237209	DOWN
C2_02830C_A	10.5362	10.5199	10.4728	11.0845	10.8091	10.8335	0.667823	0.0179635	NC
C2_02850W_A	8.09625	6.89774	6.37272	6.11032	6.16373	5.83767	-2.78278	0.00220387	DOWN
C2_02910W_A	4.53205	4.50176	4.49385	4.09155	3.98638	3.96305	-2.80672	0.000553488	DOWN
C2_02940W_A	13.1548	12.9545	13.0195	12.1709	12.1959	12.3085	-1.32534	3.39e-10	NC
C2_02970C_A	14.7397	14.6588	14.3638	16.1728	15.2484	15.0658	1.61307	0.00651563	UP
C2_03010C_A	12.0821	12.5646	12.7573	11.808	11.9037	11.7838	-1.08327	0.00739032	NC
C2_03020C_A	11.8151	11.4367	11.6568	11.1138	11.1856	11.1571	-0.805201	0.00647354	NC
C2_03030W_A	10.4162	10.2303	10.1939	10.0104	9.74695	9.86075	-0.675135	0.032326	NC
C2_03120W_A	9.99072	9.581	9.2113	8.49599	8.41074	8.14593	-2.21491	3.33e-07	DOWN
C2_03370W_A	8.36537	8.10893	7.99383	9.3145	8.80548	8.85229	1.50304	0.000358883	UP
C2_03390C_A	13.8574	13.1875	13.0921	12.709	12.6788	12.8648	-1.09465	0.0229638	NC
C2_03540W_A	9.80942	9.89684	9.73748	11.2429	10.6813	10.9125	1.91153	2.16e-09	UP
C2_03640W_A	10.2064	9.12429	8.59656	8.44852	8.64081	8.50575	-1.67053	0.0352366	DOWN
C2_04010C_A	14.0476	13.339	13.4239	12.6173	12.5842	12.8065	-1.57482	0.000138549	DOWN
C2_04040C_A	8.68876	8.63595	8.50033	9.54384	8.96009	9.24661	1.15313	0.00371846	NC
C2_04230W_A	9.69688	9.54785	9.64034	9.3425	9.25042	9.17008	-0.633209	0.0185347	NC
C2_04380C_A	8.41075	8.36354	8.31827	8.91418	8.8347	8.66233	0.788869	0.00647354	NC
C2_04390W_A	5.06934	5.03154	5.14816	6.18487	5.51785	5.728	2.34728	0.000261248	UP
C2_04410W_B	7.92956	7.70062	7.69167	8.46007	8.12977	8.26912	0.954717	0.0101443	NC
C2_04460W_A	9.65673	10.15	10.0266	9.02865	9.35257	9.04248	-1.37142	0.000314629	NC
C2_04480W_A	8.57045	8.80042	8.55953	9.32656	8.94425	9.14993	0.873387	0.0178469	NC
C2_04510W_A	10.1149	10.29	10.4291	9.66527	9.7765	9.48369	-1.06292	0.00062941	NC
C2_04540C_A	10.6739	10.4337	10.3478	10.006	9.91251	10.0522	-0.832589	0.0048964	NC
C2_04590C_A	10.4979	10.786	10.71	11.1168	11.0108	11.0506	0.636427	0.0300776	NC
C2_04620W_B	13.0949	12.9816	12.9751	12.7996	12.4434	12.3653	-0.74841	0.0384247	NC
C2_04750W_A	10.7319	10.9267	10.9344	10.1258	10.0248	10.0952	-1.29827	2.81e-09	NC
C2_04910W_A	5.88487	6.54202	6.58383	5.92147	5.74132	5.81669	-1.39851	0.0494201	NC
C2_04940C_A	11.6235	11.0023	10.9609	10.8116	10.5282	10.4288	-1.04052	0.0365133	NC
C2_04950C_A	12.1769	12.5126	12.4622	12.9971	13.1066	12.9917	1.03092	0.000266748	NC
C2_04970W_A	8.72759	8.70355	8.65014	8.02505	8.17179	8.32701	-0.920571	0.00289467	NC
C2_05060C_A	9.6957	10.1516	9.97099	9.00148	9.38511	9.18853	-1.26957	0.000734701	NC
C2_05070W_A	11.2512	11.5608	11.5681	10.5377	10.7679	10.5635	-1.37772	1.1e-06	NC
C2_05270W_A	10.2164	10.1421	10.2509	9.93142	9.9087	9.92296	-0.473516	0.0389471	NC
C2_05460W_A	14.2176	14.9844	15.2531	14.0704	13.9801	13.8749	-1.47654	0.00396998	NC
C2_05500W_A	12.1049	12.276	12.1619	12.6682	12.6909	12.65	0.785956	0.00016331	NC
C2_05660W_A	14.376	14.0681	13.9624	13.7435	13.6133	13.7787	-0.700228	0.0408134	NC
C2_05760C_A	10.2211	10.5061	10.3879	11.0967	11.0838	10.9762	1.10975	1.33e-05	NC
C2_05920C_A	11.3726	11.4298	11.4595	11.8707	11.7817	11.7632	0.625434	0.00265242	NC
C2_05960C_A	7.28759	7.24838	7.00765	7.96228	7.51968	7.59806	1.03205	0.027123	NC
C2_05990C_A	9.55108	8.8498	8.73793	10.3546	9.74668	9.66041	1.42881	0.0287942	NC
C2_06140C_A	4.90893	4.93019	4.85897	5.04202	5.57387	5.61051	1.83128	0.0137995	UP
C2_06190W_A	9.98846	9.93602	9.9093	9.70116	9.55083	9.60005	-0.546085	0.0283956	NC
C2_06290C_A	10.6484	10.9829	10.7804	11.4103	11.4913	11.256	0.942417	0.00220387	NC
C2_06300W_A	9.5714	9.77395	9.80963	10.5596	10.1939	10.0695	0.983154	0.0125395	NC
C2_06430C_A	9.16538	9.32743	9.29026	9.47633	9.78465	9.8918	0.792206	0.0253814	NC
C2_06570C_A	12.1233	12.2358	12.6583	11.7109	11.6688	11.6087	-1.13449	0.00105212	NC
C2_06630C_A	7.51943	8.56068	8.4927	6.85746	7.29076	7.37674	-2.03872	0.00242673	DOWN
C2_06680W_A	12.0092	11.6173	11.2712	13.2197	12.2538	12.4515	1.68599	0.00598155	UP
C2_06700W_A	10.5416	11.087	10.3288	9.27347	9.2282	9.06523	-2.53365	5.34e-11	DOWN
C2_06760C_A	5.91484	5.9681	6.11365	5.91522	6.95792	7.2545	1.90409	0.0314796	UP
C2_06970W_A	8.49544	8.41083	8.14032	7.82499	7.58745	7.28168	-1.4298	0.00237209	NC
C2_06990W_A	6.42891	6.19796	6.21218	7.67317	6.71852	6.75041	1.85947	0.00846275	UP
C2_07170C_A	10.2142	9.97201	10.0725	9.75794	9.48736	9.37864	-0.898267	0.0101785	NC
C2_07250C_A	7.84461	7.70661	7.64183	8.72859	8.27125	8.32016	1.33503	0.000450533	NC
C2_07370W_A	9.38558	9.16137	9.24553	8.86004	8.82865	8.77005	-0.773925	0.00381876	NC
C2_07490W_A	9.87802	10.2897	10.3688	9.7277	9.81008	9.6752	-0.767816	0.0476232	NC
C2_07570W_A	11.4763	11.9011	12.1875	11.4349	10.7785	10.5105	-1.46835	0.0200529	NC
C2_08080C_A	10.6937	10.6612	10.5267	10.8867	10.9916	11.2552	0.698134	0.0349097	NC
C2_08110W_A	9.57072	9.69738	9.6542	9.88068	10.0658	10.2936	0.754403	0.0261691	NC
C2_08140C_A	14.2415	14.336	14.326	14.8256	14.519	14.7032	0.622718	0.0266758	NC
C2_08150W_A	5.28527	5.53364	5.47112	6.22194	5.7984	5.91768	1.58821	0.00847186	UP
C2_08170W_A	7.5821	7.88232	7.70595	8.31545	8.36598	8.56972	1.2741	0.000157202	NC
C2_08310W_A	10.4436	10.4112	10.2563	10.8814	10.6442	10.7801	0.65772	0.0211886	NC
C2_08510W_A	7.31621	7.39741	7.28113	7.95374	7.83127	7.63529	0.940219	0.00745225	NC
C2_08900W_A	8.0339	7.91397	7.88808	8.59833	8.16401	8.33603	0.795527	0.0461733	NC
C2_08910C_A	12.7894	12.4183	12.3519	13.1276	13.1207	13.3845	1.0949	0.00243336	NC
C2_09140C_A	12.3086	12.4389	12.4056	11.8641	12.1297	11.9323	-0.653644	0.0197463	NC
C2_09590C_A	8.4992	7.77455	7.31162	6.93468	6.96714	7.20419	-1.79444	0.00866043	DOWN
C2_09650W_A	11.2307	11.2964	11.047	11.8446	11.7261	11.9286	1.04045	5.23e-05	NC
C2_09760W_A	7.75832	7.60826	7.67174	8.24429	7.96088	8.1139	0.811917	0.0170004	NC
C2_09800C_A	3.46024	3.35208	3.37326	4.5613	3.57693	3.49873	3.80335	0.0176082	UP
C2_09810C_A	7.62358	7.7257	7.55491	8.25347	7.88743	8.03434	0.816259	0.0329726	NC
C2_09890W_A	10.0702	9.93699	9.92361	10.9154	10.3686	10.3806	1.00436	0.013894	NC
C2_10350C_A	12.8091	12.739	12.381	14.8542	14.089	14.194	2.88473	1.01e-11	UP
C2_10560C_A	12.8024	13.2549	13.3366	12.5917	12.613	12.4621	-0.963627	0.00869202	NC
C2_10690W_A	13.7359	13.7524	13.9554	13.2667	13.0181	13.0454	-1.13232	1.84e-05	NC
C2_10860C_A	9.21859	9.22867	9.35419	9.90604	9.65259	9.53659	0.746995	0.0258599	NC
C3_00140W_A	3.93211	3.9535	3.91646	5.99565	4.00205	5.29871	8.17169	0.00674796	UP
C3_00170C_A	10.2034	10.2367	10.3247	10.6238	10.5355	10.4982	0.491636	0.0481529	NC
C3_00180C_A	10.6255	10.3444	10.3361	9.99572	9.85567	9.87845	-0.883285	0.00236146	NC
C3_00190W_A	3.70832	3.7038	3.70108	4.34132	4.35168	4.60301	8.01618	1.86e-07	UP
C3_00200C_A	11.1142	11.3462	11.064	12.1751	11.6345	11.5633	1.04637	0.017365	NC
C3_00460W_A	11.3905	11.7425	11.5961	12.0859	12.2185	12.0763	0.879361	0.0031604	NC
C3_00640W_A	10.1728	10.9316	11.1431	9.30703	10.1547	10.1437	-1.44612	0.0427908	NC
C3_00650W_A	10.0127	10.5524	10.8203	9.07987	9.604	9.7501	-1.65043	0.00285227	DOWN
C3_00800W_A	11.2016	11.0662	10.9455	10.6777	10.7186	10.781	-0.572414	0.037766	NC
C3_00910W_A	9.00248	9.17965	8.97101	9.54065	9.91625	10.0587	1.36531	0.000114048	NC
C3_00920W_A	12.4379	12.3605	12.1695	14.286	13.1532	13.3973	2.27399	1.47e-05	UP
C3_00930W_A	10.7607	11.1248	11.0083	12.2204	11.6333	11.8117	1.53176	6.64e-05	UP
C3_01180C_B	8.66246	9.35472	9.52305	8.39951	8.58582	8.08405	-1.49854	0.00819703	NC
C3_01300C_A	10.0237	10.0477	9.78277	11.1167	10.7693	10.6587	1.50092	5.6e-06	UP
C3_01310W_A	6.99235	7.28292	7.23071	7.4004	7.71044	7.83022	0.960196	0.0403759	NC
C3_01500C_A	8.69318	8.83849	8.74365	9.07856	9.17606	9.39224	0.817282	0.00997387	NC
C3_01610W_A	12.0687	12.2009	12.1844	12.7191	12.5329	12.3967	0.653776	0.0269939	NC
C3_01780C_A	7.42297	7.46109	7.60329	6.97329	7.06775	7.22268	-0.824248	0.0311173	NC
C3_01930W_A	9.15346	8.73979	8.29221	10.2592	9.51576	9.62701	1.79706	0.00400211	UP
C3_01940C_A	9.95481	10.0118	10.0247	9.32717	9.65458	9.67201	-0.729525	0.0297568	NC
C3_02000W_A	7.26804	7.28838	7.28137	8.29295	7.58247	7.62516	1.17144	0.0329726	NC
C3_02150C_A	9.32934	9.25906	9.4838	8.25533	8.73273	8.75416	-1.30978	0.00139832	NC
C3_02190C_A	10.0709	10.0934	9.94986	10.6645	10.4783	10.5127	0.853199	0.000419128	NC
C3_02220W_A	12.5993	12.556	12.6018	12.0838	11.9393	11.9857	-0.940321	8.82e-07	NC
C3_02230C_A	7.85936	7.91002	7.97717	8.48543	8.18642	8.30313	0.764958	0.0219908	NC
C3_02310W_A	12.2308	12.3909	12.4096	11.8927	11.9581	11.7686	-0.761582	0.00231436	NC
C3_02480C_A	9.87434	9.05973	9.09937	10.8154	10.0676	9.9581	1.543	0.0266052	UP
C3_02570W_A	10.3918	10.4196	10.2742	10.0385	9.92612	9.97632	-0.634536	0.00799415	NC
C3_02630C_A	11.4024	11.2487	11.1695	12.2239	11.5907	11.6669	0.953008	0.0329726	NC
C3_02680C_A	11.4346	11.1894	11.3596	10.9577	10.6514	10.8261	-0.838397	0.00647354	NC
C3_03370C_A	10.87	10.895	10.8842	10.273	10.4961	10.6234	-0.672272	0.0312022	NC
C3_03450C_A	7.89535	7.57402	7.55987	7.96732	8.15343	8.4279	0.952569	0.0433109	NC
C3_03460C_A	10.1058	9.94694	9.65164	10.4235	10.4953	10.6629	1.01641	0.00524352	NC
C3_03580C_A	7.14619	6.99216	6.93977	8.76102	7.55896	7.75366	2.14126	0.00122445	UP
C3_04000C_A	12.6823	12.5155	12.1872	13.6188	13.1771	13.333	1.46774	0.000114048	NC
C3_04060C_A	11.7648	11.6394	11.8787	11.4797	11.1196	11.2599	-0.760461	0.0229638	NC
C3_04070C_A	14.2298	13.9245	13.747	14.7865	14.856	15.0632	1.48255	1.25e-05	NC
C3_04080W_A	11.075	10.9997	10.8874	11.7428	11.4899	11.4333	0.935502	0.000972323	NC
C3_04430W_A	11.9742	12.072	12.0571	12.6697	12.5769	12.5654	0.921549	1.1e-06	NC
C3_04450C_A	5.33654	5.23577	5.23226	5.7043	5.7285	5.71672	1.38294	0.00285227	NC
C3_04640W_A	10.2254	10.3119	10.3994	9.69768	9.9092	9.91568	-0.781115	0.00484834	NC
C3_04690C_A	8.61421	8.42376	8.30807	8.82359	8.79099	8.97362	0.722208	0.0375911	NC
C3_04990W_A	9.88953	9.75859	9.84973	9.5305	9.34566	9.38255	-0.69289	0.00855463	NC
C3_05050W_A	11.372	10.8917	10.568	11.9077	11.5587	11.67	1.1748	0.0252735	NC
C3_05170W_A	9.69075	9.98115	9.92177	10.7116	10.7218	10.6405	1.35934	6.68e-08	NC
C3_05420W_A	9.43386	9.33527	9.17515	8.96294	8.85071	8.94967	-0.684339	0.0200676	NC
C3_05970C_A	12.2068	12.6317	12.5912	11.7711	11.9528	12.0019	-0.937254	0.00656298	NC
C3_06070C_A	11.9582	11.9805	12.1095	11.7352	11.6658	11.6671	-0.53565	0.02105	NC
C3_06300W_A	8.45455	8.24034	8.26392	9.39913	8.78604	8.83217	1.26393	0.00494375	NC
C3_06570C_A	6.84101	6.74819	6.78119	7.14697	7.29272	7.27439	0.947952	0.00396998	NC
C3_06610W_A	9.8203	9.5093	9.65056	9.33396	9.20708	9.15022	-0.736405	0.0208591	NC
C3_06730W_A	7.89522	8.08573	8.06933	8.85412	8.58178	8.3323	1.06588	0.00866043	NC
C3_06940W_A	11.5998	11.3566	11.2035	12.3016	11.7545	11.792	0.938962	0.0380602	NC
C3_07030C_A	9.12777	8.98065	9.03634	8.50225	8.67277	8.63507	-0.777982	0.00398249	NC
C3_07490W_A	10.2011	10.0822	9.99933	10.6483	10.3971	10.4871	0.692735	0.0179635	NC
C3_07640C_A	11.7731	12.2062	12.0742	12.5769	12.4888	12.4359	0.756997	0.0301257	NC
C3_07670W_A	7.85354	8.01072	8.13232	7.63159	7.65573	7.47566	-0.787081	0.0290827	NC
C3_07760C_A	8.00034	7.78178	7.73658	8.73182	8.18541	8.18431	1.01418	0.0391758	NC
C3_07850W_A	9.48807	9.61992	9.70768	10.1116	9.9283	9.87915	0.618282	0.0477448	NC
C3_07920W_A	9.47584	9.4984	9.39324	9.93655	9.81306	9.77324	0.651825	0.00880616	NC
C3_07940W_A	9.68442	9.76358	9.73858	10.4176	10.2127	10.049	0.847287	0.0046951	NC
C4_00030C_A	8.90425	8.89655	8.98508	9.80551	9.31318	9.19708	0.92924	0.0342738	NC
C4_00080C_A	10.252	9.95923	9.79653	12.0242	11.0875	11.1605	2.4476	1.08e-06	UP
C4_00270W_A	13.7156	14.0445	13.9688	14.5778	14.5095	14.5619	1.01449	0.000157202	NC
C4_00330C_A	9.47304	9.64462	9.54218	10.0207	9.97897	9.86646	0.674576	0.00932951	NC
C4_00360C_A	9.44335	10.1005	9.87498	9.18887	9.28925	9.3235	-0.96368	0.0261877	NC
C4_00430W_A	12.5149	11.7376	11.1898	10.9509	10.3122	10.1885	-2.27581	0.000800975	DOWN
C4_00710W_A	7.70027	7.73405	7.71353	8.07447	8.33019	8.70179	1.25943	0.00292705	NC
C4_00760W_A	10.8984	10.6822	10.6677	10.9564	11.4674	11.8391	1.17923	0.0179635	NC
C4_00820W_A	8.04412	7.92965	8.09541	7.69074	7.67447	7.55541	-0.725267	0.020989	NC
C4_00830W_A	8.58627	8.35471	7.94879	9.39537	8.87109	8.79445	1.26819	0.0254908	NC
C4_00950C_A	9.95916	10.2955	10.1935	10.5898	10.7508	10.8598	0.956763	0.00285313	NC
C4_00960W_A	9.43523	10.1892	10.1952	10.7403	10.65	10.7619	1.1878	0.0252998	NC
C4_01100C_A	14.2464	14.3012	14.0678	15.6507	14.6205	14.4925	1.34463	0.0364851	NC
C4_01150W_A	7.24026	7.38286	7.28244	7.87466	7.73656	8.08768	1.17393	0.000658508	NC
C4_01170C_A	7.23169	6.98822	6.81679	8.11928	8.06487	7.77742	1.89673	3.17e-06	UP
C4_01320C_A	7.17293	7.33159	7.27769	7.10344	8.38522	8.6764	1.80393	0.0283956	UP
C4_01430C_A	7.25045	7.31823	7.27058	7.69976	7.8584	7.951	1.09349	0.000323999	NC
C4_01460C_A	7.17273	7.41433	7.30166	7.53985	7.82491	7.72502	0.7878	0.0488717	NC
C4_01550C_A	10.8975	11.3587	11.1536	10.6709	10.5772	10.6034	-0.876334	0.00813192	NC
C4_01750C_A	15.5839	16.006	16.2356	15.5888	15.2685	15.0498	-1.03796	0.0346755	NC
C4_01870C_A	9.10202	9.13696	9.15885	9.44994	9.35166	9.44985	0.487834	0.049939	NC
C4_02070W_A	10.0865	9.27949	9.18058	9.09933	8.5087	8.69915	-1.35292	0.0361833	NC
C4_02150C_A	8.06213	7.92651	7.77576	9.17714	8.46575	8.59475	1.54872	0.00103522	UP
C4_02310W_A	10.166	9.92911	10.0045	9.764	9.55538	9.49694	-0.712645	0.0269939	NC
C4_02320C_A	10.3643	10.6077	10.3185	11.3674	11.0429	11.1107	1.22176	7.59e-05	NC
C4_02340W_A	11.9241	12.1577	12.2514	11.5973	11.7565	11.7992	-0.645412	0.0447407	NC
C4_02410C_A	12.2314	12.4903	12.1374	10.9896	11.4759	11.4408	-1.57819	2.23e-05	DOWN
C4_02500C_B	11.8981	11.535	11.3651	12.7049	12.4047	12.5441	1.51298	4.02e-05	UP
C4_02590C_A	7.89414	7.89355	7.99705	8.78149	8.42253	8.14341	1.00474	0.0283956	NC
C4_02760C_A	11.0553	11.29	11.1321	11.7698	11.8497	11.8625	1.08109	2.35e-06	NC
C4_02930W_A	7.85814	7.71392	7.85983	8.39753	9.48531	9.42624	2.45759	3.19e-06	UP
C4_02990C_A	9.15273	9.48891	9.38588	8.4525	8.75207	8.50805	-1.3408	4.81e-05	NC
C4_03000C_A	9.67052	9.78318	9.81154	9.45942	9.15284	9.2259	-0.792699	0.0113168	NC
C4_03180W_A	10.8633	11.2141	11.2803	10.5733	10.7293	10.7153	-0.751932	0.0312962	NC
C4_03430W_A	11.4546	11.7157	11.6547	11.2387	11.2946	11.301	-0.545907	0.0490032	NC
C4_03440C_A	10.862	11.0335	10.9738	10.5961	10.715	10.6251	-0.512089	0.0461733	NC
C4_03540C_A	7.58119	7.40844	7.15643	8.64032	7.8728	7.77717	1.44931	0.0219353	NC
C4_03960W_A	9.13335	9.29282	9.06856	8.73596	8.14027	7.88023	-1.48426	0.0108994	NC
C4_04200C_A	8.33345	8.8531	8.445	7.33234	7.85341	7.55663	-1.77383	0.000186537	DOWN
C4_04230W_A	5.96286	6.13998	6.00552	6.75062	6.59029	6.5065	1.40992	0.000555362	NC
C4_04310W_A	12.0883	12.4311	12.5026	11.4374	11.9513	11.8795	-0.929474	0.0360385	NC
C4_04360W_A	6.37463	6.19003	6.36655	6.98522	6.58027	6.65643	1.0199	0.0461733	NC
C4_04370C_A	10.4656	10.4973	10.5625	10.0408	9.94914	10.0639	-0.8125	0.000114048	NC
C4_04400C_A	4.87645	4.87394	4.9094	6.02629	5.34712	5.56928	2.64122	5.18e-05	UP
C4_04500C_A	10.0157	9.82113	9.81521	9.54822	9.44856	9.36385	-0.726555	0.0101168	NC
C4_04600C_A	8.35118	8.40393	8.48139	8.96921	8.75727	8.70696	0.715742	0.0227904	NC
C4_05280W_A	8.39353	8.27581	8.1523	8.95837	8.62744	8.57866	0.814936	0.0377769	NC
C4_05690W_A	10.1864	10.1407	10.1835	10.6562	10.4371	10.4847	0.595214	0.0211684	NC
C4_05860W_A	8.12472	8.1946	8.16428	9.00204	8.60741	8.60998	1.06425	0.00237209	NC
C4_06230C_A	9.74251	9.51218	9.48311	10.4839	9.9874	10.0285	1.01051	0.0124572	NC
C4_06310C_A	5.97332	6.26117	6.1669	6.94303	6.46182	6.59365	1.28514	0.020989	NC
C4_06400C_A	9.07279	9.12035	9.10133	9.31159	9.45763	9.42094	0.516296	0.0447407	NC
C4_06430C_A	8.95368	8.78328	8.94563	9.25423	9.26301	9.34777	0.675556	0.0114318	NC
C4_06530C_A	9.95318	9.2845	9.11501	8.8591	8.76081	8.70014	-1.26444	0.014607	NC
C4_06890W_A	8.22599	7.97832	8.04493	8.98054	8.61517	8.57013	1.16537	0.00199068	NC
C4_06910W_A	11.2214	9.89071	9.71404	9.21649	9.10834	9.39547	-2.05895	0.00524352	DOWN
C4_07050W_A	8.4057	8.24944	8.23058	7.87099	7.84375	7.67058	-0.923964	0.00301463	NC
C4_07070W_A	8.42122	8.24468	8.25475	9.11815	8.9306	8.9091	1.20239	1.03e-05	NC
C4_07110C_A	12.0059	12.1741	11.9984	12.5006	12.5153	12.4757	0.702517	0.00190814	NC
C4_07190W_A	9.57667	9.48259	9.48547	10.0156	9.7817	9.8324	0.615559	0.0283956	NC
C4_07210W_A	8.12656	8.25554	8.24555	8.45547	8.58669	8.65401	0.642293	0.0352366	NC
C5_00040C_A	8.71343	8.53878	8.75245	9.46209	8.97754	9.0184	0.874386	0.0383065	NC
C5_00060C_A	7.63973	7.69748	7.73932	8.27145	7.99386	7.9841	0.750916	0.0352366	NC
C5_00080C_A	9.00148	9.1949	9.16304	9.66309	9.51136	9.4917	0.741541	0.00846275	NC
C5_00200C_A	12.2147	12.15	12.3355	11.8786	11.7409	11.8414	-0.670608	0.00536263	NC
C5_00450C_A	11.6979	12.0272	11.6639	10.894	11.3607	11.2013	-1.03863	0.00855463	NC
C5_00540C_A	6.19135	6.00962	6.12212	8.34888	7.09167	7.34462	3.40335	6.68e-08	UP
C5_00630C_A	7.11524	7.02732	6.96221	7.49928	7.31874	7.52228	0.844314	0.017585	NC
C5_00640C_A	7.73171	8.02223	7.86756	8.31024	8.21712	8.36497	0.77083	0.0258331	NC
C5_00670C_A	12.86	12.7765	12.6459	12.4003	12.2283	12.3045	-0.727878	0.00382286	NC
C5_00880C_A	13.5549	13.6971	13.7475	13.0199	13.1544	12.9281	-1.01704	2.78e-05	NC
C5_01090C_B	10.9025	10.7114	10.627	11.4471	11.111	11.2221	0.84331	0.0100163	NC
C5_01260W_A	6.43322	6.23604	6.28557	6.8228	6.70365	6.97605	1.18638	0.00423118	NC
C5_01440C_A	9.68252	9.34402	9.43284	9.81052	9.98451	10.0447	0.763195	0.028377	NC
C5_01740C_A	7.91194	7.93169	7.6422	8.45006	8.31969	8.27799	0.949182	0.00647354	NC
C5_01840C_A	11.469	11.0326	10.8992	10.5549	10.5803	10.5797	-0.966145	0.0112651	NC
C5_02560C_A	9.43267	9.72197	9.68794	9.93929	10.0235	10.1606	0.707658	0.032326	NC
C5_02580W_A	7.48282	7.56159	7.49587	8.1129	7.97252	8.01774	0.994954	0.000204002	NC
C5_03130W_A	10.45	10.5448	10.6592	10.062	10.1198	10.1516	-0.73342	0.00237209	NC
C5_03350W_A	11.336	11.5454	11.5013	12.0349	12.0548	11.99	0.912552	4.81e-05	NC
C5_03410C_A	8.51356	8.59549	8.60672	8.26262	8.27361	8.2112	-0.581393	0.028561	NC
C5_03480C_A	9.47547	9.91252	10.074	10.69	10.6199	10.5191	1.26005	0.00201772	NC
C5_03570W_A	10.3515	10.1906	10.3039	10.0036	9.71182	9.68901	-0.785622	0.0155015	NC
C5_03710C_A	11.3924	11.1006	11.0377	12.185	11.5922	11.8096	1.13873	0.00650406	NC
C5_03730W_A	8.25474	8.23364	8.21816	9.81013	9.34623	9.52374	2.34233	1.96e-16	UP
C5_04030W_A	9.90894	9.55097	9.41633	9.20852	8.99783	8.92017	-1.01429	0.0113741	NC
C5_04070C_A	8.99233	8.98058	9.0204	8.72856	8.7025	8.69403	-0.505392	0.0374801	NC
C5_04130C_A	9.52179	9.46685	9.53003	9.68829	10.4366	11.2231	1.83712	0.00674796	UP
C5_04210C_A	9.31287	9.64474	9.452	10.1828	9.94142	10.2125	1.07257	0.000843944	NC
C5_04220W_A	7.76139	7.8021	7.65855	9.11189	8.24648	8.47484	1.68904	0.000720216	UP
C5_04250W_A	9.02953	8.61681	8.99615	9.70486	9.32992	9.22589	0.931265	0.0461733	NC
C5_04300C_A	11.9902	12.0058	12.0347	11.7235	11.6967	11.7272	-0.477298	0.014607	NC
C5_04380C_A	8.49412	8.41807	8.15594	10.1459	8.73669	8.7605	1.80752	0.0222529	UP
C5_04690C_A	6.86913	7.13351	7.18298	6.19857	6.28184	6.36598	-1.7786	2.76e-06	DOWN
C5_04880C_A	11.8888	11.6686	11.6852	11.1256	11.4385	11.4033	-0.683338	0.041089	NC
C5_05090W_A	4.9742	4.97186	4.97354	4.05811	4.08009	4.08146	-8.1786	2.43e-08	DOWN
C5_05230C_A	12.6804	12.7279	12.8011	13.3069	13.2217	13.1575	0.794387	0.000149721	NC
C5_05240C_A	6.32427	6.41815	6.37843	7.18878	7.05062	6.95394	1.54604	3.34e-06	UP
C6_00200C_A	10.1184	10.2311	10.2478	10.9437	10.6934	10.457	0.85066	0.0168989	NC
C6_00360C_A	8.88952	8.85022	8.77755	9.11044	9.3305	9.19774	0.650856	0.02105	NC
C6_00590W_A	12.0737	12.0722	11.9071	11.7143	11.6717	11.6394	-0.558856	0.018943	NC
C6_00750C_A	15.6013	15.9568	16.1559	15.5194	15.1986	15.0034	-1.06598	0.0177855	NC
C6_00970C_A	9.52879	9.44649	9.33077	10.2253	9.69768	9.9463	0.906505	0.0190289	NC
C6_00980C_A	11.0984	11.0493	10.9774	11.26	11.3595	11.408	0.491409	0.0463887	NC
C6_01060C_A	12.854	13.0723	13.0482	12.0052	12.5406	12.4561	-1.02556	0.00960274	NC
C6_01220C_A	10.2258	10.1902	10.2	9.8841	9.94723	9.93645	-0.470629	0.0326588	NC
C6_01440C_B	6.00234	5.86037	5.84028	7.24672	6.40426	6.50314	2.0827	0.00101123	UP
C6_01490C_A	5.70616	5.54667	5.66255	6.00966	6.02696	6.07101	1.09218	0.0169439	NC
C6_01570C_A	9.05681	8.84609	8.74072	8.46962	8.54753	8.33944	-0.764842	0.0269939	NC
C6_01840C_A	9.16314	9.0346	9.0756	9.43349	9.49383	9.3644	0.580732	0.0246769	NC
C6_01910W_A	11.238	11.7833	11.7633	12.3971	12.1975	12.0441	0.967644	0.0301257	NC
C6_02000W_A	6.56924	6.68412	6.66333	7.36345	7.05369	6.91006	1.04869	0.0226331	NC
C6_02280W_A	9.53268	9.53855	9.50699	9.30853	9.0741	9.18084	-0.567706	0.0464546	NC
C6_02310W_A	9.46219	9.50247	9.49111	9.25722	9.0347	9.02524	-0.637395	0.0291884	NC
C6_02450W_A	8.73873	9.15711	9.30093	8.6424	7.93625	7.6982	-1.59937	0.0200529	DOWN
C6_02520W_A	11.7611	11.8064	11.7797	12.1413	12.0118	12.1494	0.521695	0.0193687	NC
C6_02690C_B	9.75969	9.66287	9.76308	9.27247	9.33616	9.43142	-0.64511	0.0100163	NC
C6_02740W_A	8.9672	8.7895	8.79737	9.61264	9.27469	9.32098	0.961857	0.00309299	NC
C6_02850W_A	8.97706	9.13581	9.16967	9.47633	9.42198	9.51249	0.637546	0.0184923	NC
C6_02860W_A	10.0797	10.3904	10.3452	10.6549	10.8053	10.6648	0.708229	0.0255473	NC
C6_02990W_A	8.15178	8.22054	8.07282	8.83061	8.51354	8.60165	0.912104	0.00484834	NC
C6_03010W_A	9.60905	9.68791	9.81231	10.1246	9.99467	10.0629	0.594606	0.0287942	NC
C6_03020W_A	9.50889	9.36196	9.34392	9.58666	9.87816	10.0922	0.781701	0.0461733	NC
C6_03050C_A	7.53428	7.67492	7.62292	7.33207	7.04964	7.21371	-0.80903	0.0329726	NC
C6_03160C_A	10.9642	10.8115	10.9524	10.5395	10.562	10.4808	-0.629925	0.00649005	NC
C6_03170C_A	7.29693	8.21042	9.20305	6.49787	7.24316	7.35831	-2.53154	0.0113168	DOWN
C6_03200W_A	10.6588	10.4765	10.3754	10.0902	10.0656	10.1703	-0.662608	0.0200676	NC
C6_03230W_A	9.34413	11.318	11.0861	9.44478	9.57199	9.62286	-2.1595	0.00934912	DOWN
C6_03240W_A	6.57547	6.987	6.79827	8.60572	7.89535	8.0487	2.77856	1.51e-08	UP
C6_03250W_A	9.21552	9.3707	9.06824	8.49272	8.12184	8.06604	-1.72074	3.17e-06	DOWN
C6_03450C_A	7.69214	7.6381	7.72137	8.01516	8.1589	8.0776	0.754014	0.00811686	NC
C6_03500C_A	5.03374	4.95924	5.04153	4.99159	6.11775	6.24152	2.61745	0.00839757	UP
C6_03600C_A	4.04735	4.05481	3.98037	5.4222	4.17215	4.26979	3.15933	0.0133712	UP
C6_03670C_A	12.2611	11.7821	11.7746	10.9641	10.8155	10.8707	-1.76078	2.43e-08	DOWN
C6_03710W_A	11.5744	11.3659	11.5219	10.9224	10.5326	10.7354	-1.22278	6.2e-05	NC
C6_03760C_A	11.5105	11.551	11.4202	10.9289	11.1655	11.2096	-0.63019	0.033802	NC
C6_03860C_A	4.99771	4.94737	4.94571	5.23954	5.26835	5.36834	1.15785	0.0369716	NC
C6_04030W_A	7.41851	7.40744	7.32248	7.83013	7.726	7.77654	0.770298	0.00881946	NC
C6_04140C_B	11.0634	10.7904	10.8008	10.3937	10.3629	10.6206	-0.701171	0.0369716	NC
C6_04310W_A	7.51619	7.71722	7.61883	8.24497	8.13728	7.8395	0.902395	0.0264207	NC
C6_04580W_A	12.9171	12.9175	13.1498	12.2712	12.1265	12.0167	-1.38617	6.03e-08	NC
C6_04590C_A	11.722	11.7973	12.0686	11.0527	11.0156	10.8502	-1.46199	7.1e-08	NC
C6_04600W_A	11.6794	12.0119	12.2134	11.1561	11.2396	10.9929	-1.39331	4.05e-05	NC
C7_00060C_A	9.70782	9.93609	9.82043	10.8307	10.3133	10.4162	1.19132	0.00109301	NC
C7_00110W_A	13.955	14.1789	14.1956	14.608	14.4923	14.4791	0.662404	0.0153519	NC
C7_00280W_A	6.00529	6.50104	5.94712	7.84848	7.5813	7.66967	3.25269	1.54e-08	UP
C7_00290C_A	7.86307	8.16758	7.55657	9.56311	8.20061	8.30245	1.724	0.0389215	UP
C7_00660W_A	14.0373	13.9698	13.9469	13.359	13.5056	13.7537	-0.695646	0.0336525	NC
C7_00850W_A	7.63476	7.54199	7.37983	7.80963	8.04695	8.13196	0.91374	0.0185347	NC
C7_00870W_A	9.51493	9.19613	8.88135	8.30954	8.45501	8.39506	-1.46878	0.000155107	NC
C7_00880C_A	11.6773	11.2909	11.1717	11.024	10.2215	10.4496	-1.26811	0.0242832	NC
C7_01510W_A	13.9876	13.9913	13.6791	13.567	13.2953	13.2733	-0.816907	0.0174197	NC
C7_01570C_A	7.2333	7.55859	7.67689	7.03058	7.08253	7.11193	-0.872005	0.0490032	NC
C7_01650W_A	10.4289	10.7337	11.1314	10.2444	9.99442	10.0346	-1.16284	0.00799415	NC
C7_02010C_A	10.1397	9.91591	9.71474	11.4328	10.8262	11.0157	1.95321	5.18e-07	UP
C7_02260W_A	5.94671	5.49296	5.33221	6.29229	6.38612	6.54429	2.02482	0.00911661	UP
C7_02500C_A	9.34614	9.31053	9.2683	9.04799	10.921	11.198	2.28227	0.00846275	UP
C7_02920W_A	7.66141	6.7537	6.60464	6.32956	6.30891	6.3713	-1.68811	0.0229114	DOWN
C7_03280C_A	12.1922	12.1104	11.7438	12.3491	12.5643	12.688	0.822483	0.0384247	NC
C7_03380W_A	9.63321	9.65044	9.70856	9.20209	9.39935	9.38948	-0.560741	0.0461733	NC
C7_03560W_A	12.9608	12.6053	12.2487	14.3355	13.3439	13.3784	1.82983	0.00317178	UP
C7_03570W_A	10.7432	11.0652	10.9178	10.6209	10.1967	10.1513	-0.937447	0.023432	NC
C7_03820C_A	5.25257	5.39585	5.26301	5.66189	5.7614	5.90776	1.43724	0.00572012	NC
C7_04160W_A	7.90553	8.10969	8.15058	8.8056	8.47364	8.53614	1.00067	0.00543376	NC
C7_04210C_A	10.6433	10.6344	10.3991	11.3752	11.0479	11.0539	0.991869	0.00222366	NC
C7_04240C_A	8.60511	8.68352	8.48253	8.91432	9.19019	9.01587	0.790681	0.0130023	NC
C7_04310C_A	8.54356	8.17854	8.14142	9.22201	8.82166	8.80283	1.16908	0.00846275	NC
CM_00340W	7.1094	7.39375	7.75409	8.08046	8.21802	8.16832	1.32346	0.00932951	NC
CR_00210W_A	11.1414	10.8201	10.6167	11.8074	11.7441	11.6742	1.40305	5.23e-05	NC
CR_00250W_A	11.2316	11.5279	11.4253	11.9284	11.9032	11.8217	0.78463	0.00437626	NC
CR_00290W_A	11.4929	11.4082	11.3981	10.9523	11.1291	11.0023	-0.657777	0.00543376	NC
CR_00300W_A	8.94434	8.7272	8.54876	7.97934	8.15267	8.10725	-1.20512	0.000284575	NC
CR_00620C_A	13.6449	14.14	13.8932	13.5598	12.8743	12.917	-1.1926	0.0230831	NC
CR_00640W_A	12.1565	12.2664	12.1451	12.5805	12.94	12.8364	0.977625	0.000423981	NC
CR_00660W_A	6.31951	6.32844	6.27301	7.18485	6.55948	6.76657	1.27711	0.018943	NC
CR_01140C_A	7.00913	6.95269	7.0413	7.43333	7.32254	7.31293	0.734441	0.0266689	NC
CR_01310W_A	11.8177	12.1491	12.038	12.5613	12.6811	12.5067	0.929079	0.00126975	NC
CR_01400W_A	10.4723	10.5052	10.2582	10.788	10.8543	10.7635	0.633338	0.0232149	NC
CR_01730W_A	13.0633	13.1398	13.1087	12.0376	12.6513	12.6458	-1.0009	0.024209	NC
CR_01790C_A	8.71026	8.69042	8.69167	9.39854	9.03653	9.02654	0.81855	0.0182534	NC
CR_02000C_A	12.9654	12.6827	12.6902	12.1012	12.2711	12.4243	-0.829229	0.0122529	NC
CR_02060W_A	9.86806	9.43336	9.29099	8.72235	8.80847	8.84428	-1.31545	0.000477984	NC
CR_02160W_B	11.1713	11.3277	11.2066	12.4542	11.6211	11.6773	1.21552	0.0176082	NC
CR_02350C_A	11.8902	12.2134	12.0037	12.5119	12.4191	12.431	0.662858	0.0264207	NC
CR_02530W_A	13.2032	13.2803	13.3313	12.7457	12.9259	12.9707	-0.624302	0.017365	NC
CR_02540W_A	9.04081	9.11977	9.08278	9.553	9.5791	9.31061	0.693822	0.0183548	NC
CR_02560C_A	10.3675	10.2308	10.0488	9.83702	9.62156	9.65039	-0.860734	0.00598155	NC
CR_02620C_A	9.88262	10.0873	10.1178	10.6117	10.5806	10.5223	0.89025	0.000412467	NC
CR_02980C_A	11.087	10.8998	11.0949	10.5015	10.6799	10.7115	-0.649251	0.0241677	NC
CR_02990C_A	11.7439	11.5333	11.6863	10.9316	11.0416	11.0206	-1.07539	7.96e-07	NC
CR_03420C_A	10.6678	10.7334	10.826	10.4634	10.3089	10.1958	-0.684538	0.0177855	NC
CR_03470W_A	7.94105	7.79653	7.88761	7.49323	7.30602	7.35221	-0.946577	0.00263046	NC
CR_03500W_A	16.1404	16.2535	15.9338	16.4515	16.5447	16.6506	0.696459	0.0229114	NC
CR_03530W_A	11.357	11.272	11.2481	11.777	11.6231	11.5837	0.603638	0.0155015	NC
CR_03850W_A	9.01786	9.04609	8.69305	10.5644	9.59583	9.95199	1.98952	8.26e-05	UP
CR_03870W_A	6.71124	6.79681	6.85209	6.36411	6.27106	6.49992	-0.932947	0.0247434	NC
CR_04030W_A	7.86256	7.74435	7.46763	8.84367	8.12032	8.2686	1.37905	0.0101785	NC
CR_04150W_A	8.28536	8.03616	7.94792	9.11866	8.68197	8.67635	1.33331	0.00112134	NC
CR_04200W_A	12.2005	12.145	12.1917	11.8056	11.9773	11.8371	-0.490949	0.044513	NC
CR_04480C_A	12.267	12.1802	12.2053	11.2256	11.4885	11.4381	-1.34571	1.07e-08	NC
CR_04510W_A	14.8919	15.6438	15.8468	14.594	14.7597	14.7374	-1.33306	0.00785901	NC
CR_04590C_A	14.9459	14.3834	14.4667	13.7995	14.0382	14.1488	-0.998623	0.0187168	NC
CR_04630C_A	7.19542	7.29398	7.43142	7.83148	7.79198	7.83663	0.990279	0.00166567	NC
CR_04740C_A	9.94092	9.96051	9.96626	9.32742	9.46893	9.39768	-0.938539	6.15e-06	NC
CR_05050W_A	14.7953	14.9139	14.8554	15.3492	15.2135	15.3456	0.720164	0.000686485	NC
CR_05170C_A	13.4067	13.5225	12.847	13.8306	13.8274	14.1266	1.0254	0.0329726	NC
CR_05330W_A	8.11786	8.08593	7.90229	7.63086	7.38005	7.68335	-0.883766	0.02105	NC
CR_05940W_A	6.85325	7.26184	6.79203	7.55202	7.51591	7.40951	1.01799	0.0436297	NC
CR_06010W_A	10.1893	10.5635	10.431	11.3688	10.9239	11.2109	1.27423	0.000347246	NC
CR_06140W_A	11.0006	10.9819	10.9662	11.4454	11.4183	11.6783	0.876396	0.000352362	NC
CR_06310W_A	5.28602	5.4593	5.41878	4.57004	4.72288	4.88391	-2.48839	0.000843944	DOWN
CR_06460W_A	5.67454	5.95262	5.91173	6.6411	6.68793	6.57599	1.9295	6.37e-06	UP
CR_06660W_A	7.73619	7.44544	7.41569	8.06433	7.83494	8.01042	0.822233	0.0461733	NC
CR_06910W_A	10.4857	10.1975	10.3632	10.0378	9.78947	9.85027	-0.759183	0.0176082	NC
CR_07010W_A	11.6855	11.6894	11.7118	11.2221	11.258	11.3512	-0.678606	0.000800721	NC
CR_07140C_A	6.52555	6.59955	6.25069	5.51163	5.74004	5.62603	-2.21678	2.45e-06	DOWN
CR_07270C_A	8.15101	8.28431	8.13226	9.08479	8.41195	8.74844	1.054	0.0219353	NC
CR_07290W_A	12.8975	12.6824	12.4708	13.3655	13.0322	13.4004	0.933792	0.014607	NC
CR_07710W_A	10.9617	10.5548	10.5835	10.1514	10.3313	10.2627	-0.767338	0.0335483	NC
CR_07820W_B	7.48309	7.38876	7.41804	8.52899	8.12159	8.84922	2.06786	3.76e-07	UP
CR_07890W_B	11.9701	12.1457	12.1766	12.4843	12.5414	12.7971	0.831941	0.00572012	NC
CR_07960C_A	12.3866	12.5005	12.5325	11.8928	11.7864	11.834	-1.03076	1.41e-07	NC
CR_08050C_A	10.4731	10.4537	10.4533	10.7328	10.7453	10.7577	0.469398	0.02105	NC
CR_08420W_A	12.3557	11.8489	11.8235	11.5851	11.513	11.4436	-0.846971	0.035731	NC
CR_08490W_A	11.1993	11.1267	11.2645	11.6359	11.506	11.5314	0.587437	0.0122529	NC
CR_08510W_A	12.9597	13.4318	13.7594	11.6057	12.0801	11.8737	-2.53364	2.16e-09	DOWN
CR_08610W_A	8.84015	8.97509	8.80142	9.31122	9.16636	9.17368	0.595288	0.039684	NC
CR_08630W_A	7.59427	7.56796	7.69783	8.05111	7.98785	7.86205	0.66249	0.0423971	NC
CR_08690C_A	11.297	11.111	10.8541	11.9046	11.6472	11.5128	0.971215	0.012612	NC
CR_08860W_A	12.7091	12.6049	12.1741	13.0289	13.058	13.0617	0.851515	0.0290751	NC
CR_08920W_A	10.6373	10.7012	10.3321	11.8492	11.2634	11.3125	1.53541	0.000173896	UP
CR_08990C_A	15.8015	15.3265	14.9146	16.434	15.9916	16.0327	1.21492	0.0326797	NC
CR_09020C_A	12.3744	12.2367	12.2749	12.5984	12.7265	12.7988	0.668464	0.00632513	NC
CR_09090C_A	6.96077	7.07137	7.06294	7.70124	7.34183	7.52393	1.04176	0.00674796	NC
CR_09180W_A	15.6023	15.7411	15.6491	15.206	15.2413	15.4622	-0.571266	0.0483179	NC
CR_09210W_A	11.0442	11.3601	11.1394	10.6468	10.8804	10.7762	-0.682567	0.0352366	NC
CR_09390C_A	4.80617	3.85214	3.82137	3.51388	3.50508	3.50622	-6.71742	0.000423981	DOWN
CR_09480W_A	9.82928	9.80029	9.83954	10.2594	10.0337	10.1234	0.53381	0.0476232	NC
CR_09550C_A	10.2056	10.6945	10.5626	10.8943	11.2317	11.344	1.08843	0.00986362	NC
CR_09780C_A	8.25569	8.44266	8.84155	7.06496	7.27086	7.30864	-2.49518	1.22e-10	DOWN
CR_09890C_A	8.37931	8.34525	8.34497	8.97719	8.80398	8.79116	0.894838	0.000419961	NC
CR_10010C_A	12.0684	12.2029	12.2417	11.6064	11.7915	11.7404	-0.741912	0.0026856	NC
CR_10140W_A	11.7583	11.8698	11.847	12.2252	12.1721	12.2938	0.656261	0.00216574	NC
CR_10320W_A	2.94781	3.0267	2.94157	4.20677	3.02974	3.06423	5.0291	0.0291138	UP
CR_10720W_A	8.39415	8.15984	8.08798	9.07401	8.67474	8.60693	1.03772	0.01549	NC
CR_10810C_A	10.4148	10.6396	10.9215	10.0966	10.2804	10.1858	-0.805677	0.0333842	NC
CR_10850C_A	12.2171	12.3697	12.3067	12.6259	12.6287	12.6339	0.532349	0.0155468	NC

## Sheet: 2 fold cutoff genes_liquid
geneid	Liquid_WT_1	Liquid_WT_2	Liquid_WT_3	Liquid_mss2_1	Liquid_mss2_2	Liquid_mss2_3	log2FoldChange	padj	DEG
C1_00880W_A	9.70848	9.61215	9.26306	11.2618	9.87221	9.9966	1.68039	0.027123	UP
C1_01510W_A	12.9301	12.8722	12.8664	14.0122	13.7361	13.9826	1.66048	2.18e-14	UP
C1_02180W_A	13.8944	14.2849	13.9928	15.6132	14.6579	14.4347	1.52804	0.0155958	UP
C1_02520W_A	7.17922	7.11753	7.11829	8.15008	7.99772	8.23703	1.92182	4.73e-13	UP
C1_02980W_A	9.9055	10.0628	10.1215	8.62176	9.18207	9.12978	-1.73847	1.33e-05	DOWN
C1_03720C_A	8.62396	8.14169	7.90272	9.54863	8.98131	9.3674	1.835	0.00055509	UP
C1_04060W_A	7.31962	6.86594	6.65777	8.51756	7.68458	7.84646	2.09503	0.00143107	UP
C1_04300C_A	11.4028	10.3841	10.5073	9.68761	10.0083	10.0257	-1.55451	0.00811686	DOWN
C1_04310C_A	9.28173	10.0898	10.2446	8.52808	9.1497	8.86454	-1.80247	0.00220387	DOWN
C1_04650W_A	10.5537	9.59446	8.9365	8.88087	8.12958	8.09998	-2.44596	0.0026856	DOWN
C1_05890W_A	4.66311	4.88988	4.98933	6.02011	5.58352	5.81962	3.23371	0.00013348	UP
C1_06190C_A	7.35065	6.75026	8.76093	5.16704	5.18017	5.18432	-9.44232	5.79e-07	DOWN
C1_06430C_A	9.08444	8.73105	8.06874	7.75894	7.3068	7.48941	-2.12972	0.00019499	DOWN
C1_06610C_A	5.70849	5.39642	5.28255	4.99583	5.06675	4.87097	-1.68848	0.014607	DOWN
C1_06870C_A	4.60039	3.87455	3.84689	3.69464	3.75634	3.65407	-2.76133	0.0358256	DOWN
C1_10850W_A	4.57455	4.49152	4.4982	4.9772	5.15391	4.9435	2.10222	0.00046828	UP
C1_11260C_A	4.70439	4.56358	4.64491	4.20035	4.28517	4.36767	-1.70505	0.0248263	DOWN
C1_12720C_A	6.51072	5.62079	5.0461	4.84717	4.88304	4.79118	-3.21392	0.00108347	DOWN
C1_13080W_A	6.68517	6.77345	6.71044	8.76788	7.15539	7.477	2.50206	0.00172826	UP
C1_13130C_A	9.8497	10.2509	10.3182	11.0461	11.4247	11.2581	1.80014	5.2e-07	UP
C1_14120C_A	6.48692	5.97878	5.35149	5.41669	5.12354	5.08579	-2.30813	0.0162979	DOWN
C2_02230C_A	6.29285	6.3577	6.45797	8.51419	6.98304	7.19222	2.8139	0.00028584	UP
C2_02790C_A	9.47003	8.36196	7.61564	6.85267	6.29784	6.09939	-4.35728	0.00237209	DOWN
C2_02850W_A	8.09625	6.89774	6.37272	6.11032	6.16373	5.83767	-2.78278	0.00220387	DOWN
C2_02910W_A	4.53205	4.50176	4.49385	4.09155	3.98638	3.96305	-2.80672	0.00055349	DOWN
C2_02970C_A	14.7397	14.6588	14.3638	16.1728	15.2484	15.0658	1.61307	0.00651563	UP
C2_03120W_A	9.99072	9.581	9.2113	8.49599	8.41074	8.14593	-2.21491	3.33e-07	DOWN
C2_03370W_A	8.36537	8.10893	7.99383	9.3145	8.80548	8.85229	1.50304	0.00035888	UP
C2_03540W_A	9.80942	9.89684	9.73748	11.2429	10.6813	10.9125	1.91153	2.16e-09	UP
C2_03640W_A	10.2064	9.12429	8.59656	8.44852	8.64081	8.50575	-1.67053	0.0352366	DOWN
C2_04010C_A	14.0476	13.339	13.4239	12.6173	12.5842	12.8065	-1.57482	0.00013855	DOWN
C2_04390W_A	5.06934	5.03154	5.14816	6.18487	5.51785	5.728	2.34728	0.00026125	UP
C2_06140C_A	4.90893	4.93019	4.85897	5.04202	5.57387	5.61051	1.83128	0.0137995	UP
C2_06630C_A	7.51943	8.56068	8.4927	6.85745	7.29076	7.37674	-2.03872	0.00242673	DOWN
C2_06680W_A	12.0092	11.6173	11.2712	13.2197	12.2538	12.4515	1.68599	0.00598155	UP
C2_06700W_A	10.5416	11.087	10.3288	9.27347	9.2282	9.06523	-2.53365	5.34e-11	DOWN
C2_06760C_A	5.91484	5.9681	6.11365	5.91522	6.95792	7.2545	1.90409	0.0314796	UP
C2_06990W_A	6.42891	6.19796	6.21218	7.67317	6.71852	6.75041	1.85947	0.00846275	UP
C2_08150W_A	5.28527	5.53364	5.47112	6.22194	5.7984	5.91768	1.58821	0.00847186	UP
C2_09590C_A	8.4992	7.77455	7.31162	6.93468	6.96714	7.20419	-1.79444	0.00866043	DOWN
C2_09800C_A	3.46024	3.35208	3.37326	4.5613	3.57693	3.49873	3.80335	0.0176082	UP
C2_10350C_A	12.8091	12.739	12.381	14.8542	14.089	14.194	2.88473	1.01e-11	UP
C3_00140W_A	3.93211	3.9535	3.91646	5.99565	4.00205	5.29871	8.17169	0.00674796	UP
C3_00190W_A	3.70832	3.7038	3.70108	4.34132	4.35168	4.60301	8.01618	1.86e-07	UP
C3_00650W_A	10.0127	10.5524	10.8203	9.07987	9.604	9.7501	-1.65043	0.00285227	DOWN
C3_00920W_A	12.4379	12.3605	12.1695	14.286	13.1532	13.3973	2.27399	1.47e-05	UP
C3_00930W_A	10.7607	11.1248	11.0083	12.2204	11.6333	11.8117	1.53176	6.64e-05	UP
C3_01300C_A	10.0237	10.0477	9.78277	11.1167	10.7693	10.6587	1.50092	5.6e-06	UP
C3_01930W_A	9.15346	8.73979	8.29221	10.2592	9.51576	9.62701	1.79706	0.00400211	UP
C3_02480C_A	9.87434	9.05973	9.09937	10.8154	10.0676	9.9581	1.543	0.0266052	UP
C3_03580C_A	7.14619	6.99216	6.93977	8.76102	7.55896	7.75366	2.14126	0.00122445	UP
C4_00080C_A	10.252	9.95923	9.79653	12.0242	11.0875	11.1605	2.4476	1.08e-06	UP
C4_00430W_A	12.5149	11.7376	11.1898	10.9509	10.3122	10.1885	-2.27581	0.00080098	DOWN
C4_01170C_A	7.23169	6.98822	6.81679	8.11928	8.06487	7.77742	1.89673	3.17e-06	UP
C4_01320C_A	7.17293	7.33159	7.27769	7.10344	8.38522	8.6764	1.80393	0.0283956	UP
C4_02150C_A	8.06213	7.92651	7.77576	9.17714	8.46575	8.59474	1.54872	0.00103522	UP
C4_02410C_A	12.2314	12.4903	12.1374	10.9896	11.4759	11.4408	-1.57819	2.23e-05	DOWN
C4_02500C_B	11.8981	11.535	11.3651	12.7049	12.4047	12.5441	1.51298	4.02e-05	UP
C4_02930W_A	7.85814	7.71392	7.85983	8.39753	9.48531	9.42624	2.45759	3.19e-06	UP
C4_04200C_A	8.33345	8.8531	8.445	7.33234	7.85341	7.55663	-1.77383	0.00018654	DOWN
C4_04400C_A	4.87645	4.87394	4.9094	6.02629	5.34712	5.56928	2.64122	5.18e-05	UP
C4_06910W_A	11.2214	9.89071	9.71404	9.21649	9.10834	9.39547	-2.05895	0.00524352	DOWN
C5_00540C_A	6.19135	6.00962	6.12212	8.34888	7.09167	7.34462	3.40335	6.68e-08	UP
C5_03730W_A	8.25474	8.23364	8.21816	9.81013	9.34623	9.52374	2.34233	1.96e-16	UP
C5_04130C_A	9.52179	9.46685	9.53003	9.68829	10.4366	11.2231	1.83712	0.00674796	UP
C5_04220W_A	7.76139	7.8021	7.65855	9.11189	8.24648	8.47484	1.68904	0.00072022	UP
C5_04380C_A	8.49412	8.41807	8.15594	10.1459	8.73669	8.7605	1.80752	0.0222529	UP
C5_04690C_A	6.86913	7.13351	7.18298	6.19857	6.28184	6.36598	-1.7786	2.76e-06	DOWN
C5_05090W_A	4.9742	4.97186	4.97354	4.05811	4.08009	4.08146	-8.1786	2.43e-08	DOWN
C5_05240C_A	6.32427	6.41815	6.37843	7.18878	7.05062	6.95394	1.54604	3.34e-06	UP
C6_01440C_B	6.00234	5.86037	5.84028	7.24672	6.40426	6.50314	2.0827	0.00101123	UP
C6_02450W_A	8.73873	9.15711	9.30093	8.6424	7.93625	7.6982	-1.59937	0.0200529	DOWN
C6_03170C_A	7.29693	8.21042	9.20305	6.49787	7.24316	7.35831	-2.53154	0.0113168	DOWN
C6_03230W_A	9.34413	11.318	11.0861	9.44478	9.57199	9.62286	-2.1595	0.00934912	DOWN
C6_03240W_A	6.57547	6.987	6.79827	8.60572	7.89535	8.0487	2.77856	1.51e-08	UP
C6_03250W_A	9.21552	9.3707	9.06824	8.49272	8.12184	8.06604	-1.72074	3.17e-06	DOWN
C6_03500C_A	5.03374	4.95924	5.04153	4.99159	6.11775	6.24152	2.61745	0.00839757	UP
C6_03600C_A	4.04735	4.05481	3.98037	5.4222	4.17215	4.26979	3.15933	0.0133712	UP
C6_03670C_A	12.2611	11.7821	11.7746	10.9641	10.8155	10.8707	-1.76078	2.43e-08	DOWN
C7_00280W_A	6.00529	6.50104	5.94712	7.84848	7.5813	7.66967	3.25269	1.54e-08	UP
C7_00290C_A	7.86307	8.16758	7.55657	9.56311	8.20061	8.30245	1.724	0.0389215	UP
C7_02010C_A	10.1397	9.91591	9.71474	11.4328	10.8262	11.0157	1.95321	5.18e-07	UP
C7_02260W_A	5.94671	5.49296	5.33221	6.29229	6.38612	6.54429	2.02482	0.00911661	UP
C7_02500C_A	9.34614	9.31053	9.2683	9.04799	10.921	11.198	2.28227	0.00846275	UP
C7_02920W_A	7.66141	6.7537	6.60464	6.32956	6.30891	6.3713	-1.68811	0.0229114	DOWN
C7_03560W_A	12.9608	12.6053	12.2487	14.3355	13.3439	13.3784	1.82983	0.00317178	UP
CR_03850W_A	9.01786	9.04609	8.69305	10.5644	9.59583	9.95199	1.98952	8.26e-05	UP
CR_06310W_A	5.28602	5.4593	5.41878	4.57004	4.72288	4.88391	-2.48839	0.00084394	DOWN
CR_06460W_A	5.67454	5.95262	5.91173	6.6411	6.68793	6.57599	1.9295	6.37e-06	UP
CR_07140C_A	6.52555	6.59955	6.25069	5.51163	5.74004	5.62603	-2.21678	2.45e-06	DOWN
CR_07820W_B	7.48309	7.38876	7.41804	8.52899	8.12159	8.84922	2.06786	3.76e-07	UP
CR_08510W_A	12.9597	13.4318	13.7594	11.6057	12.0801	11.8737	-2.53364	2.16e-09	DOWN
CR_08920W_A	10.6373	10.7012	10.3321	11.8492	11.2634	11.3125	1.53541	0.0001739	UP
CR_09390C_A	4.80617	3.85214	3.82137	3.51388	3.50508	3.50622	-6.71742	0.00042398	DOWN
CR_09780C_A	8.25569	8.44266	8.84155	7.06496	7.27086	7.30864	-2.49518	1.22e-10	DOWN
CR_10320W_A	2.94781	3.0267	2.94157	4.20677	3.02974	3.06423	5.0291	0.0291138	UP

## Sheet: Solid gene only_remove common
geneid	Solid_WT_1	Solid_WT_2	Solid_WT_3	Solid_mss2_1	Solid_mss2_2	Solid_mss2_3	Solid_WT_1	Solid_WT_2	Solid_WT_3	Solid_mss2_1	Solid_mss2_2	Solid_mss2_3	log2FoldChange	padj	DEG
C1_00030C_A	73.8316	7.48112	21.2795	96.0717	196.286	61.7555	6.04601	4.72966	5.18265	6.26909	6.92343	5.89859	1.78175	0.0295371	UP
C1_00350C_A	3570.06	3267.59	3006.22	1296.97	517.482	858.962	11.4953	11.4016	11.3139	10.465	9.62865	10.0767	-1.87956	5.82e-06	DOWN
C1_00590W_A	4055.35	4651.59	4093.41	14237.6	21244.8	14672.5	12.3405	12.4686	12.3493	13.5857	14.0113	13.6172	1.97019	2.52e-09	UP
C1_00850W_A	1466.63	3029.85	3207.41	598.182	434.634	715.802	10.4352	11.1915	11.2524	9.5704	9.28904	9.73727	-2.13942	3.44e-07	DOWN
C1_00860W_A	314.553	270.983	418.82	125.074	53.5327	122.107	8.03281	7.88703	8.31745	7.17963	6.5368	7.16355	-1.73667	0.0002267	DOWN
C1_00980W_A	185.348	144.635	147.989	306.342	899.859	512.29	7.77693	7.562	7.58325	8.24104	9.32879	8.74499	1.84449	0.000104739	UP
C1_01180C_A	46.9138	31.587	39.6573	91.54	200.11	99.6508	5.843	5.57799	5.73039	6.36842	7.07132	6.43671	1.7245	0.00143822	UP
C1_01450W_A	5039.77	2588.47	2491.64	17695.3	27652.2	13845.9	12.5182	11.9068	11.8737	13.7955	14.2794	13.5354	2.54815	2.44e-09	UP
C1_01740W_A	9284.32	2316.65	2975.27	24611.6	16507.2	20129.5	13.1844	11.8959	12.1104	14.2034	13.7768	13.9872	2.07099	0.000110506	UP
C1_01750W_A	231.493	73.1487	76.4129	237.46	739.261	484.219	7.85334	6.87132	6.9088	7.87729	9.01666	8.57589	1.93561	0.00131989	UP
C1_02070W_A	951.35	569.396	1376.4	39.8788	43.336	335.444	9.43541	8.89693	9.83429	6.65963	6.73793	8.36735	-2.79281	0.025843	DOWN
C1_02110C_A	13877.3	9191.8	8479.89	44604.5	68442.8	78300.3	14.0593	13.682	13.6107	15.2263	15.6831	15.8293	2.60049	2.35e-12	UP
C1_02170C_A	3006.33	1334.13	1611.44	5266.72	8594.54	6047.82	11.6295	10.8656	11.0363	12.1969	12.7138	12.3408	1.74181	5.68e-05	UP
C1_02480W_A	415.303	571.89	936.3	136.857	244.721	235.794	8.62556	8.94319	9.4512	7.62385	8.12808	8.0953	-1.64192	0.000403346	DOWN
C1_02600W_A	532.203	989.17	696.421	261.931	141.479	235.794	8.91893	9.55415	9.18979	8.24163	7.71687	8.14997	-1.79308	2.88e-05	DOWN
C1_02630C_A	1822.72	6844.39	5796.74	706.036	684.453	691.942	10.8221	12.2191	12.0366	9.92173	9.89567	9.90584	-2.79602	3.11e-09	DOWN
C1_02670C_A	24.6105	14.9622	21.2795	56.1929	90.4957	70.1767	5.01706	4.76317	4.9425	5.57152	5.94681	5.73653	1.82906	0.00174091	UP
C1_02730W_A	5292.8	3290.86	4364.24	1732.92	1028.59	1633.71	12.0626	11.5663	11.8588	10.9285	10.4438	10.8724	-1.55851	5.32e-05	DOWN
C1_03660W_A	206.113	103.073	149.924	421.447	846.326	576.852	7.88976	7.30369	7.61267	8.56783	9.27964	8.88146	2.00489	6.51e-06	UP
C1_03870C_A	512.976	783.855	1532.13	154.077	138.93	210.53	8.88136	9.31266	10.0244	7.7719	7.69386	8.04453	-2.49105	1.16e-07	DOWN
C1_04010C_A	1379.73	4756.33	4435.82	794.857	381.102	449.131	10.4121	11.7142	11.6377	9.87664	9.22455	9.36446	-2.70038	1.13e-07	DOWN
C1_04020C_A	16828.2	60829	57499.2	7940.42	5144.23	8376.29	14.0485	15.4058	15.3438	13.3231	12.934	13.3728	-2.65483	6.03e-08	DOWN
C1_04140W_A	418.379	1921.82	2209.2	570.992	423.163	305.97	8.98499	10.5116	10.6609	9.27714	8.99753	8.70937	-1.80583	0.0022803	DOWN
C1_04200C_A	256.103	413.124	703.192	144.108	104.516	209.126	7.99973	8.46335	9.00594	7.48229	7.22412	7.81337	-1.58487	0.00197504	DOWN
C1_04270C_A	105.364	68.1613	147.989	5.43802	3.82376	35.0883	6.1664	5.78719	6.47616	4.41933	4.40717	5.28473	-2.89675	0.00019649	DOWN
C1_04280C_A	28.4559	52.3678	128.644	4.53168	12.7459	23.8601	4.90283	5.33521	6.09727	4.14384	4.49414	4.80242	-2.3783	0.00424554	DOWN
C1_04450C_A	134.589	110.554	71.5766	244.711	636.019	242.811	7.26586	7.09899	6.76181	7.81234	8.76505	7.80337	1.82408	0.000562793	UP
C1_04590W_A	2210.33	1499.55	2280.78	920.838	458.851	442.113	10.8124	10.4096	10.8452	9.92288	9.27588	9.24398	-1.71549	6.69e-05	DOWN
C1_04690C_A	74.6006	91.4359	116.07	23.5648	36.963	36.4919	6.04225	6.20962	6.41311	5.25481	5.533	5.52729	-1.5496	0.00425253	DOWN
C1_04930C_A	83.8296	94.7609	105.43	40.7852	21.668	30.8777	6.13376	6.23585	6.32532	5.58752	5.22441	5.42158	-1.59287	0.00302868	DOWN
C1_05000W_A	206.882	104.736	102.529	670.689	3398.05	1717.92	8.14756	7.59604	7.58508	9.2619	11.0086	10.251	3.80289	2.8e-12	UP
C1_05690C_A	95.3658	44.0555	36.7556	147.733	569.741	463.166	6.8196	6.22438	6.1127	7.20664	8.54674	8.32758	2.73883	2.52e-06	UP
C1_05710C_A	416.841	173.728	314.357	47.1295	40.7868	152.985	8.21307	7.35499	7.92573	6.29019	6.21436	7.23783	-1.91801	0.00172781	DOWN
C1_05870W_A	1672.75	23171.5	12140	1059.51	908.781	1027.39	10.9825	13.7613	13.0329	10.5654	10.4329	10.5398	-3.62593	0.000992045	DOWN
C1_05880W_A	3215.52	6493.61	5974.71	3215.68	466.499	1472.31	11.5699	12.3059	12.2166	11.57	9.82081	10.8054	-1.60486	0.0111567	DOWN
C1_05920W_A	673.713	979.196	1551.47	384.287	237.073	461.762	9.34691	9.7236	10.204	8.80949	8.38411	8.98212	-1.56464	0.000735084	DOWN
C1_05970W_A	6.92171	4.15618	7.73801	29.9091	14.0205	36.4919	3.58236	3.46588	3.62142	4.23033	3.83544	4.34052	2.09985	0.0201187	UP
C1_06050C_A	795.227	742.293	816.36	1736.54	2922.63	2046.35	9.87907	9.81495	9.90408	10.6443	11.1856	10.8123	1.51012	2.66e-05	UP
C1_06230C_A	12003	14456	14030	40560.4	55852.4	29910.7	13.873	14.0489	14.0204	15.0873	15.4274	14.7707	1.64153	7.56e-06	UP
C1_06280C_B	507.592	1871.11	2459.72	93.3527	100.692	218.951	8.93769	10.3075	10.6099	7.45205	7.52101	8.15063	-3.55384	2.34e-10	DOWN
C1_06340W_B	53.0664	54.8616	101.561	9.06337	2.54917	42.106	5.42797	5.45254	5.95861	4.44191	4.21704	5.25115	-1.9871	0.0230488	DOWN
C1_06350W_A	643.719	156.272	137.35	1308.75	2152.78	1635.12	9.35481	8.09851	8.00355	10.0744	10.6037	10.3082	2.44157	2.94e-05	UP
C1_06690W_A	261.487	668.313	541.661	105.135	38.2376	140.353	7.92425	8.87448	8.65357	7.10431	6.39976	7.35455	-2.375	1.63e-05	DOWN
C1_06700W_A	516.052	2654.97	2229.51	267.369	182.266	374.743	9.12288	10.821	10.6297	8.52013	8.20483	8.82485	-2.71217	1.59e-06	DOWN
C1_06860W_A	87.675	11.6373	20.3123	73.4133	267.663	334.041	6.43485	5.12363	5.40025	6.2841	7.48414	7.7091	2.48882	0.00133895	UP
C1_07000W_A	391.461	261.839	265.994	1076.73	2058.46	1425.99	8.89071	8.53364	8.54858	9.87765	10.5594	10.1685	2.30981	3.11e-09	UP
C1_07040C_A	5.38355	28.262	34.8211	2.71901	0	2.80707	3.09611	3.80229	3.93015	2.97219	2.85408	3.00156	-3.59684	0.00642712	DOWN
C1_07480C_A	11.5362	9.97483	5.80351	19.0331	57.3564	44.9131	4.09307	4.03959	3.88327	4.32546	5.02661	4.84313	2.13159	0.00768721	UP
C1_07800W_A	131.512	68.1613	87.0526	327.188	616.9	357.901	7.28063	6.75112	6.94224	8.12854	8.77197	8.21483	2.18069	1.35e-06	UP
C1_08040W_A	250.72	61.5114	66.7404	699.692	421.888	276.496	7.91074	6.72232	6.7869	8.94464	8.41974	8.00301	1.88213	0.00288206	UP
C1_08200W_A	627.568	421.436	404.311	1552.55	2254.74	1322.13	9.47008	9.1032	9.067	10.371	10.7631	10.205	1.81894	2.91e-06	UP
C1_08330C_A	6363.36	3428.02	3480.17	18762.1	10701.4	38201.4	12.8169	12.2415	12.2551	13.9165	13.3326	14.6892	2.35	3.4e-06	UP
C1_08570C_A	333.78	413.955	496.2	106.948	49.7089	200.705	8.1735	8.38753	8.57072	7.13884	6.58951	7.68864	-1.80256	0.000747182	DOWN
C1_08900W_A	2491.05	4093	4188.2	1645	743.084	1194.41	11.194	11.7096	11.7338	10.7802	10.0423	10.4739	-1.58764	0.000234414	DOWN
C1_08980C_A	2664.86	8409.61	10232.6	1297.87	642.392	1413.36	11.3809	12.587	12.8024	10.6876	10.0742	10.7674	-2.66742	2.91e-07	DOWN
C1_09070W_A	651.41	703.225	871.494	250.149	136.381	297.549	9.1391	9.21674	9.43719	8.22009	7.71051	8.38001	-1.70214	4.76e-05	DOWN
C1_09210C_A	7376.23	5443.76	4269.45	24143.9	94393.4	45751	13.2543	12.982	12.7733	14.4162	15.8953	15.094	3.26501	1.54e-11	UP
C1_09300C_A	16.1507	4.98741	8.70526	19.9394	44.6106	33.6848	4.16081	3.76681	3.92286	4.26499	4.74593	4.5571	1.70395	0.0456274	UP
C1_09470C_A	369.158	443.88	417.853	824.766	1827.76	1004.93	8.84448	9.01383	8.95846	9.61172	10.4339	9.81019	1.57083	0.000195784	UP
C1_09580C_A	53.0664	39.8993	44.4936	78.8513	233.249	221.758	6.06846	5.86682	5.94643	6.38017	7.35688	7.30603	1.9521	0.000340815	UP
C1_09800C_A	345.316	456.348	714.799	139.576	137.655	168.424	8.32166	8.59684	9.05535	7.49501	7.48831	7.66068	-1.76723	2.89e-05	DOWN
C1_09990W_A	471.445	349.119	497.167	143.201	121.086	192.284	8.60387	8.306	8.65656	7.48938	7.35518	7.74927	-1.53101	0.000124383	DOWN
C1_10180C_B	12305.3	4191.09	4099.21	21810.1	26376.3	18766.6	13.5687	12.5417	12.5221	14.1605	14.3627	14.0024	1.70076	0.000699013	UP
C1_10190W_A	3536.22	1145.44	1165.54	5869.44	8073.24	4840.79	11.7576	10.6885	10.7042	12.2797	12.6185	12.0784	1.68346	0.00127471	UP
C1_10290W_A	433.76	5927.54	7308.55	362.535	556.995	604.923	9.28866	11.9365	12.1712	9.13606	9.5133	9.5887	-3.16478	0.00996879	DOWN
C1_10860C_A	284.559	300.907	315.324	480.358	1802.27	686.328	8.44936	8.5003	8.54363	8.93941	10.3006	9.29041	1.72028	0.00110642	UP
C1_10980W_A	29.225	78.1361	88.0199	5.43802	11.4713	15.4389	4.87682	5.60907	5.7063	4.15221	4.41291	4.54066	-2.62584	0.000425232	DOWN
C1_11240C_A	4795.21	7574.22	7342.41	2373.7	949.568	1769.86	12.0678	12.5493	12.516	11.3622	10.5262	11.0832	-1.95202	6.18e-06	DOWN
C1_11250W_A	3049.4	5182.75	4698.91	1799.98	929.174	1216.86	11.4633	12.0175	11.9134	10.937	10.3208	10.5659	-1.71173	2.67e-05	DOWN
C1_11320C_A	13148.9	3655.77	3145.5	57622.2	79869.5	44535.5	13.8568	12.7169	12.5987	15.3858	15.7454	15.1069	3.18962	3.09e-09	UP
C1_11340W_A	37.6849	43.2243	51.2643	96.0717	231.975	123.511	5.77018	5.86586	5.99042	6.48763	7.29184	6.7023	1.77214	0.000790696	UP
C1_11470C_A	73.0625	113.879	138.317	16.3141	8.92211	40.7025	5.96064	6.34255	6.51696	4.96976	4.76976	5.51667	-2.32011	0.000325026	DOWN
C1_11660W_A	22080.3	57738.5	50352.2	17399.9	4814.12	11367.2	14.3995	15.4106	15.2624	14.1609	12.9826	13.7487	-1.95462	0.000291189	DOWN
C1_11720W_A	28.4559	69.8238	56.1006	14.5014	7.64752	26.6671	4.86486	5.50049	5.3273	4.51267	4.30824	4.82878	-1.67153	0.0273905	DOWN
C1_11730W_A	871.366	3172	3059.42	513.893	769.851	955.806	9.9334	11.2493	11.2104	9.44653	9.81695	10.0229	-1.66574	0.0019004	DOWN
C1_11910W_A	31.5322	26.5995	49.3298	5.43802	6.37294	19.6495	4.60899	4.50458	4.90674	3.87262	3.93384	4.33887	-1.80575	0.0342079	DOWN
C1_12010C_A	1207.45	4848.6	5482.38	501.204	602.88	714.398	10.3196	11.7664	11.9011	9.50478	9.66936	9.82312	-2.66601	2.91e-07	DOWN
C1_12220W_A	79.9842	157.104	160.564	22.6584	38.2376	68.7731	6.28064	6.87303	6.89139	5.41527	5.74122	6.16004	-1.6311	0.00629068	DOWN
C1_12470W_A	364.543	898.566	930.496	161.328	249.819	167.02	8.51508	9.42412	9.46027	7.7769	8.16297	7.81275	-1.92426	4.32e-05	DOWN
C1_12490W_A	1835.79	4695.65	4979.41	1200.9	841.228	1581.78	10.8956	11.8622	11.9249	10.4865	10.161	10.7501	-1.66744	0.000514284	DOWN
C1_12560C_A	4.61447	4.98741	0.967252	11.7824	47.1597	11.2283	3.14095	3.16122	2.96326	3.43495	4.2153	3.41387	2.70404	0.0165602	UP
C1_12600C_A	6872.49	6505.25	5802.54	2017.51	1473.42	1242.13	12.4375	12.3791	12.2583	11.196	10.9029	10.7491	-2.01819	2.52e-09	DOWN
C1_12640W_A	57.6809	49.0429	94.7907	14.5014	24.2172	22.4565	5.56196	5.44001	5.95981	4.72602	4.99109	4.95434	-1.73084	0.00610219	DOWN
C1_12910W_A	9.99802	0.831236	0	15.4077	26.7663	61.7555	3.64612	3.19897	3.16551	3.83847	4.13662	4.72684	3.21298	0.00559126	UP
C1_13060C_A	1462.02	1044.03	827.967	4523.53	8929.76	5346.06	10.7942	10.4854	10.2819	11.9196	12.6489	12.0955	2.49502	4.68e-10	UP
C1_13070C_A	167.659	107.229	82.2164	463.138	202.659	400.007	7.48609	7.10061	6.8914	8.46401	7.65906	8.31286	1.57642	0.00155035	UP
C1_13250W_A	1826.56	1100.56	1240.98	3361.6	6655.89	4109.54	10.9835	10.5084	10.6185	11.5921	12.3114	11.7996	1.76076	1.9e-05	UP
C1_13450W_A	38142.5	51313.8	54297.6	11480.6	10548.5	22341.4	15.062	15.3736	15.4337	13.8824	13.8052	14.5188	-1.69598	4.55e-05	DOWN
C1_13590W_A	9.99802	5.81865	13.5415	14.5014	31.8647	53.3343	3.93843	3.77633	4.06285	4.09166	4.50795	4.85536	1.75731	0.0440765	UP
C1_13600W_A	3.07632	3.32494	6.77076	13.5951	17.8442	36.4919	3.17501	3.1909	3.34762	3.58852	3.70649	4.10721	2.37294	0.0187421	UP
C1_13740W_A	302.248	801.311	903.413	222.959	184.815	300.356	8.35571	9.31797	9.44169	8.07952	7.92055	8.35146	-1.50334	0.00297486	DOWN
C1_13860C_A	12006.1	32421.5	26569.4	9463.97	3960.14	10509.7	13.5843	14.6185	14.405	13.3494	12.5437	13.4522	-1.56869	0.0026478	DOWN
C1_14060W_A	9513.5	14668.8	13234.9	3318.1	1252.92	3835.86	13.008	13.4685	13.3578	11.9547	11.0943	12.0934	-2.15402	3.27e-06	DOWN
C2_00460W_A	32.3013	16.6247	21.2795	89.7273	239.622	178.249	5.52371	5.14126	5.28147	6.31435	7.23009	6.9372	2.84642	1.73e-07	UP
C2_00480C_A	3810.02	4275.04	2609.64	10228	14968.8	8772.08	12.13	12.2404	11.7781	13.1192	13.5228	12.9595	1.66724	1.51e-05	UP
C2_00670C_A	19.227	52.3678	61.9041	2.71901	3.82376	2.80707	4.18359	4.84819	4.97457	3.55338	3.64307	3.60714	-3.8422	4.53e-05	DOWN
C2_00680C_A	29715.7	61802.4	35558.1	7218.07	3466.88	4054.81	14.5691	15.3671	14.7614	13.1484	12.4992	12.6318	-3.10773	2.08e-13	DOWN
C2_00690W_A	546.046	1596.8	1152	163.141	198.836	168.424	8.99661	10.1165	9.76536	7.88381	8.05613	7.91819	-2.63544	2.85e-09	DOWN
C2_00750W_A	2130.35	3197.76	3514.99	873.709	890.937	599.309	10.9146	11.3382	11.4386	10.0389	10.0579	9.69843	-1.90269	2.81e-07	DOWN
C2_00760C_A	9864.2	11387.9	11035.4	39558	124843	61777.9	13.7814	13.9107	13.8822	15.1275	16.3667	15.5972	2.80841	1.7e-10	UP
C2_00860C_A	7159.35	10826.8	11145.6	3269.16	1502.74	1980.39	12.6244	13.0617	13.0928	11.8357	11.1195	11.3653	-2.10871	2.37e-07	DOWN
C2_01010W_A	68488	26853.9	25285.9	147563	117124	126091	16.0732	15.1778	15.1237	16.8695	16.6248	16.7025	1.69578	0.000274253	UP
C2_01090C_A	146.125	235.24	472.986	53.4739	65.004	87.019	7.15743	7.60421	8.3054	6.33492	6.48892	6.71637	-2.05952	0.000123982	DOWN
C2_01300C_A	3179.37	4554.34	5983.42	1383.98	1525.68	1567.75	11.5489	11.9204	12.2093	10.7362	10.828	10.8538	-1.6153	1.21e-05	DOWN
C2_01410C_A	1659.67	3836.98	4026.67	799.389	597.781	1702.49	10.7082	11.5729	11.6243	10.0109	9.75367	10.7336	-1.61984	0.00222809	DOWN
C2_01450C_A	323.782	78.1361	90.9216	604.527	852.699	1358.62	8.40285	7.20049	7.31655	9.01897	9.37334	9.86994	2.51189	1.64e-05	UP
C2_01600C_A	3618.52	6162.78	4957.16	2657.38	758.379	1440.02	11.6939	12.2525	12.0213	11.381	10.2183	10.7889	-1.60121	0.00155407	DOWN
C2_01910W_A	66.9099	47.3804	54.1661	21.7521	14.0205	11.2283	5.53033	5.26854	5.36428	4.77797	4.5834	4.50674	-1.81896	0.00520618	DOWN
C2_01930C_B	868.29	2337.43	2503.25	466.763	531.503	433.692	9.79326	10.8112	10.8844	9.2061	9.32631	9.14245	-1.99503	1.26e-05	DOWN
C2_02060C_A	793.689	69.8238	170.236	4042.26	695.925	17420.7	9.76371	7.84991	8.43316	11.4622	9.63817	13.1314	4.42175	0.0087978	UP
C2_02070W_A	3.07632	0.831236	0.967252	11.7824	5.09835	58.9484	2.82834	2.69182	2.71381	3.23798	2.95572	4.23879	3.91847	0.00298688	UP
C2_02180W_A	11514.6	12452.7	13533.8	5283.94	2965.96	3069.53	13.2767	13.359	13.4471	12.4859	11.9395	11.971	-1.72783	3.27e-06	DOWN
C2_02220C_A	103.057	132.166	154.76	42.5978	29.3155	11.2283	6.39503	6.61685	6.76038	5.69218	5.46037	5.02711	-2.20386	0.000120497	DOWN
C2_02530W_A	3.07632	3.32494	3.86901	15.4077	19.1188	14.0353	2.91538	2.92928	2.95806	3.36021	3.45007	3.31193	2.24651	0.0388245	UP
C2_02590W_A	105079	83562.5	94173.5	47655.2	21225.7	26154.8	16.409	16.1677	16.2931	15.5946	14.8244	15.0161	-1.57328	0.000132226	DOWN
C2_02820C_A	676.789	351.613	265.027	915.4	1724.52	1344.58	9.4399	8.82729	8.58226	9.73889	10.3927	10.1313	1.62198	0.000667564	UP
C2_02860W_A	9008.99	4102.98	4341.99	14165.1	41690.5	13426.2	13.2142	12.4702	12.5213	13.6713	14.827	13.6162	1.98887	0.000254709	UP
C2_03560C_A	549.891	635.064	447.837	1545.3	1881.29	1420.38	9.36544	9.50025	9.17901	10.3815	10.5859	10.2941	1.5694	5.82e-06	UP
C2_03610W_A	437.606	344.963	332.735	1386.7	825.933	1258.97	8.97144	8.7535	8.72191	10.1191	9.58678	10.0171	1.63808	1.26e-05	UP
C2_03670W_A	134.589	88.9422	135.415	388.818	395.122	341.059	7.32937	6.98962	7.33651	8.31901	8.33309	8.18704	1.64899	2.03e-05	UP
C2_03710W_A	23.0724	4.98741	5.80351	54.3802	65.004	46.3166	4.66488	4.0662	4.11669	5.23955	5.36882	5.10986	2.27402	0.00324324	UP
C2_04330C_A	379.156	642.545	732.209	153.171	200.11	175.442	8.48891	9.01634	9.15052	7.66138	7.89576	7.78255	-1.7309	2.42e-05	DOWN
C2_04740C_B	39.223	45.718	73.5111	8.15703	19.1188	12.6318	5.04507	5.15136	5.50771	4.27242	4.62312	4.44887	-2.00522	0.00462807	DOWN
C2_04750W_A	1691.2	2275.92	2690.89	327.188	467.774	324.216	10.4729	10.7864	10.9659	8.89495	9.21248	8.89176	-2.57302	3.89e-13	DOWN
C2_04780W_A	748.314	952.596	837.64	1557.09	3874.75	2157.23	9.86035	10.0866	9.96556	10.567	11.5164	10.8984	1.57971	0.000261726	UP
C2_04810W_A	253.796	202.821	207.959	652.562	788.97	503.868	8.19469	7.99503	8.01813	9.10676	9.30005	8.84631	1.54937	3.17e-05	UP
C2_04970W_A	353.007	980.858	1396.71	62.5372	52.2581	60.3519	8.29514	9.36529	9.75307	6.77058	6.66555	6.76949	-3.96094	1.15e-15	DOWN
C2_05180W_A	27712.2	11027.2	13082.1	48833.4	47543.4	54532.9	14.775	13.8953	14.0511	15.3573	15.3291	15.4737	1.54204	0.000444503	UP
C2_05390C_A	8.45987	37.4056	39.6573	5.43802	5.09835	5.61413	3.62358	4.36823	4.40303	3.50434	3.50778	3.53407	-2.40056	0.0164813	DOWN
C2_05400W_B	105.364	198.665	218.599	53.4739	34.4139	23.8601	6.58499	7.16869	7.2594	6.03338	5.7425	5.5415	-2.20787	3.24e-05	DOWN
C2_05460W_A	24392.9	55923	55023.1	13707.4	7666.64	21162.5	14.5677	15.4326	15.4152	14.0032	13.4721	14.4255	-1.66982	0.000858871	DOWN
C2_05590C_A	622.954	1026.58	875.363	267.369	280.409	341.059	9.18329	9.69163	9.52665	8.38414	8.42896	8.60663	-1.50725	6.31e-05	DOWN
C2_05760C_A	2061.13	1543.6	1547.6	4117.49	6673.74	3984.63	11.165	10.8903	10.8929	11.8574	12.365	11.8234	1.5198	5.65e-05	UP
C2_05950C_A	2494.12	663.326	537.792	2541.37	5322.68	3984.63	11.1847	9.92591	9.74784	11.2038	11.981	11.6714	1.68059	0.00595662	UP
C2_05990C_A	512.976	88.9422	114.136	1315.09	2380.93	2204.95	9.10656	7.64467	7.82459	10.0573	10.6942	10.61	3.04124	5.47e-07	UP
C2_06250C_A	285.328	477.96	560.039	195.769	61.1802	203.512	8.09052	8.59858	8.75944	7.73965	6.81905	7.77637	-1.52128	0.00544446	DOWN
C2_06340W_A	3.84539	1.66247	9.67252	52.5675	68.8277	54.7378	3.83255	3.72072	4.1114	5.09478	5.29886	5.11128	3.56985	2.08e-06	UP
C2_06570C_A	5856.53	13123.5	13028.9	1602.4	1395.67	1162.13	12.345	13.2077	13.1997	11.079	10.9561	10.7968	-2.94343	9.83e-14	DOWN
C2_06590C_A	86.9059	527.003	447.837	18.1267	17.8442	16.8424	6.45148	8.25451	8.07733	5.32282	5.35691	5.3438	-4.32706	3.6e-12	DOWN
C2_06620W_A	63.8335	34.9119	51.2643	24.4711	12.7459	14.0353	5.45015	5.0194	5.28193	4.80486	4.50998	4.55245	-1.52924	0.0272699	DOWN
C2_06660W_A	20.7651	37.4056	79.3146	11.7824	11.4713	9.82473	4.49489	4.85542	5.42019	4.23073	4.23526	4.18673	-2.04514	0.011046	DOWN
C2_06670C_A	548.353	2548.57	2936.58	299.997	509.835	552.992	9.32027	10.8803	11.0336	8.78062	9.254	9.32986	-2.14718	0.000214562	DOWN
C2_06720W_A	779.077	2447.99	2756.67	404.226	387.475	700.363	9.69348	10.8661	10.9935	9.08368	9.04882	9.5917	-2.00441	0.00011471	DOWN
C2_06770W_B	30.7632	39.0681	67.7076	9.06337	6.37294	14.0353	4.7242	4.88093	5.28514	4.13493	4.05719	4.31762	-2.23049	0.00347706	DOWN
C2_06870C_A	5651.19	15278.9	15154.9	5085.46	2253.47	4224.63	12.5236	13.5531	13.5443	12.4196	11.6591	12.2396	-1.64169	0.00113137	DOWN
C2_07020C_A	333.78	199.497	173.138	470.389	1419.89	720.012	8.51074	8.04634	7.92741	8.83962	9.97638	9.26392	1.88406	0.00020349	UP
C2_07030C_A	461.447	410.63	376.261	1009.66	1693.93	957.21	9.05988	8.95261	8.87414	9.82374	10.3591	9.76913	1.55168	6.05e-05	UP
C2_07180W_A	64.6026	109.723	152.826	28.0964	12.7459	49.1237	5.93627	6.3809	6.6793	5.35231	4.98848	5.72995	-1.86819	0.00377248	DOWN
C2_07240C_A	78.446	60.6802	71.5766	207.551	214.131	210.53	6.5739	6.37733	6.50523	7.42641	7.45311	7.43608	1.58466	7.87e-05	UP
C2_07250C_A	117.669	49.0429	59.9696	225.678	679.355	423.867	7.11129	6.42759	6.57664	7.70586	8.82128	8.32741	2.54765	1.53e-06	UP
C2_07280W_A	27.6868	77.3049	49.3298	14.5014	22.9426	12.6318	4.86112	5.59429	5.24404	4.52684	4.75867	4.4925	-1.62498	0.0254851	DOWN
C2_07390C_A	2467.2	4684.84	4636.04	1003.31	966.137	1546.69	11.2026	11.8696	11.8583	10.3329	10.2994	10.7406	-1.74563	2.18e-05	DOWN
C2_07700C_A	27.6868	197.834	180.876	21.7521	28.0409	23.8601	5.29866	6.93379	6.84346	5.16036	5.32632	5.2384	-2.46543	0.000628434	DOWN
C2_07710W_A	13.8434	162.091	304.684	5.43802	24.2172	15.4389	4.70656	6.64486	7.28872	4.36473	5.05504	4.81608	-3.43025	0.00011913	DOWN
C2_07720C_A	3684.66	14813.4	14390.8	1465.55	1765.3	1650.55	11.8888	13.3533	13.3214	11.0183	11.1864	11.1257	-2.75229	2.64e-08	DOWN
C2_07730W_A	2388.76	7352.28	8489.57	807.546	690.826	1514.41	11.2142	12.3941	12.5516	10.1913	10.0582	10.7683	-2.59759	4.48e-07	DOWN
C2_08310W_A	652.948	656.676	642.255	2825.96	3558.65	1764.24	9.69997	9.70539	9.68563	11.1542	11.3999	10.6638	2.06185	2.81e-08	UP
C2_08340C_A	346.855	64.8364	72.5439	2512.37	2602.71	1828.8	8.71073	7.39549	7.47413	10.7379	10.776	10.3897	3.8398	2.5e-11	UP
C2_08350C_A	9.22895	7.48112	1.9345	58.0056	76.4752	56.1413	4.17212	4.10429	3.85401	5.25793	5.47276	5.21846	3.32499	2.07e-06	UP
C2_08510W_A	156.892	62.3427	85.1181	172.204	470.323	277.9	7.3332	6.57403	6.81541	7.41775	8.39405	7.86683	1.59323	0.0041596	UP
C2_08610W_A	913.666	1114.69	1522.45	290.028	319.921	520.711	9.69316	9.89619	10.2211	8.60477	8.69373	9.1409	-1.65265	5.68e-05	DOWN
C2_08620W_A	3611.59	3596.76	3813.87	1088.51	1237.62	1435.81	11.6042	11.5999	11.6611	10.4204	10.5402	10.6807	-1.55132	1.03e-06	DOWN
C2_08690C_A	96.9039	198.665	277.601	27.1901	40.7868	64.5625	6.56733	7.22285	7.54889	5.64106	5.9108	6.24002	-2.12362	0.000184512	DOWN
C2_08820C_A	182.272	54.0303	55.1333	713.287	456.302	516.5	7.63047	6.64697	6.66819	8.98391	8.51771	8.64384	2.5295	2.18e-06	UP
C2_08830W_A	3134	1131.31	844.411	11264	5928.11	5566.41	11.6447	10.6872	10.4377	12.9873	12.2974	12.2314	2.15496	7.39e-05	UP
C2_08870C_A	17794.2	7868.48	6614.07	54148.2	14716.4	24532.4	14.0883	13.2953	13.1362	15.2645	13.8977	14.4179	1.53289	0.00833543	UP
C2_08890W_A	566.811	789.674	898.577	170.391	117.262	216.144	8.94184	9.28162	9.41616	7.81251	7.51336	8.02409	-2.16291	5.38e-08	DOWN
C2_09050C_A	1249.75	1566.88	2163.74	455.887	279.135	581.063	10.1185	10.3522	10.6929	9.13799	8.71103	9.36443	-1.92014	4.17e-06	DOWN
C2_09220W_A	54965.3	92009.5	88521.9	21627.9	9166.83	19274.7	15.5675	16.115	16.0733	14.633	13.8571	14.5237	-2.23367	1.51e-07	DOWN
C2_09350W_A	367.62	246.877	208.926	533.832	2030.42	1041.42	8.71427	8.35442	8.21224	9.07038	10.4548	9.74338	2.12937	4.08e-05	UP
C2_09360W_A	207.651	152.116	177.007	380.661	718.867	494.044	7.90195	7.63032	7.76211	8.47053	9.10919	8.72656	1.56852	0.000132708	UP
C2_10130W_A	143.818	428.086	523.283	46.2232	84.1228	129.125	7.25414	8.30707	8.5136	6.35721	6.80701	7.16215	-2.08409	0.000375247	DOWN
C2_10200W_A	150.739	214.459	244.715	104.229	24.2172	81.4049	7.09348	7.42249	7.54847	6.76787	5.77577	6.56824	-1.5321	0.00910414	DOWN
C2_10810W_A	709.091	558.59	487.495	1860.71	1989.63	1302.48	9.63429	9.41098	9.28733	10.5997	10.6693	10.232	1.55358	2.33e-05	UP
C3_00250C_A	1460.48	1415.59	1109.44	3139.55	4946.67	3212.69	10.7102	10.6805	10.4526	11.4707	11.9469	11.4942	1.50312	3.81e-05	UP
C3_00600W_A	11.5362	14.131	20.3123	57.0992	58.631	26.6671	4.35925	4.4463	4.62298	5.28652	5.29796	4.77378	1.64439	0.0196055	UP
C3_00640W_A	1601.22	2775.5	2233.38	900.899	629.646	635.8	10.5397	11.1112	10.8823	9.97194	9.63819	9.64748	-1.60844	2.49e-05	DOWN
C3_00760W_A	4565.25	5920.89	7330.8	1914.18	1275.86	2503.9	12.0217	12.2923	12.5185	11.1622	10.7906	11.4198	-1.64582	3.67e-05	DOWN
C3_00800W_A	1638.14	952.596	1075.58	2383.67	5351.99	3301.11	10.7845	10.2727	10.3846	11.1572	12.0025	11.491	1.58961	0.000282595	UP
C3_00840C_A	174.581	177.884	177.974	379.755	873.092	487.026	7.76356	7.78052	7.78223	8.48299	9.32665	8.72701	1.71285	7.87e-05	UP
C3_01010W_A	56.1428	36.5744	50.2971	14.5014	2.54917	2.80707	5.09219	4.77956	5.00304	4.25343	3.82425	3.84886	-2.76616	0.00107623	DOWN
C3_01020W_A	22524.8	42984.9	39930.1	5653.73	2839.78	4828.15	14.223	14.9192	14.8383	12.8515	12.2501	12.7082	-2.98446	9.54e-14	DOWN
C3_01040C_A	20.7651	5.81865	3.86901	16.3141	112.164	53.3343	4.5206	3.98469	3.90561	4.39122	5.78927	5.15344	2.5564	0.00508368	UP
C3_01180C_B	1438.18	3914.29	3866.1	1192.74	795.342	673.696	10.535	11.5677	11.5544	10.3523	9.97129	9.82162	-1.79134	0.000178991	DOWN
C3_01320C_A	3059.4	4773.79	5321.82	1241.68	758.379	1317.92	11.4378	11.9037	12.0198	10.5487	10.1033	10.6055	-1.98707	3.79e-07	DOWN
C3_01330W_A	860.599	796.324	786.376	265.557	166.971	301.76	9.46477	9.38474	9.3715	8.32247	7.92739	8.44064	-1.73443	4.17e-06	DOWN
C3_01370C_A	146.125	243.552	271.798	45.3168	70.1023	103.861	7.11105	7.58909	7.69475	6.17827	6.50145	6.81497	-1.60165	0.00163652	DOWN
C3_01540W_A	4.61447	133.829	154.76	1.81267	8.92211	4.2106	3.8278	6.07078	6.20991	3.67771	4.104	3.9012	-4.32588	3.44e-05	DOWN
C3_01980C_A	147.663	118.867	115.103	363.441	499.638	346.673	7.44502	7.26108	7.23654	8.28405	8.60116	8.23559	1.66308	1.53e-05	UP
C3_02150C_A	2284.16	1797.13	3411.5	585.494	391.298	1445.64	10.9292	10.6815	11.3535	9.59996	9.25303	10.4611	-1.62981	0.00267071	DOWN
C3_02300W_A	103.826	38.2368	46.4281	56.1929	409.143	138.95	6.65994	5.87911	6.01914	6.15781	7.97868	6.91699	1.67639	0.0240383	UP
C3_02330C_A	435.299	538.641	661.6	118.73	113.438	152.985	8.54569	8.76064	8.97166	7.35297	7.32305	7.57142	-2.08815	2.59e-08	DOWN
C3_02570W_A	2663.32	3945.04	2870.8	971.593	512.384	572.641	11.1327	11.5503	11.2114	10.1221	9.54186	9.63936	-2.20306	1.45e-08	DOWN
C3_02610C_A	18877	46984.8	43823.3	12050.7	6372.94	11109	14.1925	15.1466	15.0715	13.7496	13.1594	13.6716	-1.89295	3.64e-05	DOWN
C3_02620C_A	124.591	117.204	212.795	39.8788	31.8647	63.159	6.73117	6.67637	7.22623	5.83189	5.70505	6.16841	-1.75773	0.000814608	DOWN
C3_02630C_A	1110.55	967.558	1266.13	3402.39	4014.95	4078.67	10.4205	10.2937	10.5437	11.528	11.7012	11.7177	1.78141	2.17e-08	UP
C3_02660W_A	612.187	750.606	1153.93	61.6309	280.409	482.815	9.09934	9.30627	9.75468	7.15467	8.3492	8.86278	-1.61245	0.013219	DOWN
C3_02750W_A	393.768	454.686	527.152	86.102	154.225	182.459	8.41521	8.55852	8.70757	7.06546	7.54415	7.6913	-1.70809	6.32e-05	DOWN
C3_03360W_A	805.995	880.279	1254.53	394.256	149.127	318.602	9.46152	9.55149	9.91997	8.75988	7.92106	8.56482	-1.76837	0.000110506	DOWN
C3_03460C_A	507.592	287.608	265.027	1074.92	3357.26	2331.27	9.24837	8.74295	8.67579	9.9775	11.1812	10.7847	2.67241	2.36e-08	UP
C3_03490W_A	2540.27	1212.77	1170.37	5333.79	5959.97	3618.31	11.3523	10.6488	10.6169	12.1127	12.2302	11.7088	1.5986	0.000310385	UP
C3_03570C_A	16.1507	103.073	93.8234	11.7824	1.27459	39.2989	4.59536	5.92773	5.84042	4.45676	4.05703	5.13922	-2.03925	0.0423231	DOWN
C3_03650W_A	999.033	557.759	605.499	2964.63	2994.01	2120.74	10.12	9.58159	9.65535	11.2216	11.2317	10.8706	1.90145	6.92e-07	UP
C3_03990C_A	862.906	265.164	253.42	1873.4	2397.5	1233.71	9.75376	8.67164	8.63579	10.5477	10.8101	10.1126	1.99371	0.000257605	UP
C3_04000C_A	8542.93	1435.54	1883.24	21192.9	21381.2	21865.6	13.0519	11.4374	11.6556	14.0014	14.0109	14.0351	2.44155	5.44e-05	UP
C3_04070C_A	10504.8	7634.07	6339.37	37652.9	90931.6	52535.6	13.7154	13.4257	13.2633	14.9836	15.9375	15.3377	2.88733	2.35e-12	UP
C3_04080W_A	2806.37	1708.19	1654	8301.14	7356.92	5336.23	11.5902	11.1212	11.092	12.6995	12.5711	12.2352	1.76693	4.17e-06	UP
C3_04450C_A	7.69079	4.98741	0.967252	37.1598	219.229	46.3166	4.06126	3.92681	3.70785	4.97728	6.59344	5.13846	4.43863	2.91e-07	UP
C3_04570C_A	44.6066	15.7935	20.3123	81.5703	196.286	105.265	5.67685	5.05207	5.1882	6.15204	6.94362	6.36523	2.2381	0.000254709	UP
C3_05050W_A	2967.11	394.006	491.364	5617.48	6392.06	6336.95	11.4489	9.62483	9.79737	12.1163	12.255	12.2455	2.25154	0.0457432	UP
C3_05080W_A	40.7612	103.904	88.0199	25.3774	20.3934	35.0883	5.44157	6.17459	6.03064	5.14383	5.0409	5.34819	-1.52832	0.01603	DOWN
C3_05130C_A	33.8395	37.4056	28.0503	89.7273	127.459	106.669	5.5223	5.58965	5.41347	6.25222	6.55175	6.39365	1.70075	0.000567989	UP
C3_05170W_A	784.46	404.812	336.604	1865.24	961.039	1549.5	9.64409	9.02179	8.85948	10.5278	9.84478	10.3323	1.51951	0.00129906	UP
C3_05400C_A	43.0684	9.14359	24.1813	9.06337	2.54917	4.2106	4.38127	3.57244	4.00918	3.57084	3.31881	3.39742	-2.23039	0.0360833	DOWN
C3_05420W_A	542.97	630.077	541.661	205.738	124.91	214.741	8.84994	9.00086	8.84685	7.92435	7.50729	7.96547	-1.6518	2e-05	DOWN
C3_05600W_A	646.026	263.502	209.894	1321.44	2169.35	1678.63	9.42348	8.60781	8.42181	10.1409	10.6636	10.3903	2.20601	6.12e-06	UP
C3_05620W_A	37.6849	15.7935	11.607	37.1598	103.242	64.5625	5.24188	4.74282	4.62212	5.23247	6.01537	5.62865	1.64074	0.0236405	UP
C3_05660C_A	726.779	2744.74	3243.19	0	3.82376	144.564	9.15259	10.6227	10.8139	5.65762	5.90162	7.57704	-5.50181	0.0314416	DOWN
C3_05730C_A	353.007	688.263	816.36	159.515	73.9261	78.5979	8.31116	8.99177	9.17137	7.56654	6.95378	7.00274	-2.5653	9.42e-08	DOWN
C3_05750C_A	509.899	60.6802	62.8714	1345.91	2148.95	1375.46	8.99682	7.23868	7.26954	9.9942	10.5009	10.016	2.9421	0.0159614	UP
C3_05770C_A	59.2191	113.048	250.518	30.8154	52.2581	53.3343	6.05136	6.58839	7.3338	5.59901	5.96386	5.98037	-1.63672	0.0112732	DOWN
C3_05890W_A	1666.59	3033.18	2486.8	960.717	591.408	391.586	10.5681	11.1951	10.9839	10.0196	9.5654	9.2052	-1.88484	2.47e-05	DOWN
C3_05960W_A	439.913	626.752	659.666	203.926	95.594	249.829	8.6324	8.98867	9.04065	7.90731	7.29022	8.09279	-1.65174	0.000365853	DOWN
C3_05970C_A	5394.32	7015.63	5444.66	2269.47	1704.12	1880.73	12.2075	12.4839	12.2171	11.3398	11.0702	11.1621	-1.60846	1.27e-06	DOWN
C3_05990C_A	293.788	579.371	506.84	135.951	77.7498	168.424	8.10113	8.77969	8.64166	7.39929	6.96316	7.58867	-1.85271	6.87e-05	DOWN
C3_06000W_A	5455.84	7468.65	8129.75	2026.57	1933.55	1673.01	12.2468	12.5764	12.6666	11.2653	11.2217	11.0882	-1.90188	8.58e-09	DOWN
C3_06180C_A	10019.6	23050.2	19616.8	8607.48	3432.46	5732.03	13.2795	14.148	13.9756	13.1275	12.2609	12.7323	-1.5677	0.00121449	DOWN
C3_06330W_A	10019.6	23050.2	19616.8	8607.48	3432.46	5732.03	13.2795	14.148	13.9756	13.1275	12.2609	12.7323	-1.5677	0.00121449	DOWN
C3_06490W_A	3976.14	14915.7	13176.9	3241.06	1576.66	2534.78	12.0418	13.4204	13.2855	11.8426	11.1794	11.6094	-2.12468	4.76e-05	DOWN
C3_06660C_A	1187.46	3034.84	2577.73	183.986	122.36	241.408	9.96934	10.9797	10.7992	8.2159	7.9122	8.44826	-3.6347	1.48e-16	DOWN
C3_06670C_A	174.581	322.519	349.178	29.9091	21.668	82.8084	7.22711	7.83017	7.90965	5.82534	5.68002	6.56633	-2.66771	2.66e-06	DOWN
C3_06880W_A	20.7651	47.3804	82.2164	7.25069	14.0205	4.2106	4.46568	5.00319	5.43713	4.02265	4.28002	3.93656	-2.55642	0.00244074	DOWN
C3_06920W_A	526.819	1297.56	1171.34	316.312	166.971	220.355	8.99449	9.91985	9.81086	8.50785	7.95457	8.18864	-2.08738	6.81e-06	DOWN
C3_07300W_A	645.257	295.089	354.014	1211.77	1442.83	1070.9	9.38679	8.66579	8.82711	10.018	10.1987	9.89059	1.52457	0.00033662	UP
C3_07470W_A	3793.1	3349.88	3514.03	666.157	447.38	871.594	11.5294	11.3968	11.4476	9.80134	9.45805	10.0485	-2.42487	1.17e-11	DOWN
C3_07590W_A	118.438	38.2368	47.3953	223.865	355.61	383.165	7.00749	6.14214	6.29238	7.59243	8.04616	8.12076	2.23245	2.47e-05	UP
C3_07620C_A	258.41	276.801	254.387	618.122	1068.1	795.803	8.31787	8.38003	8.30529	9.14565	9.70454	9.39974	1.65154	9.05e-06	UP
C3_07890W_A	367.62	359.094	322.095	748.634	1975.61	1324.94	8.82535	8.80439	8.70772	9.50299	10.5074	10.0838	1.9481	5.86e-06	UP
C3_07910W_A	3.84539	5.81865	5.80351	9.9697	16.5696	44.9131	3.24776	3.34158	3.34583	3.5078	3.71576	4.2981	2.19763	0.0320883	UP
C4_00200C_A	849.063	2228.54	1891.94	609.965	347.962	725.627	9.76956	10.758	10.5845	9.45207	8.94763	9.6178	-1.56152	0.00145559	DOWN
C4_00450C_A	21.5342	61.5114	111.234	1.81267	5.09835	14.0353	4.53868	5.28423	5.7936	3.77768	3.99126	4.32999	-3.27098	0.000256149	DOWN
C4_00520W_A	146.125	97.2546	63.8386	470.389	966.137	425.271	7.48009	7.13979	6.8263	8.59177	9.34436	8.48756	2.5963	6.2e-08	UP
C4_00720W_A	990.573	1715.67	1786.51	380.661	424.438	283.514	9.82394	10.3934	10.436	8.90443	9.00505	8.64949	-2.0442	1.41e-07	DOWN
C4_00980C_A	19.996	5.81865	3.86901	50.7549	89.2211	98.2473	4.71488	4.21278	4.13978	5.33915	5.79356	5.87453	2.97779	3.49e-05	UP
C4_01070W_A	169.966	134.66	77.3801	366.16	421.888	743.873	7.61725	7.41508	6.97573	8.33892	8.47813	9.06006	1.99999	2.14e-05	UP
C4_01140C_A	199.191	147.129	184.745	323.562	1404.6	640.011	7.93355	7.67236	7.86908	8.38102	9.88572	9.05455	2.15598	5.44e-05	UP
C4_01160W_A	408.381	493.754	513.611	493.047	2429.36	1124.23	8.96245	9.13865	9.17607	9.13751	10.7615	9.94757	1.5148	0.00707862	UP
C4_01340W_A	2.30724	21.6121	15.476	0.906337	1.27459	1.40353	2.42038	3.08729	2.9177	2.35222	2.3862	2.39683	-3.48298	0.0330539	DOWN
C4_01390W_B	166.121	19.9497	60.9369	48.9422	7.64752	7.01767	6.47454	4.80266	5.57408	5.4023	4.42898	4.41843	-1.93051	0.0461475	DOWN
C4_01850C_A	249.951	1266.8	1073.65	190.331	170.795	204.916	8.17235	9.80309	9.62535	7.92953	7.84067	7.99877	-2.19405	8.59e-05	DOWN
C4_01860C_A	819.069	1968.37	1793.28	603.62	456.302	423.867	9.69562	10.5929	10.4943	9.4011	9.1424	9.07643	-1.62516	0.000231788	DOWN
C4_01940W_A	1631.99	294.257	312.422	326.281	174.618	225.969	10.0621	8.30469	8.36135	8.4024	7.83881	8.06509	-1.62209	0.0167802	DOWN
C4_02030W_A	1498.17	2064.79	2702.5	469.482	340.315	774.75	10.3897	10.7229	11.0087	9.26927	8.99182	9.73503	-1.98412	4.79e-06	DOWN
C4_02190C_A	8.45987	4.98741	3.86901	25.3774	44.6106	60.3519	3.90518	3.75813	3.71751	4.42265	4.78601	5.00835	2.88751	0.000260041	UP
C4_02200C_A	56.1428	65.6676	57.0678	119.636	169.52	220.355	6.19511	6.31408	6.21139	6.80813	7.11869	7.36301	1.50594	0.0011972	UP
C4_02210W_A	30.7632	18.2872	29.0175	75.2259	142.754	171.231	5.43677	5.14088	5.40766	6.09778	6.65446	6.8225	2.31305	2.01e-05	UP
C4_02220C_A	134.589	57.3553	83.1836	274.62	381.102	235.794	7.18236	6.49914	6.78279	7.84375	8.16553	7.69444	1.69428	0.000375247	UP
C4_02360W_A	21575.7	39041.5	44886.3	11834	6434.12	10647.2	14.322	14.9423	15.092	13.7252	13.1597	13.624	-1.86734	9.73e-06	DOWN
C4_02400C_A	259.18	405.643	602.598	106.948	141.479	147.371	7.96826	8.40401	8.80398	7.18953	7.42483	7.46061	-1.68101	0.000207194	DOWN
C4_02460W_A	16.1507	17.4559	95.7579	6.34436	2.54917	18.2459	4.15405	4.19488	5.41284	3.79006	3.64423	4.21947	-2.27104	0.0288702	DOWN
C4_02520C_A	1866.55	3652.45	4260.74	873.709	853.973	756.504	10.8076	11.5045	11.6692	10.0712	10.051	9.94061	-1.9767	8.08e-07	DOWN
C4_02580W_A	101.518	88.9422	62.8714	291.84	288.057	204.916	6.89275	6.78479	6.51994	7.85695	7.84141	7.51502	1.62997	0.000122789	UP
C4_02610C_A	19.996	29.9245	19.345	152.265	36.963	22.4565	4.81689	5.05846	4.80652	6.36794	5.19909	4.89923	1.62259	0.0480918	UP
C4_02680C_A	101.518	88.111	61.9041	1.81267	1.27459	1.40353	5.80065	5.67034	5.36038	3.80796	3.84526	3.87321	-5.77739	3.42e-09	DOWN
C4_02900C_A	4236.85	6674.82	6092.72	2503.3	1031.14	2035.12	11.9257	12.4011	12.3043	11.3978	10.5774	11.1981	-1.60994	0.000224279	DOWN
C4_03100W_A	27.6868	26.5995	17.4105	47.1295	128.733	71.5802	5.16626	5.14371	4.92037	5.5237	6.34169	5.83784	1.7778	0.00449098	UP
C4_03160C_A	36.1467	17.4559	20.3123	67.0689	82.8482	81.4049	5.3417	4.92408	5.0066	5.79167	5.95647	5.93996	1.63776	0.00483241	UP
C4_03340C_A	33.8395	24.9371	26.1158	41.6915	206.483	102.458	5.4387	5.24808	5.28157	5.58529	6.9516	6.29784	2.04006	0.0020556	UP
C4_03470C_A	64796.4	200844	213453	13464.5	20932.5	41924.9	15.9472	17.1456	17.2126	14.4866	14.8662	15.5145	-2.65016	1.01e-06	DOWN
C4_03500C_A	59.9881	338.313	466.215	5.43802	6.37294	70.1767	6.05996	7.71459	8.05453	4.77458	4.89512	6.19489	-3.40541	0.0352186	DOWN
C4_03570W_A	25995.6	74612.5	82654.6	9261.85	6936.3	24159	14.6684	15.7749	15.8866	13.6858	13.4339	14.595	-2.18306	0.000141544	DOWN
C4_04080C_A	331.473	2754.71	701.257	418.728	235.799	341.059	8.61783	10.7941	9.3409	8.83672	8.31762	8.64688	-1.92704	0.00470287	DOWN
C4_04320W_A	2478.74	2086.4	2153.1	1258.9	117.262	380.357	10.9038	10.7206	10.7537	10.1973	8.16643	9.06598	-1.93367	0.00455044	DOWN
C4_04380C_A	1199.76	1583.5	1789.42	183.986	73.9261	178.249	9.85901	10.1561	10.2884	8.04642	7.37177	8.02757	-3.38783	5.88e-16	DOWN
C4_04450C_A	2191.11	1577.69	1468.29	3013.57	6975.82	5378.34	11.23	10.9168	10.8502	11.5448	12.4171	12.1407	1.5528	0.000260343	UP
C4_04790W_A	89.2131	304.232	457.51	31.7218	94.3195	94.0367	6.70496	7.84024	8.25572	5.95972	6.75639	6.75509	-1.9574	0.00314709	DOWN
C4_04840C_A	253.796	106.398	79.3146	394.256	744.359	433.692	8.01121	7.24898	7.02532	8.4367	9.08428	8.52968	1.83608	0.000631704	UP
C4_04860W_A	508.361	1251.01	1125.88	270.088	70.1023	304.567	8.91036	9.83927	9.72656	8.30787	7.24739	8.42022	-2.16117	0.000168471	DOWN
C4_04980W_A	495.287	585.19	560.039	157.703	160.598	255.443	8.75707	8.92485	8.87988	7.69353	7.71343	8.12179	-1.51894	9.08e-05	DOWN
C4_05040W_A	31.5322	19.1184	35.7883	8.15703	3.82376	8.4212	4.36932	4.08759	4.44356	3.74851	3.59683	3.77322	-2.0734	0.0188891	DOWN
C4_05130C_A	2691.01	1539.45	1453.78	2613.88	6743.84	7807.85	11.4613	10.927	10.8745	11.4327	12.4057	12.5625	1.5942	0.00144439	UP
C4_05250W_A	809.84	1217.76	1269.03	323.562	142.754	182.459	9.44121	9.86616	9.9095	8.54465	7.84698	8.04665	-2.34067	3.78e-08	DOWN
C4_05560C_A	949.812	2338.27	3007.19	299.091	279.135	648.432	9.85885	10.7931	11.0651	8.78505	8.73088	9.48683	-2.3608	5.29e-06	DOWN
C4_05700W_B	170.735	27.4308	45.4608	488.515	1129.28	1684.24	7.67851	6.3521	6.6564	8.69439	9.57986	10.0205	3.75685	3.46e-09	UP
C4_05870C_A	39.9921	21.6121	39.6573	145.92	817.01	437.902	6.04341	5.66312	6.04942	7.12061	8.89136	8.21624	3.78957	7.7e-11	UP
C4_06070C_A	167.659	107.229	137.35	261.931	615.626	383.165	7.57307	7.19565	7.40178	7.98269	8.82835	8.34923	1.61089	0.000514199	UP
C4_06200W_A	43.0684	10.8061	18.3778	47.1295	126.184	64.5625	5.42078	4.66109	4.90428	5.48563	6.28819	5.71889	1.70955	0.0182527	UP
C4_06340W_A	348.393	1022.42	1124.91	190.331	147.852	352.287	8.52678	9.60832	9.70886	7.97948	7.77415	8.53825	-1.85529	0.000681963	DOWN
C4_06380W_A	178.426	54.0303	77.3801	453.168	141.479	457.552	7.47218	6.48989	6.76095	8.3827	7.26429	8.38885	1.76239	0.00449727	UP
C4_06490C_A	47.6829	42.393	89.9544	7.25069	17.8442	30.8777	5.31895	5.23397	5.81595	4.36778	4.72785	5.0247	-1.71186	0.0215323	DOWN
C4_06560W_A	60.7572	44.0555	46.4281	138.67	234.524	195.091	6.24282	6.01047	6.05147	6.934	7.42338	7.24545	1.90519	2.41e-05	UP
C4_06620C_A	334.549	96.4233	82.2164	1105.73	527.679	390.182	8.34611	7.25088	7.13452	9.57254	8.79645	8.49498	1.97857	0.00169448	UP
C4_06890W_A	249.951	128.01	130.579	781.262	1465.78	1023.18	8.24624	7.6775	7.69652	9.35371	10.0172	9.63326	2.68291	2.98e-10	UP
C4_06970C_A	51537.5	45940.7	44830.2	11899.3	5725.45	9054.19	15.2925	15.169	15.1428	13.7987	13.1371	13.5438	-2.41516	3.61e-11	DOWN
C4_06980W_A	160771	120803	124250	38257.4	19638.8	28949.3	16.9235	16.6175	16.6473	15.4541	14.8426	15.1918	-2.22431	1.51e-09	DOWN
C4_07140W_A	2960.95	1399.8	1231.31	9414.12	11956.9	5365.71	11.6637	10.9659	10.854	12.8518	13.1103	12.2599	2.25722	1.5e-06	UP
C5_00070W_A	1623.53	3377.31	3696.84	898.18	605.429	1418.97	10.6629	11.4168	11.5128	10.0917	9.7363	10.5298	-1.57366	0.00109476	DOWN
C5_00590W_A	47675.2	37489.6	30751.8	156294	201399	98522.4	15.7563	15.5288	15.3465	16.9629	17.2352	16.4793	1.97662	4.2e-07	UP
C5_00660C_A	3877.7	5889.3	8002.07	1478.24	1881.29	1897.58	11.8384	12.2716	12.598	10.9023	11.1272	11.1355	-1.75719	5.86e-06	DOWN
C5_00710W_B	48.452	9.97483	20.3123	161.328	451.204	230.179	5.98434	5.09043	5.42978	7.02946	8.06905	7.37131	3.41184	2.2e-08	UP
C5_01070C_A	2890.97	5090.49	4913.64	1050.44	1139.48	885.629	11.3634	11.9576	11.9197	10.3737	10.4497	10.2198	-2.06768	1.22e-08	DOWN
C5_01380W_A	875.981	57.3553	343.374	15.4077	7.64752	7.01767	8.77982	5.98915	7.74032	5.07779	4.85374	4.85386	-5.39486	1.24e-05	DOWN
C5_01670W_A	0.769079	3.32494	1.9345	37.1598	77.7498	67.3696	3.4897	3.65918	3.59872	4.7321	5.30927	5.18182	4.92676	2.17e-08	UP
C5_01680C_A	74.6006	165.416	255.354	47.1295	48.4343	80.0014	6.37039	7.06324	7.47687	6.02595	6.05519	6.43031	-1.50016	0.0112728	DOWN
C5_01700W_A	348.393	223.602	239.878	758.604	1442.83	872.998	8.64658	8.25012	8.31234	9.40228	10.0699	9.54426	1.91995	3.17e-06	UP
C5_01910W_A	4523.72	1147.94	1349.32	7653.11	8280.99	5430.27	12.0657	10.7671	10.9086	12.6129	12.6967	12.2531	1.60534	0.00424073	UP
C5_02370C_A	1243.6	2380.66	2334.95	557.397	189.914	409.832	10.1196	10.8019	10.7808	9.32984	8.40727	9.04962	-2.36289	5.73e-07	DOWN
C5_02460C_A	1714.28	7371.4	8570.82	575.524	433.36	809.839	10.7628	12.3035	12.4711	9.74373	9.50844	10.0483	-3.27944	1.05e-09	DOWN
C5_02470W_B	1372.04	2388.97	2629.96	616.309	554.445	839.313	10.3574	10.929	11.0305	9.58621	9.49154	9.87596	-1.66916	3.26e-05	DOWN
C5_02520W_A	320.706	704.888	753.489	165.86	177.168	224.565	8.33987	9.12282	9.19131	7.74271	7.80323	8.01204	-1.64934	0.00026058	DOWN
C5_02630C_A	1246.68	893.578	494.266	261.931	87.9465	99.6508	9.76056	9.40479	8.79493	8.18179	7.27667	7.37276	-2.54482	1.64e-06	DOWN
C5_02740W_A	176.888	194.509	186.68	317.218	908.781	537.553	7.78428	7.86832	7.83322	8.31834	9.3766	8.83419	1.65885	0.000387651	UP
C5_02860C_A	4066.89	6910.89	8257.43	2653.75	827.207	2763.56	11.9183	12.4694	12.6593	11.4927	10.4384	11.5325	-1.62295	0.0020556	DOWN
C5_03050C_A	10.7671	17.4559	12.5743	46.2232	70.1023	61.7555	4.41239	4.62793	4.48591	5.22386	5.53327	5.43077	2.12247	0.000691696	UP
C5_03170C_A	1317.43	2536.1	2392.98	680.659	421.888	590.887	10.2754	10.9556	10.8937	9.63057	9.19847	9.50053	-1.88231	3.41e-06	DOWN
C5_03310C_A	44.6066	92.2672	109.299	17.2204	11.4713	21.053	5.39934	5.9776	6.12235	4.81812	4.66776	4.93968	-2.30672	0.000273436	DOWN
C5_03340W_A	6.15263	0	1.9345	15.4077	25.4917	11.2283	3.00911	2.71398	2.82441	3.3282	3.56916	3.19283	2.66447	0.0372006	UP
C5_03430W_A	941.352	1373.2	1643.36	203.019	123.635	311.584	9.63381	10.0298	10.2217	8.17603	7.78739	8.55595	-2.63397	1.22e-09	DOWN
C5_03480C_A	672.944	697.407	640.321	2448.02	2419.17	2241.44	9.70769	9.74081	9.66279	10.9867	10.9739	10.8939	1.82188	1.82e-09	UP
C5_03750W_A	779.077	551.94	621.943	325.375	77.7498	244.215	9.26431	8.91184	9.03219	8.39528	7.21214	8.1314	-1.59051	0.00309274	DOWN
C5_03770C_A	22.3033	19.9497	7.73801	38.0661	91.7703	80.0014	4.86132	4.80182	4.41921	5.19753	5.87134	5.75297	2.05261	0.0027088	UP
[truncated: 161 more rows]
