# Supplementary material for: Mss2 shapes the virulence of Candida albicans through reactive oxygen species (ROS) and calcium signaling, independent of direct transcriptional control
Source: Virulence. 2025 Nov 20;16(1):2590329. doi: 10.1080/21505594.2025.2590329 (PMC12645863; doi:10.1080/21505594.2025.2590329)
Supplement: Table S3.xlsx [file KVIR_A_2590329_SM4205.xlsx]

## Sheet: Sheet1
geneid	Solid_WT_1	Solid_WT_2	Solid_WT_3	Solid_mss2_1	Solid_mss2_2	Solid_mss2_3	log2FoldChange	padj	DEG
HMX1	11.4953	11.4016	11.3139	10.465	9.62865	10.0767	-1.87956	5.82e-06	DOWN
IHD2	10.4352	11.1915	11.2524	9.5704	9.28904	9.73727	-2.13942	3.44e-07	DOWN
orf19.13441	8.03281	7.88703	8.31745	7.17963	6.5368	7.16355	-1.73667	0.0002267	DOWN
HSP31	9.43541	8.89693	9.83429	6.65963	6.73793	8.36735	-2.79281	0.025843	DOWN
PMM1	8.62556	8.94319	9.4512	7.62385	8.12808	8.0953	-1.64192	0.000403346	DOWN
SNO1	8.91893	9.55415	9.18979	8.24163	7.71687	8.14997	-1.79308	2.88e-05	DOWN
EXG2	10.8221	12.2191	12.0366	9.92173	9.89567	9.90584	-2.79602	3.11e-09	DOWN
orf19.10479	12.0626	11.5663	11.8588	10.9285	10.4438	10.8724	-1.55851	5.32e-05	DOWN
orf19.4459	8.88136	9.31266	10.0244	7.7719	7.69386	8.04453	-2.49105	1.16e-07	DOWN
IFD1	10.4121	11.7142	11.6377	9.87664	9.22455	9.36446	-2.70038	1.13e-07	DOWN
CSH1	14.0485	15.4058	15.3438	13.3231	12.934	13.3728	-2.65483	6.03e-08	DOWN
IFD6	8.98499	10.5116	10.6609	9.27714	8.99753	8.70937	-1.80583	0.0022803	DOWN
orf19.8656	7.99973	8.46335	9.00594	7.48229	7.22412	7.81337	-1.58487	0.00197504	DOWN
orf19.8664	6.1664	5.78719	6.47616	4.41933	4.40717	5.28473	-2.89675	0.00019649	DOWN
orf19.8665	4.90283	5.33521	6.09727	4.14384	4.49414	4.80242	-2.3783	0.00424554	DOWN
orf19.6852.1	10.8124	10.4096	10.8452	9.92288	9.27588	9.24398	-1.71549	6.69e-05	DOWN
REC8	6.04225	6.20962	6.41311	5.25481	5.533	5.52729	-1.5496	0.00425253	DOWN
orf19.8371	6.13376	6.23585	6.32532	5.58752	5.22441	5.42158	-1.59287	0.00302868	DOWN
UGA4	8.21307	7.35499	7.92573	6.29019	6.21436	7.23783	-1.91801	0.00172781	DOWN
PRN3	10.9825	13.7613	13.0329	10.5654	10.4329	10.5398	-3.62593	0.000992045	DOWN
PRN4	11.5699	12.3059	12.2166	11.57	9.82081	10.8054	-1.60486	0.0111567	DOWN
orf19.9993	9.34691	9.7236	10.204	8.80949	8.38411	8.98212	-1.56464	0.000735084	DOWN
UME6	8.93769	10.3075	10.6099	7.45205	7.52101	8.15063	-3.55384	2.34e-10	DOWN
C1_06340W_B	5.42797	5.45254	5.95861	4.44191	4.21704	5.25115	-1.9871	0.0230488	DOWN
CYK3	7.92425	8.87448	8.65357	7.10431	6.39976	7.35455	-2.375	1.63e-05	DOWN
orf19.13620	9.12288	10.821	10.6297	8.52013	8.20483	8.82485	-2.71217	1.59e-06	DOWN
orf19.13580	3.09611	3.80229	3.93015	2.97219	2.85408	3.00156	-3.59684	0.00642712	DOWN
PCL2	8.1735	8.38753	8.57072	7.13884	6.58951	7.68864	-1.80256	0.000747182	DOWN
orf19.12211	11.194	11.7096	11.7338	10.7802	10.0423	10.4739	-1.58764	0.000234414	DOWN
ZWF1	11.3809	12.587	12.8024	10.6876	10.0742	10.7674	-2.66742	2.91e-07	DOWN
orf19.12228	9.1391	9.21674	9.43719	8.22009	7.71051	8.38001	-1.70214	4.76e-05	DOWN
TVP18	8.32166	8.59684	9.05535	7.49501	7.48831	7.66068	-1.76723	2.89e-05	DOWN
SAC1	8.60387	8.306	8.65656	7.48938	7.35518	7.74927	-1.53101	0.000124383	DOWN
GCA1	9.28866	11.9365	12.1712	9.13606	9.5133	9.5887	-3.16478	0.00996879	DOWN
orf19.9853	4.87682	5.60907	5.7063	4.15221	4.41291	4.54066	-2.62584	0.000425232	DOWN
CHO1	12.0678	12.5493	12.516	11.3622	10.5262	11.0832	-1.95202	6.18e-06	DOWN
orf19.8293	11.4633	12.0175	11.9134	10.937	10.3208	10.5659	-1.71173	2.67e-05	DOWN
DPP1	5.96064	6.34255	6.51696	4.96976	4.76976	5.51667	-2.32011	0.000325026	DOWN
GAD1	14.3995	15.4106	15.2624	14.1609	12.9826	13.7487	-1.95462	0.000291189	DOWN
IPF29564.1	4.86486	5.50049	5.3273	4.51267	4.30824	4.82878	-1.67153	0.0273905	DOWN
orf19.8737	9.9334	11.2493	11.2104	9.44653	9.81695	10.0229	-1.66574	0.0019004	DOWN
orf19.12741	4.60899	4.50458	4.90674	3.87262	3.93384	4.33887	-1.80575	0.0342079	DOWN
KIP4	10.3196	11.7664	11.9011	9.50478	9.66936	9.82312	-2.66601	2.91e-07	DOWN
CDC6	6.28064	6.87303	6.89139	5.41527	5.74122	6.16004	-1.6311	0.00629068	DOWN
orf19.7723	8.51508	9.42412	9.46027	7.7769	8.16297	7.81275	-1.92426	4.32e-05	DOWN
PEP1	10.8956	11.8622	11.9249	10.4865	10.161	10.7501	-1.66744	0.000514284	DOWN
CHR1	12.4375	12.3791	12.2583	11.196	10.9029	10.7491	-2.01819	2.52e-09	DOWN
orf19.13716	5.56196	5.44001	5.95981	4.72602	4.99109	4.95434	-1.73084	0.00610219	DOWN
HYR1	15.062	15.3736	15.4337	13.8824	13.8052	14.5188	-1.69598	4.55e-05	DOWN
KAR9	8.35571	9.31797	9.44169	8.07952	7.92055	8.35146	-1.50334	0.00297486	DOWN
GND1	13.5843	14.6185	14.405	13.3494	12.5437	13.4522	-1.56869	0.0026478	DOWN
IPF885.1	13.008	13.4685	13.3578	11.9547	11.0943	12.0934	-2.15402	3.27e-06	DOWN
orf19.2061	4.18359	4.84819	4.97457	3.55338	3.64307	3.60714	-3.8422	4.53e-05	DOWN
SOD5	14.5691	15.3671	14.7614	13.1484	12.4992	12.6318	-3.10773	2.08e-13	DOWN
orf19.9606	8.99661	10.1165	9.76536	7.88381	8.05613	7.91819	-2.63544	2.85e-09	DOWN
orf19.9597	10.9146	11.3382	11.4386	10.0389	10.0579	9.69843	-1.90269	2.81e-07	DOWN
orf19.9586	12.6244	13.0617	13.0928	11.8357	11.1195	11.3653	-2.10871	2.37e-07	DOWN
ERG28	7.15743	7.60421	8.3054	6.33492	6.48892	6.71637	-2.05952	0.000123982	DOWN
MNN24	11.5489	11.9204	12.2093	10.7362	10.828	10.8538	-1.6153	1.21e-05	DOWN
CLB2	10.7082	11.5729	11.6243	10.0109	9.75367	10.7336	-1.61984	0.00222809	DOWN
CDC55	11.6939	12.2525	12.0213	11.381	10.2183	10.7889	-1.60121	0.00155407	DOWN
orf19.9078	5.53033	5.26854	5.36428	4.77797	4.5834	4.50674	-1.81896	0.00520618	DOWN
C2_01930C_B	9.79326	10.8112	10.8844	9.2061	9.32631	9.14245	-1.99503	1.26e-05	DOWN
ZRT3	13.2767	13.359	13.4471	12.4859	11.9395	11.971	-1.72783	3.27e-06	DOWN
orf19.9113	6.39503	6.61685	6.76038	5.69218	5.46037	5.02711	-2.20386	0.000120497	DOWN
ZRT2	16.409	16.1677	16.2931	15.5946	14.8244	15.0161	-1.57328	0.000132226	DOWN
orf19.4521	8.48891	9.01634	9.15052	7.66138	7.89576	7.78255	-1.7309	2.42e-05	DOWN
C2_04740C_B	5.04507	5.15136	5.50771	4.27242	4.62312	4.44887	-2.00522	0.00462807	DOWN
orf19.7822	10.4729	10.7864	10.9659	8.89495	9.21248	8.89176	-2.57302	3.89e-13	DOWN
ABP2	8.29514	9.36529	9.75307	6.77058	6.66555	6.76949	-3.96094	1.15e-15	DOWN
orf19.11055	3.62358	4.36823	4.40303	3.50434	3.50778	3.53407	-2.40056	0.0164813	DOWN
C2_05400W_B	6.58499	7.16869	7.2594	6.03338	5.7425	5.5415	-2.20787	3.24e-05	DOWN
CDC19	14.5677	15.4326	15.4152	14.0032	13.4721	14.4255	-1.66982	0.000858871	DOWN
orf19.14161	9.18329	9.69163	9.52665	8.38414	8.42896	8.60663	-1.50725	6.31e-05	DOWN
CDC46	8.09052	8.59858	8.75944	7.73965	6.81905	7.77637	-1.52128	0.00544446	DOWN
orf19.7704	12.345	13.2077	13.1997	11.079	10.9561	10.7968	-2.94343	9.83e-14	DOWN
GIT1	6.45148	8.25451	8.07733	5.32282	5.35691	5.3438	-4.32706	3.6e-12	DOWN
orf19.7709	5.45015	5.0194	5.28193	4.80486	4.50998	4.55245	-1.52924	0.0272699	DOWN
Contig4-2678_0013	4.49489	4.85542	5.42019	4.23073	4.23526	4.18673	-2.04514	0.011046	DOWN
DBF2	9.32027	10.8803	11.0336	8.78062	9.254	9.32986	-2.14718	0.000214562	DOWN
GRE2	9.69348	10.8661	10.9935	9.08368	9.04882	9.5917	-2.00441	0.00011471	DOWN
C2_06770W_B	4.7242	4.88093	5.28514	4.13493	4.05719	4.31762	-2.23049	0.00347706	DOWN
PST1	12.5236	13.5531	13.5443	12.4196	11.6591	12.2396	-1.64169	0.00113137	DOWN
orf19.9814	5.93627	6.3809	6.6793	5.35231	4.98848	5.72995	-1.86819	0.00377248	DOWN
orf19.9825	4.86112	5.59429	5.24404	4.52684	4.75867	4.4925	-1.62498	0.0254851	DOWN
orf19.9449	11.2026	11.8696	11.8583	10.3329	10.2994	10.7406	-1.74563	2.18e-05	DOWN
orf19.9757	5.29866	6.93379	6.84346	5.16036	5.32632	5.2384	-2.46543	0.000628434	DOWN
orf19.9756	4.70656	6.64486	7.28872	4.36473	5.05504	4.81608	-3.43025	0.00011913	DOWN
orf19.9755	11.8888	13.3533	13.3214	11.0183	11.1864	11.1257	-2.75229	2.64e-08	DOWN
YVC1	11.2142	12.3941	12.5516	10.1913	10.0582	10.7683	-2.59759	4.48e-07	DOWN
ERG9	9.69316	9.89619	10.2211	8.60477	8.69373	9.1409	-1.65265	5.68e-05	DOWN
orf19.11098	11.6042	11.5999	11.6611	10.4204	10.5402	10.6807	-1.55132	1.03e-06	DOWN
orf19.11090	6.56733	7.22285	7.54889	5.64106	5.9108	6.24002	-2.12362	0.000184512	DOWN
IRF1	8.94184	9.28162	9.41616	7.81251	7.51336	8.02409	-2.16291	5.38e-08	DOWN
orf19.7829	10.1185	10.3522	10.6929	9.13799	8.71103	9.36443	-1.92014	4.17e-06	DOWN
DDR48	15.5675	16.115	16.0733	14.633	13.8571	14.5237	-2.23367	1.51e-07	DOWN
orf19.9337	7.25414	8.30707	8.5136	6.35721	6.80701	7.16215	-2.08409	0.000375247	DOWN
orf19.9330	7.09348	7.42249	7.54847	6.76787	5.77577	6.56824	-1.5321	0.00910414	DOWN
orf19.12848	10.5397	11.1112	10.8823	9.97194	9.63819	9.64748	-1.60844	2.49e-05	DOWN
ERG4	12.0217	12.2923	12.5185	11.1622	10.7906	11.4198	-1.64582	3.67e-05	DOWN
orf19.10041	5.09219	4.77956	5.00304	4.25343	3.82425	3.84886	-2.76616	0.00107623	DOWN
orf19.10042	14.223	14.9192	14.8383	12.8515	12.2501	12.7082	-2.98446	9.54e-14	DOWN
C3_01180C_B	10.535	11.5677	11.5544	10.3523	9.97129	9.82162	-1.79134	0.000178991	DOWN
SGA1	11.4378	11.9037	12.0198	10.5487	10.1033	10.6055	-1.98707	3.79e-07	DOWN
ZCF8	9.46477	9.38474	9.3715	8.32247	7.92739	8.44064	-1.73443	4.17e-06	DOWN
PGA44	7.11105	7.58909	7.69475	6.17827	6.50145	6.81497	-1.60165	0.00163652	DOWN
orf19.9259	3.8278	6.07078	6.20991	3.67771	4.104	3.9012	-4.32588	3.44e-05	DOWN
ERG6	10.9292	10.6815	11.3535	9.59996	9.25303	10.4611	-1.62981	0.00267071	DOWN
orf19.9179	8.54569	8.76064	8.97166	7.35297	7.32305	7.57142	-2.08815	2.59e-08	DOWN
orf19.7877	11.1327	11.5503	11.2114	10.1221	9.54186	9.63936	-2.20306	1.45e-08	DOWN
GLX3	14.1925	15.1466	15.0715	13.7496	13.1594	13.6716	-1.89295	3.64e-05	DOWN
orf19.7884	6.73117	6.67637	7.22623	5.83189	5.70505	6.16841	-1.75773	0.000814608	DOWN
orf19.258	9.09934	9.30627	9.75468	7.15467	8.3492	8.86278	-1.61245	0.013219	DOWN
orf19.7897	8.41521	8.55852	8.70757	7.06546	7.54415	7.6913	-1.70809	6.32e-05	DOWN
FCY2	9.46152	9.55149	9.91997	8.75988	7.92106	8.56482	-1.76837	0.000110506	DOWN
orf19.7988	4.59536	5.92773	5.84042	4.45676	4.05703	5.13922	-2.03925	0.0423231	DOWN
orf19.13399	5.44157	6.17459	6.03064	5.14383	5.0409	5.34819	-1.52832	0.01603	DOWN
IPF3008.1	4.38127	3.57244	4.00918	3.57084	3.31881	3.39742	-2.23039	0.0360833	DOWN
RTK1	8.84994	9.00086	8.84685	7.92435	7.50729	7.96547	-1.6518	2e-05	DOWN
IPF4504.1	9.15259	10.6227	10.8139	5.65762	5.90162	7.57704	-5.50181	0.0314416	DOWN
LAC1	8.31116	8.99177	9.17137	7.56654	6.95378	7.00274	-2.5653	9.42e-08	DOWN
SAM5	6.05136	6.58839	7.3338	5.59901	5.96386	5.98037	-1.63672	0.0112732	DOWN
TRM12	10.5681	11.1951	10.9839	10.0196	9.5654	9.2052	-1.88484	2.47e-05	DOWN
ASE1	8.6324	8.98867	9.04065	7.90731	7.29022	8.09279	-1.65174	0.000365853	DOWN
HAL3	12.2075	12.4839	12.2171	11.3398	11.0702	11.1621	-1.60846	1.27e-06	DOWN
IPF1286.1	8.10113	8.77969	8.64166	7.39929	6.96316	7.58867	-1.85271	6.87e-05	DOWN
AHR1	12.2468	12.5764	12.6666	11.2653	11.2217	11.0882	-1.90188	8.58e-09	DOWN
TSA1	13.2795	14.148	13.9756	13.1275	12.2609	12.7323	-1.5677	0.00121449	DOWN
TSA1B	13.2795	14.148	13.9756	13.1275	12.2609	12.7323	-1.5677	0.00121449	DOWN
IPF2471.1	12.0418	13.4204	13.2855	11.8426	11.1794	11.6094	-2.12468	4.76e-05	DOWN
IPF2902.1	9.96934	10.9797	10.7992	8.2159	7.9122	8.44826	-3.6347	1.48e-16	DOWN
IPF2903.1	7.22711	7.83017	7.90965	5.82534	5.68002	6.56633	-2.66771	2.66e-06	DOWN
IML3	4.46568	5.00319	5.43713	4.02265	4.28002	3.93656	-2.55642	0.00244074	DOWN
orf19.14101	8.99449	9.91985	9.81086	8.50785	7.95457	8.18864	-2.08738	6.81e-06	DOWN
EVP1	11.5294	11.3968	11.4476	9.80134	9.45805	10.0485	-2.42487	1.17e-11	DOWN
MET15	9.76956	10.758	10.5845	9.45207	8.94763	9.6178	-1.56152	0.00145559	DOWN
PGA1	4.53868	5.28423	5.7936	3.77768	3.99126	4.32999	-3.27098	0.000256149	DOWN
CSP2	9.82394	10.3934	10.436	8.90443	9.00505	8.64949	-2.0442	1.41e-07	DOWN
orf19.12123	2.42038	3.08729	2.9177	2.35222	2.3862	2.39683	-3.48298	0.0330539	DOWN
HAP3	6.47454	4.80266	5.57408	5.4023	4.42898	4.41843	-1.93051	0.0461475	DOWN
PDC12	8.17235	9.80309	9.62535	7.92953	7.84067	7.99877	-2.19405	8.59e-05	DOWN
orf19.12077	9.69562	10.5929	10.4943	9.4011	9.1424	9.07643	-1.62516	0.000231788	DOWN
PHO89	10.0621	8.30469	8.36135	8.4024	7.83881	8.06509	-1.62209	0.0167802	DOWN
RFX2	10.3897	10.7229	11.0087	9.26927	8.99182	9.73503	-1.98412	4.79e-06	DOWN
AMS1	14.322	14.9423	15.092	13.7252	13.1597	13.624	-1.86734	9.73e-06	DOWN
orf19.10279	7.96826	8.40401	8.80398	7.18953	7.42483	7.46061	-1.68101	0.000207194	DOWN
orf19.10270	4.15405	4.19488	5.41284	3.79006	3.64423	4.21947	-2.27104	0.0288702	DOWN
orf19.10263	10.8076	11.5045	11.6692	10.0712	10.051	9.94061	-1.9767	8.08e-07	DOWN
orf19.10245	5.80065	5.67034	5.36038	3.80796	3.84526	3.87321	-5.77739	3.42e-09	DOWN
CRH11	11.9257	12.4011	12.3043	11.3978	10.5774	11.1981	-1.60994	0.000224279	DOWN
ECE1	15.9472	17.1456	17.2126	14.4866	14.8662	15.5145	-2.65016	1.01e-06	DOWN
orf19.10886	6.05996	7.71459	8.05453	4.77458	4.89512	6.19489	-3.40541	0.0352186	DOWN
HWP1	14.6684	15.7749	15.8866	13.6858	13.4339	14.595	-2.18306	0.000141544	DOWN
PGA31	8.61783	10.7941	9.3409	8.83672	8.31762	8.64688	-1.92704	0.00470287	DOWN
FRE1	10.9038	10.7206	10.7537	10.1973	8.16643	9.06598	-1.93367	0.00455044	DOWN
orf19.1409.2	9.85901	10.1561	10.2884	8.04642	7.37177	8.02757	-3.38783	5.88e-16	DOWN
FAV1	6.70496	7.84024	8.25572	5.95972	6.75639	6.75509	-1.9574	0.00314709	DOWN
orf19.11273	8.91036	9.83927	9.72656	8.30787	7.24739	8.42022	-2.16117	0.000168471	DOWN
orf19.11263	8.75707	8.92485	8.87988	7.69353	7.71343	8.12179	-1.51894	9.08e-05	DOWN
HUB1	4.36932	4.08759	4.44356	3.74851	3.59683	3.77322	-2.0734	0.0188891	DOWN
orf19.14154	9.44121	9.86616	9.9095	8.54465	7.84698	8.04665	-2.34067	3.78e-08	DOWN
ARO9	9.85885	10.7931	11.0651	8.78505	8.73088	9.48683	-2.3608	5.29e-06	DOWN
AGO1	8.52678	9.60832	9.70886	7.97948	7.77415	8.53825	-1.85529	0.000681963	DOWN
PRI2	5.31895	5.23397	5.81595	4.36778	4.72785	5.0247	-1.71186	0.0215323	DOWN
ZRT101	15.2925	15.169	15.1428	13.7987	13.1371	13.5438	-2.41516	3.61e-11	DOWN
PRA1	16.9235	16.6175	16.6473	15.4541	14.8426	15.1918	-2.22431	1.51e-09	DOWN
CDC11	10.6629	11.4168	11.5128	10.0917	9.7363	10.5298	-1.57366	0.00109476	DOWN
ERG11	11.8384	12.2716	12.598	10.9023	11.1272	11.1355	-1.75719	5.86e-06	DOWN
orf19.9520	11.3634	11.9576	11.9197	10.3737	10.4497	10.2198	-2.06768	1.22e-08	DOWN
CFL5	8.77982	5.98915	7.74032	5.07779	4.85374	4.85386	-5.39486	1.24e-05	DOWN
CCN1	6.37039	7.06324	7.47687	6.02595	6.05519	6.43031	-1.50016	0.0112728	DOWN
OPY1	10.1196	10.8019	10.7808	9.32984	8.40727	9.04962	-2.36289	5.73e-07	DOWN
ECM331	10.7628	12.3035	12.4711	9.74373	9.50844	10.0483	-3.27944	1.05e-09	DOWN
INT1	10.3574	10.929	11.0305	9.58621	9.49154	9.87596	-1.66916	3.26e-05	DOWN
orf19.11740	8.33987	9.12282	9.19131	7.74271	7.80323	8.01204	-1.64934	0.00026058	DOWN
MNN1	9.76056	9.40479	8.79493	8.18179	7.27667	7.37276	-2.54482	1.64e-06	DOWN
GRP2	11.9183	12.4694	12.6593	11.4927	10.4384	11.5325	-1.62295	0.0020556	DOWN
orf19.11827	10.2754	10.9556	10.8937	9.63057	9.19847	9.50053	-1.88231	3.41e-06	DOWN
PCL1	5.39934	5.9776	6.12235	4.81812	4.66776	4.93968	-2.30672	0.000273436	DOWN
orf19.10161	9.63381	10.0298	10.2217	8.17603	7.78739	8.55595	-2.63397	1.22e-09	DOWN
FAV2	9.26431	8.91184	9.03219	8.39528	7.21214	8.1314	-1.59051	0.00309274	DOWN
orf19.8710	5.44995	5.80858	6.13878	4.69278	4.79299	5.0731	-2.12453	0.000985607	DOWN
orf19.10730	7.98875	8.46397	9.1385	7.1069	7.53323	7.71501	-1.76384	0.000929632	DOWN
C5_03940C_B	9.92087	10.4704	10.5805	8.65954	9.32851	9.41087	-1.72423	0.000166196	DOWN
orf19.11455	5.87012	5.28142	6.13272	5.00579	5.21235	4.84165	-1.65843	0.0135968	DOWN
orf19.11465	11.4494	13.4417	13.3816	10.4977	9.5742	10.9613	-3.65881	0.00139397	DOWN
GNP1	15.2965	15.9389	15.7955	15.0316	14.3357	13.9089	-1.68986	0.000796627	DOWN
SUN41	13.657	14.2024	14.2974	12.8625	12.1408	12.9774	-1.9608	1.37e-05	DOWN
CIP1	11.8036	12.7424	12.8076	9.52072	9.66268	10.1536	-3.97293	5.59e-19	DOWN
orf19.10950	6.41509	6.46698	7.12731	5.72885	5.74297	5.89348	-1.6891	0.00190277	DOWN
OYE23	5.50777	7.01815	7.12264	5.184	5.89705	5.27183	-2.23516	0.00309274	DOWN
orf19.10897	7.21162	7.52621	7.53642	5.95526	5.54686	6.21392	-2.57426	1.54e-07	DOWN
CTF5	4.33402	4.18696	4.71368	3.71192	3.82468	4.12901	-1.843	0.0496963	DOWN
orf19.10964	5.79329	6.33112	6.46145	5.03998	4.68187	4.89697	-2.79136	3.7e-06	DOWN
orf19.12963	11.7307	12.3915	12.3108	11.5228	10.4091	10.854	-1.65706	0.00116978	DOWN
CDC37	9.57095	10.7487	10.5107	9.60232	8.66097	9.29719	-1.63769	0.0029465	DOWN
SAP5	13.1037	13.7638	13.7303	12.4736	11.8609	12.5221	-1.78891	3.67e-05	DOWN
orf19.13038	6.12382	6.79762	7.08996	5.35301	5.72624	5.85723	-1.95894	0.0010391	DOWN
SHE3	10.0389	10.9063	10.9277	9.53005	9.27016	9.66894	-1.73593	9.12e-05	DOWN
orf19.13057	10.8849	12.0671	12.1481	10.494	10.2672	10.5015	-2.02038	2.88e-05	DOWN
AYR2	10.2916	10.4536	10.7537	9.45393	9.08077	9.76353	-1.53157	0.000240419	DOWN
YMX6	9.98578	8.95936	8.9258	8.51777	8.08982	8.29647	-1.62127	0.00165164	DOWN
IHD1	14.6527	15.2345	15.1875	13.3301	13.0186	13.4606	-2.54885	4.22e-12	DOWN
PGA61	4.8667	5.68224	5.93997	4.76109	4.9803	4.70765	-1.67692	0.0245303	DOWN
IPF564.2	10.0122	10.5362	10.4975	9.10532	8.81576	9.6624	-1.63812	0.000360121	DOWN
IPF514.1	9.14299	9.91611	9.99104	8.50516	8.17064	8.96178	-1.69796	0.000590957	DOWN
IPF2223.1	12.06	13.1337	12.8223	11.599	11.6142	11.1908	-1.82531	5.88e-05	DOWN
IPF2212.2	9.79267	10.3983	10.3424	8.41738	8.01355	8.71784	-2.65036	4.54e-10	DOWN
IPF2199.2	3.40364	4.86857	4.75959	3.19744	3.33676	3.36143	-4.41741	0.000262483	DOWN
IPF2195.1	7.21692	6.78604	7.17069	5.67701	5.36542	5.54627	-2.78601	5.09e-09	DOWN
orf19.13936	7.39677	7.30047	7.61464	6.5238	6.15877	6.78519	-1.54418	0.00132068	DOWN
orf19.13932	8.67267	9.19661	9.46053	7.70159	8.1469	7.93048	-1.83428	2.67e-05	DOWN
IQG1	10.8692	12.2066	12.1604	10.2432	10.2815	10.7556	-2.06825	6.6e-05	DOWN
orf19.12605	8.59386	9.61969	9.73281	7.89675	8.52599	8.54535	-1.57048	0.00341631	DOWN
orf19.8920	10.002	10.0208	9.99894	8.87437	8.43662	8.86246	-1.87182	1.55e-07	DOWN
orf19.8914	7.75292	8.80386	8.88942	7.17713	6.83628	7.71998	-1.96703	0.000607361	DOWN
IPF2138.1	5.09225	5.41937	6.4769	4.50978	4.71789	4.77011	-2.47965	0.00126925	DOWN
CDA2	8.09183	8.7647	8.56527	7.22745	7.58503	7.6208	-1.5745	0.000364163	DOWN
RTT19	7.695	8.85037	8.87467	7.20473	7.14316	7.50712	-1.99531	0.000143774	DOWN
IPF428.1	8.47845	10.0717	10.0709	7.95009	7.92592	8.49263	-2.34639	5.56e-05	DOWN
CCE1	4.49782	4.80674	5.42167	3.78114	3.87512	4.4818	-2.35162	0.0138918	DOWN
orf19.10769	9.17936	9.7112	9.74069	7.96871	8.50029	8.49771	-1.8243	1.84e-05	DOWN
TEN1	5.97451	5.88036	6.6549	4.92063	5.40468	5.22434	-2.04038	0.00123558	DOWN
BIO2	8.75278	8.66026	8.69235	6.95902	6.79588	7.53723	-2.42324	2.84e-08	DOWN
FRK1	11.7403	12.3285	12.3518	11.1179	10.5356	11.214	-1.699	8.59e-05	DOWN
orf19.11220	4.03809	3.96063	4.20146	3.49719	3.63754	3.41351	-2.09856	0.0266261	DOWN
orf19.11214	4.93984	4.96033	5.85108	4.23655	4.67051	4.28425	-2.21744	0.00577311	DOWN
orf19.10340	4.39247	5.00287	5.77533	4.19208	3.80731	4.40364	-2.57895	0.00660756	DOWN
ALG5	8.56699	9.15099	9.31469	7.71142	7.14891	7.50091	-2.40418	5.58e-08	DOWN
IPF17923.2	8.01548	8.12541	8.02321	6.74655	6.9129	6.73232	-2.0225	5.64e-08	DOWN
orf19.9964	9.30094	10.1351	10.0867	8.68445	8.22806	8.81641	-1.9152	2.93e-05	DOWN
HGT18	10.0361	10.6965	10.8226	9.39552	9.00135	9.96311	-1.51494	0.00285185	DOWN
MLC1	9.4058	10.0386	10.0462	8.38016	8.47892	9.29578	-1.57055	0.00219917	DOWN
orf19.11833	7.21158	7.00228	6.85804	6.48107	5.87293	5.8935	-1.57653	0.00306649	DOWN
WOR3	11.2407	12.3889	12.3042	9.71482	9.33296	10.0077	-3.43787	2.12e-13	DOWN
SEC22	8.41964	9.00963	9.15939	7.28761	7.36505	7.80813	-2.13428	2.02e-06	DOWN
LAP3	13.7502	14.3727	14.3515	12.454	11.842	12.6511	-2.62769	1.22e-09	DOWN
HXK2	15.1336	16.5163	16.6349	15.3806	14.6281	14.7732	-1.83358	0.00123558	DOWN
CRG1	10.9603	11.8112	11.6701	10.2358	10.2707	10.2793	-1.8476	4.17e-06	DOWN
orf19.8626	7.63042	7.61357	8.22312	7.07485	6.61998	7.00041	-1.51419	0.00169486	DOWN
orf19.458.1	5.85801	5.85609	6.01457	5.15323	5.29497	5.07222	-1.53638	0.00573691	DOWN
PGI1	14.3647	15.3142	15.1177	14.0735	13.1023	13.9684	-1.72341	0.000818457	DOWN
orf19.8335	8.5923	9.19026	10.2416	6.38115	6.80691	6.96624	-4.3221	6.18e-15	DOWN
orf19.8334	11.073	11.5334	11.7835	9.84873	9.74557	9.78867	-2.48445	4.48e-12	DOWN
HHT2	10.6724	11.6412	11.8232	9.54748	9.8547	11.098	-1.56135	0.0184427	DOWN
orf19.1841	4.10616	3.98436	4.41414	3.55905	3.65829	3.58812	-2.10026	0.0213832	DOWN
ATX1	7.02101	9.01706	8.36894	6.67846	7.41722	6.92694	-2.0699	0.00232769	DOWN
orf19.7681	7.18734	8.73249	8.60772	6.9403	7.2962	7.24856	-1.84356	0.00217206	DOWN
orf19.13567	10.5897	11.5958	11.6708	9.63905	9.38477	9.78836	-2.56413	1.01e-08	DOWN
orf19.13538	9.64432	10.5938	10.6647	8.9395	8.78133	9.48603	-1.86149	0.00019649	DOWN
CR_07680C_B	7.12795	8.56414	8.82819	6.1625	6.75585	6.34033	-3.05139	4.32e-07	DOWN
YHB5	9.82804	10.3546	10.3331	8.95856	9.20903	8.51914	-1.86023	1.31e-05	DOWN
IPF19812.1	8.7823	9.99134	10.4731	7.66774	7.85246	8.35562	-2.87602	3.44e-07	DOWN
CBP1	13.8643	14.8272	14.654	13.4478	13.138	13.0771	-1.84392	2.01e-05	DOWN
THI13	8.7296	9.73898	9.81406	8.29975	7.96296	8.47548	-1.87125	0.000156152	DOWN
IPF7945.2	11.0893	12.2975	12.4453	10.309	10.1676	10.3575	-2.60407	3.96e-08	DOWN
YKE2	11.1406	12.5734	12.8309	11.2682	10.694	11.0307	-1.94865	0.00060818	DOWN
IPF8179.2	9.09399	9.07516	9.31555	8.00063	7.94301	8.22999	-1.66637	3.51e-06	DOWN
RTA4	9.1054	9.34739	9.97051	6.69331	6.38422	6.66835	-4.64384	1.82e-27	DOWN
PLB3	14.2282	14.6736	14.5783	12.9182	12.8179	12.6743	-2.45441	7.88e-14	DOWN
PGA11	6.09568	7.86023	7.60219	5.70355	5.58522	5.73097	-2.96088	4.48e-06	DOWN
PTP3	13.6665	14.4086	14.2393	12.9277	12.3504	12.7223	-2.08982	3.44e-07	DOWN
orf19.13532	6.04601	4.72966	5.18265	6.26909	6.92343	5.89859	1.78175	0.0295371	UP
TUF1	12.3405	12.4686	12.3493	13.5857	14.0113	13.6172	1.97019	2.52e-09	UP
orf19.6008.4	7.77693	7.562	7.58325	8.24104	9.32879	8.74499	1.84449	0.000104739	UP
orf19.10816	5.843	5.57799	5.73039	6.36842	7.07132	6.43671	1.7245	0.00143822	UP
ABC1	12.5182	11.9068	11.8737	13.7955	14.2794	13.5354	2.54815	2.44e-09	UP
CTN1	13.1844	11.8959	12.1104	14.2034	13.7768	13.9872	2.07099	0.000110506	UP
orf19.12025	7.85334	6.87132	6.9088	7.87729	9.01666	8.57589	1.93561	0.00131989	UP
HGT2	14.0593	13.682	13.6107	15.2263	15.6831	15.8293	2.60049	2.35e-12	UP
GAL12	11.6295	10.8656	11.0363	12.1969	12.7138	12.3408	1.74181	5.68e-05	UP
MNN43	5.01706	4.76317	4.9425	5.57152	5.94681	5.73653	1.82906	0.00174091	UP
orf19.3064.1	7.88976	7.30369	7.61267	8.56783	9.27964	8.88146	2.00489	6.51e-06	UP
FMA1	7.26586	7.09899	6.76181	7.81234	8.76505	7.80337	1.82408	0.000562793	UP
RHD1	8.14756	7.59604	7.58508	9.2619	11.0086	10.251	3.80289	2.8e-12	UP
orf19.10017	6.8196	6.22438	6.1127	7.20664	8.54674	8.32758	2.73883	2.52e-06	UP
orf19.9985	3.58236	3.46588	3.62142	4.23033	3.83544	4.34052	2.09985	0.0201187	UP
QCR1	9.87907	9.81495	9.90408	10.6443	11.1856	10.8123	1.51012	2.66e-05	UP
MDM34	13.873	14.0489	14.0204	15.0873	15.4274	14.7707	1.64153	7.56e-06	UP
orf19.13655	9.35481	8.09851	8.00355	10.0744	10.6037	10.3082	2.44157	2.94e-05	UP
orf19.13604	6.43485	5.12363	5.40025	6.2841	7.48414	7.7091	2.48882	0.00133895	UP
MEF2	8.89071	8.53364	8.54858	9.87765	10.5594	10.1685	2.30981	3.11e-09	UP
orf19.10315	4.09307	4.03959	3.88327	4.32546	5.02661	4.84313	2.13159	0.00768721	UP
MTO1	7.28063	6.75112	6.94224	8.12854	8.77197	8.21483	2.18069	1.35e-06	UP
orf19.5076.1	7.91074	6.72232	6.7869	8.94464	8.41974	8.00301	1.88213	0.00288206	UP
NTG1	9.47008	9.1032	9.067	10.371	10.7631	10.205	1.81894	2.91e-06	UP
ADH2	12.8169	12.2415	12.2551	13.9165	13.3326	14.6892	2.35	3.4e-06	UP
orf19.12243	13.2543	12.982	12.7733	14.4162	15.8953	15.094	3.26501	1.54e-11	UP
orf19.12253	4.16081	3.76681	3.92286	4.26499	4.74593	4.5571	1.70395	0.0456274	UP
orf19.12274	8.84448	9.01383	8.95846	9.61172	10.4339	9.81019	1.57083	0.000195784	UP
LIP1	6.06846	5.86682	5.94643	6.38017	7.35688	7.30603	1.9521	0.000340815	UP
ECM21	13.5687	12.5417	12.5221	14.1605	14.3627	14.0024	1.70076	0.000699013	UP
orf19.12353	11.7576	10.6885	10.7042	12.2797	12.6185	12.0784	1.68346	0.00127471	UP
ADA2	8.44936	8.5003	8.54363	8.93941	10.3006	9.29041	1.72028	0.00110642	UP
IPF26615.1	13.8568	12.7169	12.5987	15.3858	15.7454	15.1069	3.18962	3.09e-09	UP
PRM1	5.77018	5.86586	5.99042	6.48763	7.29184	6.7023	1.77214	0.000790696	UP
DLH1	3.14095	3.16122	2.96326	3.43495	4.2153	3.41387	2.70404	0.0165602	UP
orf19.4921.1	3.64612	3.19897	3.16551	3.83847	4.13662	4.72684	3.21298	0.00559126	UP
orf19.12398	10.7942	10.4854	10.2819	11.9196	12.6489	12.0955	2.49502	4.68e-10	UP
FAD3	7.48609	7.10061	6.8914	8.46401	7.65906	8.31286	1.57642	0.00155035	UP
orf19.12417	10.9835	10.5084	10.6185	11.5921	12.3114	11.7996	1.76076	1.9e-05	UP
orf19.12462	3.93843	3.77633	4.06285	4.09166	4.50795	4.85536	1.75731	0.0440765	UP
orf19.12463	3.17501	3.1909	3.34762	3.58852	3.70649	4.10721	2.37294	0.0187421	UP
SAP3	5.52371	5.14126	5.28147	6.31435	7.23009	6.9372	2.84642	1.73e-07	UP
PHHB	12.13	12.2404	11.7781	13.1192	13.5228	12.9595	1.66724	1.51e-05	UP
orf19.9596	13.7814	13.9107	13.8822	15.1275	16.3667	15.5972	2.80841	1.7e-10	UP
HGT8	16.0732	15.1778	15.1237	16.8695	16.6248	16.7025	1.69578	0.000274253	UP
orf19.9024	8.40285	7.20049	7.31655	9.01897	9.37334	9.86994	2.51189	1.64e-05	UP
FMO1	9.76371	7.84991	8.43316	11.4622	9.63817	13.1314	4.42175	0.0087978	UP
SPR3	2.82834	2.69182	2.71381	3.23798	2.95572	4.23879	3.91847	0.00298688	UP
orf19.9150	2.91538	2.92928	2.95806	3.36021	3.45007	3.31193	2.24651	0.0388245	UP
orf19.13246	9.4399	8.82729	8.58226	9.73889	10.3927	10.1313	1.62198	0.000667564	UP
SUR2	13.2142	12.4702	12.5213	13.6713	14.827	13.6162	1.98887	0.000254709	UP
orf19.8482	9.36544	9.50025	9.17901	10.3815	10.5859	10.2941	1.5694	5.82e-06	UP
FMO2	8.97144	8.7535	8.72191	10.1191	9.58678	10.0171	1.63808	1.26e-05	UP
SAP99	7.32937	6.98962	7.33651	8.31901	8.33309	8.18704	1.64899	2.03e-05	UP
MNN41	4.66488	4.0662	4.11669	5.23955	5.36882	5.10986	2.27402	0.00324324	UP
orf19.7818	9.86035	10.0866	9.96556	10.567	11.5164	10.8984	1.57971	0.000261726	UP
HIS3	8.19469	7.99503	8.01813	9.10676	9.30005	8.84631	1.54937	3.17e-05	UP
WH11	14.775	13.8953	14.0511	15.3573	15.3291	15.4737	1.54204	0.000444503	UP
orf19.14176	11.165	10.8903	10.8929	11.8574	12.365	11.8234	1.5198	5.65e-05	UP
TES15	11.1847	9.92591	9.74784	11.2038	11.981	11.6714	1.68059	0.00595662	UP
orf19.11603	9.10656	7.64467	7.82459	10.0573	10.6942	10.61	3.04124	5.47e-07	UP
EFH1	3.83255	3.72072	4.1114	5.09478	5.29886	5.11128	3.56985	2.08e-06	UP
orf19.9798	8.51074	8.04634	7.92741	8.83962	9.97638	9.26392	1.88406	0.00020349	UP
orf19.9799	9.05988	8.95261	8.87414	9.82374	10.3591	9.76913	1.55168	6.05e-05	UP
orf19.9821	6.5739	6.37733	6.50523	7.42641	7.45311	7.43608	1.58466	7.87e-05	UP
orf19.9822	7.11129	6.42759	6.57664	7.70586	8.82128	8.32741	2.54765	1.53e-06	UP
TIM22	9.69997	9.70539	9.68563	11.1542	11.3999	10.6638	2.06185	2.81e-08	UP
orf19.8929	8.71073	7.39549	7.47413	10.7379	10.776	10.3897	3.8398	2.5e-11	UP
orf19.12588	4.17212	4.10429	3.85401	5.25793	5.47276	5.21846	3.32499	2.07e-06	UP
orf19.11110	7.3332	6.57403	6.81541	7.41775	8.39405	7.86683	1.59323	0.0041596	UP
SPO11	7.63047	6.64697	6.66819	8.98391	8.51771	8.64384	2.5295	2.18e-06	UP
IPF14774.2	11.6447	10.6872	10.4377	12.9873	12.2974	12.2314	2.15496	7.39e-05	UP
PIR1	14.0883	13.2953	13.1362	15.2645	13.8977	14.4179	1.53289	0.00833543	UP
TAZ1	8.71427	8.35442	8.21224	9.07038	10.4548	9.74338	2.12937	4.08e-05	UP
PPR11	7.90195	7.63032	7.76211	8.47053	9.10919	8.72656	1.56852	0.000132708	UP
orf19.12824	9.63429	9.41098	9.28733	10.5997	10.6693	10.232	1.55358	2.33e-05	UP
TIM44	10.7102	10.6805	10.4526	11.4707	11.9469	11.4942	1.50312	3.81e-05	UP
IFF11	4.35925	4.4463	4.62298	5.28652	5.29796	4.77378	1.64439	0.0196055	UP
MIH1	10.7845	10.2727	10.3846	11.1572	12.0025	11.491	1.58961	0.000282595	UP
IPF9797.2	7.76356	7.78052	7.78223	8.48299	9.32665	8.72701	1.71285	7.87e-05	UP
PRM9	4.5206	3.98469	3.90561	4.39122	5.78927	5.15344	2.5564	0.00508368	UP
TOM6	7.44502	7.26108	7.23654	8.28405	8.60116	8.23559	1.66308	1.53e-05	UP
FGR23	6.65994	5.87911	6.01914	6.15781	7.97868	6.91699	1.67639	0.0240383	UP
orf19.7886	10.4205	10.2937	10.5437	11.528	11.7012	11.7177	1.78141	2.17e-08	UP
orf19.7977	9.24837	8.74295	8.67579	9.9775	11.1812	10.7847	2.67241	2.36e-08	UP
RSN1	11.3523	10.6488	10.6169	12.1127	12.2302	11.7088	1.5986	0.000310385	UP
HBR3	10.12	9.58159	9.65535	11.2216	11.2317	10.8706	1.90145	6.92e-07	UP
AAP1	9.75376	8.67164	8.63579	10.5477	10.8101	10.1126	1.99371	0.000257605	UP
CTN3	13.0519	11.4374	11.6556	14.0014	14.0109	14.0351	2.44155	5.44e-05	UP
CDR11	13.7154	13.4257	13.2633	14.9836	15.9375	15.3377	2.88733	2.35e-12	UP
QCR6	11.5902	11.1212	11.092	12.6995	12.5711	12.2352	1.76693	4.17e-06	UP
orf19.13317	4.06126	3.92681	3.70785	4.97728	6.59344	5.13846	4.43863	2.91e-07	UP
DUR35	5.67685	5.05207	5.1882	6.15204	6.94362	6.36523	2.2381	0.000254709	UP
TRY4	11.4489	9.62483	9.79737	12.1163	12.255	12.2455	2.25154	0.0457432	UP
THI4	5.5223	5.58965	5.41347	6.25222	6.55175	6.39365	1.70075	0.000567989	UP
WOR2	9.64409	9.02179	8.85948	10.5278	9.84478	10.3323	1.51951	0.00129906	UP
ATO6	9.42348	8.60781	8.42181	10.1409	10.6636	10.3903	2.20601	6.12e-06	UP
ATO5	5.24188	4.74282	4.62212	5.23247	6.01537	5.62865	1.64074	0.0236405	UP
IPF15543.2	8.99682	7.23868	7.26954	9.9942	10.5009	10.016	2.9421	0.0159614	UP
NOP13	9.38679	8.66579	8.82711	10.018	10.1987	9.89059	1.52457	0.00033662	UP
orf19.14023	7.00749	6.14214	6.29238	7.59243	8.04616	8.12076	2.23245	2.47e-05	UP
RIT1	8.31787	8.38003	8.30529	9.14565	9.70454	9.39974	1.65154	9.05e-06	UP
TIM8	8.82535	8.80439	8.70772	9.50299	10.5074	10.0838	1.9481	5.86e-06	UP
IPF3448	3.24776	3.34158	3.34583	3.5078	3.71576	4.2981	2.19763	0.0320883	UP
PAM18	7.48009	7.13979	6.8263	8.59177	9.34436	8.48756	2.5963	6.2e-08	UP
MRV1	4.71488	4.21278	4.13978	5.33915	5.79356	5.87453	2.97779	3.49e-05	UP
HGT17	7.61725	7.41508	6.97573	8.33892	8.47813	9.06006	1.99999	2.14e-05	UP
orf19.12146	7.93355	7.67236	7.86908	8.38102	9.88572	9.05455	2.15598	5.44e-05	UP
CRD2	8.96245	9.13865	9.17607	9.13751	10.7615	9.94757	1.5148	0.00707862	UP
orf19.12040	3.90518	3.75813	3.71751	4.42265	4.78601	5.00835	2.88751	0.000260041	UP
orf19.12039	6.19511	6.31408	6.21139	6.80813	7.11869	7.36301	1.50594	0.0011972	UP
orf19.12038	5.43677	5.14088	5.40766	6.09778	6.65446	6.8225	2.31305	2.01e-05	UP
ZCF25	7.18236	6.49914	6.78279	7.84375	8.16553	7.69444	1.69428	0.000375247	UP
orf19.10256	6.89275	6.78479	6.51994	7.85695	7.84141	7.51502	1.62997	0.000122789	UP
SUL2	4.81689	5.05846	4.80652	6.36794	5.19909	4.89923	1.62259	0.0480918	UP
RBT7	5.16626	5.14371	4.92037	5.5237	6.34169	5.83784	1.7778	0.00449098	UP
orf19.10189	5.3417	4.92408	5.0066	5.79167	5.95647	5.93996	1.63776	0.00483241	UP
CPD2	5.4387	5.24808	5.28157	5.58529	6.9516	6.29784	2.04006	0.0020556	UP
ATG1	11.23	10.9168	10.8502	11.5448	12.4171	12.1407	1.5528	0.000260343	UP
AGP3	8.01121	7.24898	7.02532	8.4367	9.08428	8.52968	1.83608	0.000631704	UP
ALD6	11.4613	10.927	10.8745	11.4327	12.4057	12.5625	1.5942	0.00144439	UP
ZCF5	7.67851	6.3521	6.6564	8.69439	9.57986	10.0205	3.75685	3.46e-09	UP
orf19.8861	6.04341	5.66312	6.04942	7.12061	8.89136	8.21624	3.78957	7.7e-11	UP
FMT1	7.57307	7.19565	7.40178	7.98269	8.82835	8.34923	1.61089	0.000514199	UP
orf19.2917.1	5.42078	4.66109	4.90428	5.48563	6.28819	5.71889	1.70955	0.0182527	UP
SOU2	7.47218	6.48989	6.76095	8.3827	7.26429	8.38885	1.76239	0.00449727	UP
PGA15	6.24282	6.01047	6.05147	6.934	7.42338	7.24545	1.90519	2.41e-05	UP
orf19.10388	8.34611	7.25088	7.13452	9.57254	8.79645	8.49498	1.97857	0.00169448	UP
ARR3	8.24624	7.6775	7.69652	9.35371	10.0172	9.63326	2.68291	2.98e-10	UP
orf19.10601	11.6637	10.9659	10.854	12.8518	13.1103	12.2599	2.25722	1.5e-06	UP
PET9	15.7563	15.5288	15.3465	16.9629	17.2352	16.4793	1.97662	4.2e-07	UP
IFF8	5.98434	5.09043	5.42978	7.02946	8.06905	7.37131	3.41184	2.2e-08	UP
DAL52	3.4897	3.65918	3.59872	4.7321	5.30927	5.18182	4.92676	2.17e-08	UP
orf19.10717	8.64658	8.25012	8.31234	9.40228	10.0699	9.54426	1.91995	3.17e-06	UP
GIS2	12.0657	10.7671	10.9086	12.6129	12.6967	12.2531	1.60534	0.00424073	UP
orf19.11770	7.78428	7.86832	7.83322	8.31834	9.3766	8.83419	1.65885	0.000387651	UP
PGA58	4.41239	4.62793	4.48591	5.22386	5.53327	5.43077	2.12247	0.000691696	UP
orf19.10168	3.00911	2.71398	2.82441	3.3282	3.56916	3.19283	2.66447	0.0372006	UP
IPF2277.1	9.70769	9.74081	9.66279	10.9867	10.9739	10.8939	1.82188	1.82e-09	UP
orf19.8714	4.86132	4.80182	4.41921	5.19753	5.87134	5.75297	2.05261	0.0027088	UP
MRV4	7.41802	6.3796	6.51528	7.76246	8.29566	8.09435	1.88176	0.000964978	UP
MRV6	4.76443	4.49273	4.27692	5.73841	6.25711	6.27456	3.39819	6.17e-08	UP
MRV8	9.64515	8.94098	8.6578	11.3463	9.59069	10.2915	2.12614	0.000735084	UP
MSM1	7.74859	7.76409	7.65456	8.57627	9.3564	8.91076	1.92833	2.97e-06	UP
orf19.11514	11.2932	10.9133	10.6632	11.6122	12.4584	12.0747	1.60168	0.000320697	UP
PEX4	11.6192	11.1819	10.9077	13.0215	13.1271	12.617	2.40336	2.47e-09	UP
PGA25	10.0841	9.53789	9.67453	10.2458	10.2409	11.7301	1.69964	0.00462807	UP
orf19.8789	8.77536	8.6912	8.39669	9.29293	10.1103	9.52723	1.57567	0.00031395	UP
FET99	3.42488	3.45076	3.22136	3.30769	4.69052	4.13965	2.67343	0.0167789	UP
FCA1	9.08593	8.06562	8.20742	9.60686	10.5739	9.87695	2.26017	3.28e-05	UP
orf19.11126	7.57297	6.1627	5.75897	8.40512	9.93871	8.74475	3.6381	0.0130099	UP
orf19.7739	11.6048	11.6919	11.4354	12.4963	13.7376	13.0305	2.32792	3e-07	UP
QDR3	8.82977	7.69793	7.69652	8.99331	9.87217	9.48649	1.90556	0.00119506	UP
FRP6	11.7	11.036	11.1238	12.9361	13.0657	13.4571	2.66625	3.61e-11	UP
ADK1	11.8334	11.6833	11.5416	13.3085	13.0814	13.2464	2.20081	2.35e-12	UP
orf19.12961	9.46762	9.13449	9.10752	10.0523	10.8541	10.2784	1.75161	3.43e-05	UP
orf19.13022	11.8735	11.227	11.2048	12.311	12.6729	12.6058	1.52337	0.000257605	UP
orf19.13071	14.1258	13.8736	13.9908	15.1661	15.5149	15.0368	1.80538	1.44e-07	UP
NAM2	7.5081	7.97523	8.11997	8.6357	9.07176	9.14028	1.62404	0.00019649	UP
SAP1	6.72032	6.60226	6.39665	6.78591	7.99109	7.52182	1.55932	0.00544446	UP
ALS1	16.6546	15.2115	15.1678	17.6193	18.1236	17.5803	2.68282	9.25e-06	UP
orf19.1075.1	7.11191	6.46844	6.23586	7.51007	8.3751	7.68931	1.99297	0.000428362	UP
ALS2	12.8694	11.4261	11.4006	13.6117	13.0247	13.5498	1.83654	0.00300582	UP
orf19.9676	8.36045	8.64985	8.68204	9.26289	9.85321	9.5723	1.50836	0.000132708	UP
orf19.9684	8.62272	8.46764	8.25036	9.19333	10.3676	9.74929	2.08716	1.04e-05	UP
FAR1	5.05333	4.75703	4.81285	5.0073	6.06069	5.73921	1.70876	0.0162162	UP
orf19.13859	9.65829	9.25919	9.12873	10.158	11.1627	10.6124	1.96039	1.9e-05	UP
FMP45	11.7122	10.0587	10.13	12.4066	12.0841	12.3618	1.95058	0.0027088	UP
IFM1	9.7006	9.62926	9.48209	10.3474	11.3711	10.7505	1.88278	1.63e-05	UP
TIM54	9.43946	9.55885	9.32492	10.49	11.0959	10.6415	1.93924	1.5e-07	UP
orf19.12601	8.79837	8.83716	8.81083	9.81479	10.4207	9.80535	1.82421	2.05e-06	UP
ZCF29	12.86	13.1116	12.6859	14.2614	14.6683	14.1453	2.13197	4.24e-09	UP
IPF1954.1	7.91451	7.74627	7.83746	8.61139	9.50354	9.00216	1.90898	9.57e-06	UP
FAA2-3	8.39025	7.7119	7.81253	9.15713	8.89941	9.12785	1.58604	0.000257605	UP
IPF1896.2	5.98401	5.7649	5.77147	6.82684	7.20697	6.94012	2.04279	6.76e-06	UP
CaalfMp08.1	4.81355	5.15494	5.13923	6.43302	6.15004	6.15804	2.42691	5.44e-06	UP
CaalfMp08.2	5.67733	5.38497	5.88337	6.89604	6.51664	6.49297	1.80499	0.000574283	UP
CaalfMp08.3	4.83622	4.96803	5.18419	5.89576	5.92695	5.92304	1.91281	0.000561032	UP
CaalfMp11.1	6.79384	6.629	6.89362	7.88237	8.24772	8.23911	2.16691	2.82e-08	UP
NAD4	3.64463	3.7917	4.00441	3.55594	5.44026	4.7236	2.55096	0.0175778	UP
PCK1	15.7141	14.5833	14.3173	17.0178	16.5463	16.2736	2.28309	6.47e-05	UP
ALK2	10.9119	10.519	10.3378	11.9016	12.6454	12.2327	2.43496	2.4e-09	UP
IPF24055.1	2.41578	2.42066	2.43082	2.95655	3.3233	3.05887	6.80418	0.000100264	UP
ATO1	6.14816	5.0642	5.34077	6.33523	5.91425	6.95977	1.56101	0.0385086	UP
orf19.10056	9.64498	9.80102	9.56555	10.359	11.2207	10.6704	1.65108	7.53e-05	UP
MGE1	11.3846	11.4651	11.2257	12.3308	12.9129	12.3375	1.72774	4.03e-06	UP
BIO5	8.56961	8.04698	8.02701	8.93894	9.58532	9.31463	1.59193	0.000312571	UP
UGT51C1	10.7566	10.7976	10.551	11.4589	12.4308	11.8574	1.84653	1.37e-05	UP
PGA22	3.83278	3.65904	3.89057	3.95904	4.86495	4.35756	1.99488	0.0280735	UP
AQY1	12.1797	9.87491	10.1174	13.5152	14.4458	13.671	3.80642	0.013016	UP
orf19.10369	10.8869	10.5456	10.5493	12.4639	12.5607	12.3827	2.60992	7.26e-16	UP
ERV1	8.87183	8.68046	8.68484	9.69269	10.065	9.46954	1.5102	8.29e-05	UP
orf19.9952	12.4382	12.6377	12.3661	13.3311	14.3697	13.5928	1.96177	8.47e-06	UP
orf19.9934	13.7032	13.1626	13.1607	14.6885	14.7726	14.1562	1.71654	3.28e-05	UP
IPF16843.2	12.4558	11.8024	11.7595	13.075	13.767	13.1443	1.89245	2.68e-05	UP
IME2	5.12913	4.71046	4.68893	5.85931	6.70319	5.99874	2.78104	1.03e-05	UP
orf19.9918	8.06206	8.23637	8.20357	9.18587	9.83047	9.47804	2.03341	8.22e-08	UP
MRPL4	9.94242	10.1557	9.86812	10.8211	11.4504	10.8044	1.55832	0.000100264	UP
orf19.8129	8.75383	8.28079	8.41316	9.66945	9.87424	9.75858	1.88526	2.53e-07	UP
RON1	4.55632	4.05796	4.16101	4.60158	6.18609	5.61938	3.02778	0.0002841	UP
RBR2	6.8749	6.07127	6.69973	7.25125	7.78751	8.31573	2.02909	0.000365866	UP
orf19.8184	10.3541	9.749	9.71128	11.0003	11.3744	10.758	1.58472	0.0002841	UP
orf19.8187	6.22475	6.56678	6.01646	6.13319	8.77449	7.44919	2.5383	0.0494227	UP
HGT9	6.46045	5.91881	6.32972	6.32154	7.52781	7.35576	1.55351	0.0119146	UP
RNR3	9.28191	8.12433	8.1526	9.76429	11.1465	10.4384	2.78987	4.74e-06	UP
CEK2	4.4342	4.56859	4.11878	4.55966	6.89057	5.67291	3.37051	0.000132708	UP
SFL1	11.0577	9.99835	9.91433	10.8913	11.9899	11.586	1.60243	0.00626343	UP
orf19.11350	10.8716	9.8899	10.271	11.512	11.5426	11.7257	1.69963	0.000168471	UP
orf19.8318	4.84815	4.61901	5.29333	5.19793	6.19114	5.5219	1.58823	0.0359212	UP
SEO1	6.66786	6.88073	6.59971	7.47729	8.39517	7.77045	1.9706	4.6e-05	UP
orf19.9413	7.38514	7.37662	7.70113	8.08937	9.14896	8.53625	1.80877	0.000206213	UP
ALK8	6.96324	6.58301	6.43241	8.25878	9.66325	9.98441	4.32492	4.34e-15	UP
orf19.13555	9.79285	9.76709	9.51259	10.4309	11.3142	10.8035	1.75969	2.67e-05	UP
orf19.2633.1	3.94649	3.97645	3.89903	4.39382	4.95131	4.40621	1.98368	0.0130789	UP
IPF23568.1	7.39615	7.39187	7.5441	8.17862	9.37167	8.85888	2.22179	3.41e-06	UP
IPF2858.1	9.81879	8.56609	8.28579	11.8644	12.5685	11.9468	4.45066	6.89e-13	UP
IPF5987	9.39854	8.7708	8.88553	10.4266	10.9039	10.77	2.43688	1.25e-09	UP
UGA3	13.2067	12.4747	12.3794	13.5908	14.25	13.5076	1.54622	0.00155202	UP
IPF4935.1	6.81684	6.70121	6.89159	7.46102	8.16672	8.0795	1.82205	4.28e-05	UP
IPF4955.1	8.96541	8.64342	8.47105	9.30664	10.1716	9.59885	1.53261	0.000795098	UP
